# Supplementary material for: High density methylation QTL analysis in human blood via next-generation sequencing of the methylated genomic DNA fraction
Source: Genome Biol. 2015 Dec 23;16:291. doi: 10.1186/s13059-015-0842-7 (PMC4699364; doi:10.1186/s13059-015-0842-7)
Supplement: Supplementary file 1 — Supplementary Materials. (ZIP 58629 kb) [file 13059_2015_842_MOESM1_ESM.zip]

Archive with 8 entries (8 files):
- McClay-Shabalin meQTL Sept 2015 second revision.docx
- Supplementary Material meQTL.pdf
- Supplementary Table S3 - Phase 1 Enrichment permutation tests.xlsx
- Supplementary Table S4 - Sites overlapping NHGRI GWAS catalog.xlsx
- Supplementary Table S5 - Specific TF binding sites enriched in local meQTLs without CpG-SNPs.xlsx
- Supplementary Table S6 - Enrichment by chromatin state for local meQTLs with and without CpG-SNPs.xlsx
- Supplementary Table S7 - Enrichment by chromatin state for local meQTLs with CpG-SNPs overlapping the NHGRI GWAS catalog.xlsx
- Supplementary Table S8 - All meQTLs (large file).xlsx
