# Supplementary material for: High density methylation QTL analysis in human blood via next-generation sequencing of the methylated genomic DNA fraction
Source: Genome Biol. 2015 Dec 23;16:291. doi: 10.1186/s13059-015-0842-7 (PMC4699364; doi:10.1186/s13059-015-0842-7)
Supplement: Supplementary file 1 — Supplementary Materials. (ZIP 58629 kb) [file 13059_2015_842_MOESM1_ESM.zip › Supplementary Table S3 - Phase 1 Enrichment permutation tests.xlsx]

## Sheet: Methylation sites, local tests
Supplementary Table S3 - note the multi-sheet format for different test categories
The following table shows enrichment for specific genomic annotations among local meQTLs compared to all methylation sites tested
All methylation sites	Main analysis						Replication samples						All samples
Category	Odds ratio	Fisher p-value	Perm. z-score	Perm. p-value		Category	Odds ratio	Fisher p-value	Perm. z-score	Perm. p-value		Category	Odds ratio	Fisher p-value	Perm. z-score	Perm. p-value
Exon	0.594854	0	-31.7196	2.65058e-219		Exon	0.607789	0	-31.2929	1.82524e-213		Exon	0.645004	0	-29.6084	3.45476e-191
Intron	0.865662	0	-15.4584	1.0277e-52		Intron	0.867845	0	-15.4394	1.37898e-52		Intron	0.877781	0	-14.5485	8.73207e-47
Repeats	1.02617	7.84258e-23	5.23914	8.74096e-07		Repeats	1.02428	1.49723e-20	5.03691	2.47068e-06		Repeats	1.02669	6.36682e-31	5.97735	1.39168e-08
Gene	0.7914	0	-18.5121	3.06076e-75		Gene	0.799845	0	-17.983	4.77228e-71		Gene	0.821776	0	-15.9629	3.71027e-56
Upstream 2kb	0.734795	1.5926e-188	-16.5079	5.3359e-60		Upstream 2kb	0.756496	5.64441e-163	-15.3674	4.17646e-52		Upstream 2kb	0.821512	3.93165e-110	-11.7514	8.22453e-31
Upstream 8kb	0.793133	0	-14.7081	8.44443e-48		Upstream 8kb	0.80154	0	-14.3371	1.84938e-45		Upstream 8kb	0.841354	1.06376e-281	-11.6649	2.26425e-30
miRNA gene	0.482514	7.68088e-06	-3.76961	0.000655072		miRNA gene	0.430452	2.14568e-07	-4.26573	8.92564e-05		miRNA gene	0.674259	0.00186377	-2.65156	0.0237261
miRNA shore	0.654898	4.5565e-15	-5.10517	1.74779e-06		miRNA shore	0.698155	5.77015e-12	-4.49584	3.25709e-05		miRNA shore	0.757553	4.97304e-10	-3.91293	0.000377737
CpG Island	0.442564	0	-22.5363	4.13143e-111		CpG Island	0.461733	0	-22.17	1.48555e-107		CpG Island	0.54412	7.06962e-299	-19.9778	1.72186e-87
CpG Shore	0.641872	0	-22.3713	1.67757e-109		CpG Shore	0.665973	0	-21.249	7.16527e-99		CpG Shore	0.74346	0	-16.5342	3.45256e-60
DNase Cluster	0.904997	4.41743e-161	-15.6419	5.92351e-54		DNase Cluster	0.918229	5.76677e-123	-13.6837	1.74681e-41		DNase Cluster	0.966145	1.49079e-27	-5.90833	2.0974e-08
Conserved	0.772944	0	-30.4079	1.31507e-201		Conserved	0.777003	0	-30.502	7.486e-203		Conserved	0.794929	0	-29.694	2.72822e-192
Enhancer	0.754237	3.17297e-11	-4.88658	5.20905e-06		Enhancer	0.724008	1.6596e-14	-5.60837	1.17983e-07		Enhancer	0.759286	3.47779e-14	-5.36715	4.43343e-07
Pseudogene	0.917371	7.71987e-05	-3.36821	0.00274434		Pseudogene	0.900015	9.56775e-07	-4.15488	0.000142335		Pseudogene	0.951485	0.00800516	-2.21872	0.0680746	Excluded below
Non-coding RNA	1.05347	2.53719e-37	4.3874	5.27248e-05		Non-coding RNA	1.04965	1.42547e-33	4.12342	0.000162137		Non-coding RNA	1.04059	3.83953e-29	3.45476	0.00204271
TF Cons. Sites	0.820479	0	-23.7172	5.69302e-123		TF Cons. Sites	0.825187	0	-23.6148	6.42459e-122		TF Cons. Sites	0.838715	0	-23.2423	3.9662e-118
genomicSuperDups	1.19267	1.24447e-141	6.51858	4.73096e-10		genomicSuperDups	1.21521	4.90937e-180	7.30483	2.06471e-12		genomicSuperDups	1.31868	0	10.5402	5.99345e-25	Excluded below
structuralVariant	1.29461	0	21.9071	4.87918e-105		structuralVariant	1.28524	0	21.6103	3.11016e-102		structuralVariant	1.26193	0	20.2813	3.82719e-90	Excluded below
GWAS Catalog	2.88541	2.75737e-68	18.9503	8.33889e-79		GWAS Catalog	3.19576	8.9918e-86	21.4382	1.26297e-100		GWAS Catalog	3.00515	1.19199e-86	20.5496	1.5983e-92
TF ChIP-seq	0.867152	2.14013e-190	-15.9258	6.70461e-56		TF ChIP-seq	0.886279	2.65888e-143	-13.8985	9.0366e-43		TF ChIP-seq	0.938241	7.12986e-54	-7.83066	3.86032e-14
Gquadruplex	0.708229	3.49444e-253	-16.6851	2.81734e-61		Gquadruplex	0.758015	1.1149e-175	-14.0665	8.62585e-44		Gquadruplex	0.830254	2.86552e-108	-10.1871	2.32745e-23
Imprinted	1.11026	1.63923e-06	1.1309	0.420941		Imprinted	1.10438	3.79183e-06	1.08585	0.442497		Imprinted	1.10822	6.40505e-08	1.1478	0.412913
The following table shows enrichment for specific genomic annotations among local meQTLs compared to all methylation sites tested, after dropping features in pseudogenes, super duplications and structural variants
excl. 3 groups	Main analysis						Replication samples						All samples
Category	Odds ratio	Fisher p-value	Perm. z-score	Perm. p-value		Category	Odds ratio	Fisher p-value	Perm. z-score	Perm. p-value		Category	Odds ratio	Fisher p-value	Perm. z-score	Perm. p-value
Exon	0.594764	0	-33.0376	7.74297e-238		Exon	0.606692	0	-33.0137	1.70625e-237		Exon	0.642826	0	-31.8737	1.97218e-221
Intron	0.94096	1.21044e-86	-7.57058	2.86046e-13		Intron	0.940701	1.30477e-90	-7.70083	1.05802e-13		Intron	0.945806	2.62579e-97	-7.27343	2.59569e-12
Repeats	1.01314	2.13478e-05	2.35263	0.050125		Repeats	1.01027	0.000709364	1.90715	0.129458		Repeats	1.01585	2.97265e-09	3.21808	0.00449936
Gene	0.817584	0	-16.9074	6.73661e-63		Gene	0.824095	0	-16.512	4.98219e-60		Gene	0.841935	0	-14.9851	1.3835e-49
Upstream 2kb	0.71833	1.59724e-186	-17.613	3.46032e-68		Upstream 2kb	0.739429	4.9756e-164	-16.6798	3.07854e-61		Upstream 2kb	0.808908	1.17869e-111	-12.9637	2.56198e-37
Upstream 8kb	0.779929	0	-16.1586	1.60219e-57		Upstream 8kb	0.78805	0	-16.0041	1.92232e-56		Upstream 8kb	0.826423	4.57241e-289	-13.544	1.17094e-40
miRNA gene	0.475218	1.98551e-05	-3.61167	0.00117336		miRNA gene	0.500258	3.86629e-05	-3.50009	0.00174481		miRNA gene	0.695518	0.00721267	-2.34684	0.0508126
miRNA shore	0.664809	1.02079e-12	-4.81952	7.21265e-06		miRNA shore	0.714498	1.02863e-09	-4.15091	0.000144702		miRNA shore	0.774395	5.67121e-08	-3.56715	0.00137669
CpG Island	0.376243	0	-23.2655	2.31091e-118		CpG Island	0.397359	0	-23.0936	1.24147e-116		CpG Island	0.481556	1.48219693752374e-323	-21.7682	1.01402e-103
CpG Shore	0.631928	0	-22.7729	1.94335e-113		CpG Shore	0.651309	0	-22.2263	4.26068e-108		CpG Shore	0.732482	0	-17.8125	1.00931e-69
DNase Cluster	0.925887	1.07277e-76	-12.1626	6.01752e-33		DNase Cluster	0.937837	5.01388e-56	-10.4281	1.94123e-24		DNase Cluster	0.987637	0.000451863	-2.20887	0.0695761
Conserved	0.766027	0	-30.1839	1.16434e-198		Conserved	0.771133	0	-30.35	7.63392e-201		Conserved	0.791812	0	-29.6675	5.99403e-192
Enhancer	0.811285	2.63309e-05	-3.31627	0.00326457		Enhancer	0.764293	5.25297e-08	-4.23835	0.000100276		Enhancer	0.78811	2.51947e-08	-4.23143	0.000103259
Non-coding RNA	1.04686	5.5522e-20	3.65408	0.00100583		Non-coding RNA	1.04589	6.71914e-20	3.63383	0.00108285		Non-coding RNA	1.03986	1.6891e-19	3.28475	0.00362252
TF Cons. Sites	0.812798	1.94164340356089e-317	-24.0814	9.44084e-127		TF Cons. Sites	0.817665	7.40813334128451e-312	-24.1363	2.51379e-127		TF Cons. Sites	0.835767	0	-23.5249	5.34611e-121
GWAS Catalog	3.09419	1.35682e-63	18.5212	2.58677e-75		GWAS Catalog	3.42814	4.80358e-79	20.8663	2.26533e-95		GWAS Catalog	3.18994	4.74404e-79	19.9042	7.47436e-87
TF ChIP-seq	0.876516	5.21726e-130	-14.3965	7.87107e-46		TF ChIP-seq	0.894821	2.91538e-97	-12.5694	3.93468e-35		TF ChIP-seq	0.948767	3.16831e-30	-6.51044	4.98866e-10
Gquadruplex	0.687686	2.73768e-226	-16.4168	2.38762e-59		Gquadruplex	0.739163	2.22449e-159	-14.0761	7.53825e-44		Gquadruplex	0.811839	7.4744e-105	-10.7903	4.16272e-26
Imprinted	1.18268	2.79703e-14	1.84797	0.144672		Imprinted	1.17615	7.44804e-14	1.81545	0.153553		Imprinted	1.17556	3.65654e-17	1.84843	0.144548
The following tables show enrichment for specific genomic annotations among local meQTLs with or without CpG-SNPs (after dropping features in pseudogenes, super duplications and structural variants)
only with CpG-SNPs at MAF>=5%	Main analysis						Replication samples						All samples
Category	Odds ratio	Fisher p-value	Perm. z-score	Perm. p-value		Category	Odds ratio	Fisher p-value	Perm. z-score	Perm. p-value		Category	Odds ratio	Fisher p-value	Perm. z-score	Perm. p-value
Exon	0.505926	0	-28.3636	1.61507e-175		Exon	0.514771	0	-29.1872	8.2418e-186		Exon	0.526464	0	-31.2805	2.69159e-213
Intron	0.948066	2.61932e-40	-5.20832	1.02679e-06		Intron	0.94669	3.38003e-43	-5.53146	1.81082e-07		Intron	0.94895	4.33196e-43	-5.47476	2.47386e-07
Repeats	0.944815	1.01567e-45	-6.51242	4.92468e-10		Repeats	0.943951	5.48582e-48	-6.92078	3.17106e-11		Repeats	0.943448	4.23395e-53	-7.34283	1.56305e-12
Gene	0.788695	0	-15.0375	6.29494e-50		Gene	0.793143	0	-15.2682	1.90972e-51		Gene	0.797915	0	-15.3541	5.12973e-52
Upstream 2kb	0.61644	3.63628e-222	-19.0474	1.31954e-79		Upstream 2kb	0.628316	1.15802e-211	-19.1147	3.65268e-80		Upstream 2kb	0.664486	4.52131e-191	-18.4503	9.59189e-75
Upstream 8kb	0.714913	0	-16.1497	1.84937e-57		Upstream 8kb	0.724206	0	-16.3358	9.00875e-59		Upstream 8kb	0.741982	0	-16.3001	1.61094e-58
miRNA gene	0.280625	4.74937e-10	-5.03509	2.49348e-06		miRNA gene	0.294009	7.03389e-10	-5.05314	2.27639e-06		miRNA gene	0.342446	5.35482e-10	-5.23736	8.82269e-07
miRNA shore	0.475407	1.10788e-25	-6.79236	7.64885e-11		miRNA shore	0.512451	4.06959e-22	-6.41366	9.32325e-10		miRNA shore	0.546668	9.26778e-22	-6.41245	9.39594e-10
CpG Island	0.160687	0	-33.0095	1.96152e-237		CpG Island	0.174836	0	-33.814	4.1535e-249		CpG Island	0.211436	0	-37.0191	2.08777e-298
CpG Shore	0.457836	0	-26.5749	3.52105e-154		CpG Shore	0.468692	0	-27.294	1.36759e-162		CpG Shore	0.507294	0	-27.4108	5.60305e-164
DNase Cluster	0.808926	0	-23.6109	7.04454e-122		DNase Cluster	0.817755	2.8962083908333e-311	-23.1937	1.22416e-117		DNase Cluster	0.846891	6.00902e-237	-20.2939	2.96112e-90
Conserved	0.723041	0	-23.5779	1.5348e-121		Conserved	0.721308	0	-24.8201	1.35187e-134		Conserved	0.717886	0	-27.0329	1.64375e-159
Enhancer	0.990668	0.915439	-0.110285	0.793047		Enhancer	0.930227	0.325992	-0.897623	0.533309		Enhancer	0.964276	0.614464	-0.471491	0.713949
Non-coding RNA	1.08372	1.06434e-34	5.30084	6.31443e-07		Non-coding RNA	1.07706	2.74857e-30	5.05358	2.27141e-06		Non-coding RNA	1.0765	3.16783e-32	5.18142	1.18075e-06
TF Cons. Sites	0.72892	0	-24.0211	4.02356e-126		TF Cons. Sites	0.730819	0	-24.8574	5.35851e-135		TF Cons. Sites	0.722301	0	-27.6321	1.26684e-166
GWAS Catalog	1.62387	1.10785e-11	6.38095	1.14934e-09		GWAS Catalog	1.7339	7.60239e-15	7.3381	1.61832e-12		GWAS Catalog	1.6862	1.32284e-13	6.88731	3.99537e-11
TF ChIP-seq	0.709712	0	-26.2105	5.29006e-150		TF ChIP-seq	0.726021	0	-25.5642	9.78148e-143		TF ChIP-seq	0.756707	0	-23.9549	1.97025e-125
Gquadruplex	0.386897	0	-30.3685	4.3581e-201		Gquadruplex	0.411659	0	-30.3532	6.93218e-201		Gquadruplex	0.454516	0	-30.6246	1.76493e-204
Imprinted	0.951509	0.0730589	-0.418738	0.730912		Imprinted	0.95495	0.0927465	-0.403789	0.73542		Imprinted	0.938355	0.0146824	-0.578968	0.674763
only with no CpG-SNPs at MAF>=5%	Main analysis						Replication samples						All samples
Category	Odds ratio	Fisher p-value	Perm. z-score	Perm. p-value		Category	Odds ratio	Fisher p-value	Perm. z-score	Perm. p-value		Category	Odds ratio	Fisher p-value	Perm. z-score	Perm. p-value
Exon	0.811953	2.28166e-54	-11.7779	6.02166e-31		Exon	0.822571	2.95698e-51	-11.2509	2.59907e-28		Exon	0.823604	4.69422e-82	-12.8596	9.83138e-37
Intron	1.01214	0.0443718	1.3173	0.335065		Intron	1.01144	0.050704	1.27133	0.355607		Intron	1.00101	0.825086	0.131814	0.790983
Repeats	0.977593	0.000141571	-3.28353	0.00363702		Repeats	0.968263	2.38972e-08	-4.74693	1.02068e-05		Repeats	0.98528	0.001053	-2.6034	0.0269265
Gene	0.952574	1.45227e-12	-3.64715	0.00103162		Gene	0.960691	1.80911e-09	-3.03606	0.00794966		Gene	0.952188	6.40209e-21	-3.9582	0.000316094
Upstream 2kb	1.0301	0.134317	1.26082	0.360369		Upstream 2kb	1.06822	0.000524374	2.91096	0.0115318		Upstream 2kb	1.10666	7.12915e-12	5.33521	5.25968e-07
Upstream 8kb	0.931302	6.65562e-10	-4.09518	0.000182083		Upstream 8kb	0.93059	1.27334e-10	-4.15892	0.000139969		Upstream 8kb	0.956368	2.91644e-07	-2.8688	0.0130261
miRNA gene	0.729599	0.459978	-0.917599	0.523727		miRNA gene	0.761355	0.475799	-0.833791	0.563609		miRNA gene	1.2046	0.369698	0.877586	0.542878
miRNA shore	0.916852	0.441184	-0.748825	0.602805		miRNA shore	0.975459	0.842048	-0.225533	0.777848		miRNA shore	0.972105	0.754702	-0.317538	0.758656
CpG Island	0.910751	0.0251787	-1.9947	0.10913		CpG Island	0.906224	0.0145366	-2.13567	0.0815668		CpG Island	0.910645	0.00289353	-2.46948	0.0378183
CpG Shore	1.02219	0.0948215	1.13676	0.418155		CpG Shore	1.04951	0.00013405	2.54464	0.0313236		CpG Shore	1.08501	1.1809e-16	4.82772	6.93295e-06
DNase Cluster	1.11947	2.20032e-47	13.0284	1.10564e-37		DNase Cluster	1.13345	1.04443e-61	14.8482	1.06628e-48		DNase Cluster	1.16166	7.3898e-142	21.4725	6.06286e-101
Conserved	0.944886	2.33293e-09	-5.04215	2.40631e-06		Conserved	0.959512	6.72053e-06	-3.76237	0.000673178		Conserved	0.956846	8.33422e-10	-4.73135	1.0989e-05
Enhancer	1.00624	0.931578	0.0670357	0.796094		Enhancer	0.927086	0.404783	-0.810362	0.574569		Enhancer	0.924968	0.253483	-1.03484	0.467089
Non-coding RNA	1.01218	0.213215	0.85091	0.555539		Non-coding RNA	1.02497	0.00880344	1.75066	0.172354		Non-coding RNA	1.02278	0.00230774	1.79797	0.158477
TF Cons. Sites	0.973081	0.00731199	-2.3617	0.0490652		TF Cons. Sites	0.977538	0.0211976	-2.01073	0.105683		TF Cons. Sites	0.980574	0.0110269	-2.0764	0.0924106
GWAS Catalog	1.60021	0.0255832	2.3617	0.0490655		GWAS Catalog	2.5105	4.37992e-07	5.8255	3.40977e-08		GWAS Catalog	1.89375	4.80312e-05	4.39118	5.18572e-05
TF ChIP-seq	1.1089	1.67999e-24	8.85897	7.24342e-18		TF ChIP-seq	1.12126	1.56706e-31	10.0138	1.34102e-22		TF ChIP-seq	1.13636	2.4293e-62	13.277	4.20396e-39
Gquadruplex	0.962782	0.1075	-1.37658	0.309351		Gquadruplex	1.04729	0.0366083	1.77305	0.165689		Gquadruplex	0.98378	0.359812	-0.715347	0.617762
Imprinted	1.28132	9.43936e-09	2.71071	0.0202466		Imprinted	1.23765	4.99307e-07	2.34781	0.0506967		Imprinted	1.22942	7.44035e-10	2.36903	0.0482221
only with no CpG-SNPs at any MAF	Main analysis						Replication samples						All samples
Category	Odds ratio	Fisher p-value	Perm. z-score	Perm. p-value		Category	Odds ratio	Fisher p-value	Perm. z-score	Perm. p-value		Category	Odds ratio	Fisher p-value	Perm. z-score	Perm. p-value
Exon	0.899274	4.11582e-07	-4.50896	3.07024e-05		Exon	0.904675	7.59726e-07	-4.37166	5.64867e-05		Exon	0.892399	5.92809e-13	-5.97722	1.39276e-08
Intron	1.02965	0.00265116	2.42809	0.0418521		Intron	1.03054	0.001367	2.55687	0.0303615		Intron	1.01324	0.0725938	1.31527	0.33596
Repeats	0.976803	0.0150237	-2.28755	0.0582958		Repeats	0.961893	3.08001e-05	-3.88751	0.000417107		Repeats	0.9776	0.00182985	-2.80554	0.0155869
Gene	1.01681	0.139732	0.999089	0.484382		Gene	1.03256	0.00342647	1.93179	0.123478		Gene	1.00991	0.247549	0.665537	0.639377
Upstream 2kb	1.20916	1.01558e-10	6.12351	5.74754e-09		Upstream 2kb	1.26375	7.27329e-17	7.86857	2.8669e-14		Upstream 2kb	1.30238	9.9721e-34	10.9546	6.9733e-27
Upstream 8kb	1.02736	0.132963	1.2159	0.380984		Upstream 8kb	1.03069	0.081562	1.37616	0.309531		Upstream 8kb	1.05875	2.23513e-05	3.02879	0.00812696
miRNA gene	0.50601	0.597243	-0.970036	0.498438		miRNA gene	1.73755	0.199355	1.42356	0.289658		miRNA gene	1.14696	0.693547	0.371427	0.744702
miRNA shore	0.797299	0.260939	-1.14566	0.413932		miRNA shore	1.07401	0.616054	0.426963	0.728374		miRNA shore	0.909108	0.51452	-0.670522	0.637251
CpG Island	1.14159	0.0533002	1.87359	0.137936		CpG Island	1.18152	0.0104632	2.46076	0.0386403		CpG Island	1.20973	0.000194641	3.51844	0.00163597
CpG Shore	1.24252	1.12492e-28	9.26515	1.82536e-19		CpG Shore	1.28172	5.59077e-40	10.7723	5.05604e-26		CpG Shore	1.35115	1.60604e-95	15.3494	5.50939e-52
DNase Cluster	1.23585	2.16451e-64	16.4416	1.58981e-59		DNase Cluster	1.23228	8.41655e-67	16.6529	4.81412e-61		DNase Cluster	1.25963	2.09699e-132	22.9622	2.56154e-115
Conserved	1.00298	0.844183	0.176224	0.785591		Conserved	1.00059	0.965018	0.0278608	0.797575		Conserved	1.00866	0.448221	0.664326	0.639892
Enhancer	1.29744	0.0323497	2.11495	0.0852384		Enhancer	1.17175	0.196056	1.26713	0.357509		Enhancer	1.01554	0.879864	0.145424	0.789492
Non-coding RNA	0.998028	0.906092	-0.105124	0.793488		Non-coding RNA	1.02507	0.100462	1.30637	0.339902		Non-coding RNA	1.00314	0.789502	0.188738	0.783799
TF Cons. Sites	1.05232	0.00183439	2.99135	0.00909628		TF Cons. Sites	1.03147	0.0515245	1.85207	0.143579		TF Cons. Sites	1.03123	0.0133151	2.29004	0.0579645
GWAS Catalog	1.41396	0.330511	0.827987	0.566333		GWAS Catalog	3.05739	0.000747041	3.97538	0.000295277		GWAS Catalog	1.59505	0.134605	1.53483	0.2457
TF ChIP-seq	1.2527	1.13226e-43	13.2895	3.55923e-39		TF ChIP-seq	1.22773	1.54549e-38	12.314	9.44242e-34		TF ChIP-seq	1.26727	7.12888e-83	17.5639	8.20171e-68
Gquadruplex	1.28417	4.80867e-10	6.14512	5.03401e-09		Gquadruplex	1.3712	1.13929e-16	8.21159	1.81822e-15		Gquadruplex	1.23386	9.10498e-12	6.42461	8.69062e-10
Imprinted	1.40957	8.05795e-07	3.24558	0.00411682		Imprinted	1.23463	0.0026867	1.91816	0.126761		Imprinted	1.34505	3.66366e-08	3.04986	0.00762275

## Sheet: Methylation sites, cross tests
The following table shows enrichment for specific genomic annotations among cross-chromosome meQTLs compared to all methylation sites tested
All methylation sites	Main analysis						Replication samples						All samples
Category	Odds ratio	Fisher p-value	Perm. z-score	Perm. p-value		Category	Odds ratio	Fisher p-value	Perm. z-score	Perm. p-value		Category	Odds ratio	Fisher p-value	Perm. z-score	Perm. p-value
Exon	4.16647	1.30578e-14	9.26992	1.74658e-19		Exon	3.90249	1.92236e-14	9.05234	1.28181e-18		Exon	2.70786	1.03855e-16	8.97998	2.4613e-18
Intron	0.73749	0.0143748	-2.07243	0.0931748		Intron	0.701144	0.00233218	-2.54177	0.0315529		Intron	0.694732	2.46425e-07	-3.82545	0.00052989
Repeats	0.938923	0.595224	-0.515038	0.698777		Repeats	1.07362	0.539485	0.612589	0.661382		Repeats	1.46397	3.22276e-08	5.24294	8.56869e-07
Gene	0.976581	0.855538	-0.154059	0.788472		Gene	0.844263	0.13629	-1.19552	0.390463		Gene	0.825767	0.00571655	-1.9604	0.11679
Upstream 2kb	0.761352	0.823903	-0.513931	0.699175		Upstream 2kb	1.19662	0.533354	0.44303	0.723301		Upstream 2kb	1.2084	0.374006	0.759792	0.597839
Upstream 8kb	1.23387	0.330359	0.855169	0.553525		Upstream 8kb	1.08941	0.646863	0.344245	0.751981		Upstream 8kb	1.20607	0.142172	1.25326	0.363813
miRNA gene	0	1	-0.165682	0.787008		miRNA gene	0	1	-0.175658	0.785669		miRNA gene	0	1	-0.286676	0.765763
miRNA shore	0	1	-0.428329	0.727949		miRNA shore	0	1	-0.452057	0.720385		miRNA shore	0	1	-0.726298	0.612905
CpG Island	2.86236	0.0335892	2.34805	0.0506682		CpG Island	3.06417	0.0156378	2.74215	0.0185835		CpG Island	3.03956	0.000133322	4.39367	5.12923e-05
CpG Shore	0.889586	0.88825	-0.362488	0.747149		CpG Shore	1.06561	0.790981	0.220365	0.778745		CpG Shore	1.16999	0.294614	0.912834	0.526016
DNase Cluster	0.915263	0.682382	-0.509926	0.70061		DNase Cluster	0.961649	0.877281	-0.244231	0.774439		DNase Cluster	0.84931	0.109191	-1.56673	0.23384
Conserved	1.7579	0.000773251	3.47594	0.00189818		Conserved	1.88895	5.47821e-05	4.25491	9.34665e-05		Conserved	1.37436	0.00219272	3.04036	0.00784655
Enhancer	3.18489	0.270181	1.15996	0.407161		Enhancer	2.83649	0.297777	1.02873	0.470044		Enhancer	2.10867	0.24578	1.00567	0.481196
Pseudogene	11.4605	1.75892e-09	10.0869	6.42777e-23		Pseudogene	11.9346	4.80786e-11	11.1287	1.02007e-27		Pseudogene	8.45783	2.50832e-16	12.5162	7.67119e-35	Excluded below
Non-coding RNA	1.51688	0.0119143	2.22588	0.0670003		Non-coding RNA	1.457	0.0176504	2.0802	0.0916833		Non-coding RNA	1.22176	0.0479239	1.54867	0.240512
TF Cons. Sites	1.05092	0.753351	0.233981	0.77634		TF Cons. Sites	1.28609	0.164532	1.37008	0.312127		TF Cons. Sites	0.799261	0.102294	-1.63176	0.210742
genomicSuperDups	14.4917	1.73818e-67	23.5358	4.14159e-121		genomicSuperDups	11.1732	9.70671e-56	20.4313	1.80632e-91		genomicSuperDups	10.0252	1.30066e-127	27.5075	3.93646e-165	Excluded below
structuralVariant	1.23493	0.127921	1.28299	0.35035		structuralVariant	1.30414	0.0400472	1.73736	0.176399		structuralVariant	1.33478	0.000276848	2.81264	0.0152792	Excluded below
GWAS Catalog	0	1	-0.296896	0.763482		GWAS Catalog	0	1	-0.314372	0.759415		GWAS Catalog	0	1	-0.515828	0.698493
TF ChIP-seq	1.12311	0.525226	0.555547	0.683788		TF ChIP-seq	0.949527	0.920134	-0.247322	0.773851		TF ChIP-seq	1.2079	0.0989374	1.59085	0.225104
Enrichment for specific genomic annotations among cross-chromosome meQTLs compared to all methylation sites tested (after dropping features in pseudogenes, super duplications and structural variants)
excl. 3 groups	Main analysis						Replication samples						All samples
Category	Odds ratio	Fisher p-value	Perm. z-score	Perm. p-value		Category	Odds ratio	Fisher p-value	Perm. z-score	Perm. p-value		Category	Odds ratio	Fisher p-value	Perm. z-score	Perm. p-value
Exon	5.24227	1.36061e-12	8.94413	3.39411e-18		Exon	4.91371	1.5524e-13	9.10735	7.77922e-19		Exon	3.15395	6.46629e-16	9.12952	6.35518e-19
Intron	0.734786	0.0723691	-1.63407	0.209952		Intron	0.737087	0.0515539	-1.73806	0.176186		Intron	0.749639	0.0017293	-2.66951	0.0226198
Repeats	1.23825	0.233377	1.22322	0.377599		Repeats	1.26952	0.141274	1.49265	0.261901		Repeats	1.8471	6.12721e-11	6.28066	2.16877e-09
Gene	1.02612	1	0.113551	0.792757		Gene	0.88241	0.47561	-0.625868	0.655966		Gene	0.937138	0.527084	-0.518784	0.697426
Upstream 2kb	0.995053	1	-0.0086429	0.797855		Upstream 2kb	1.66877	0.185457	1.17314	0.40095		Upstream 2kb	1.45073	0.156389	1.33611	0.326809
Upstream 8kb	1.42347	0.192921	1.15987	0.407205		Upstream 8kb	1.15366	0.553667	0.457373	0.718646		Upstream 8kb	1.21455	0.219879	1.062	0.453976
miRNA gene	0	1	-0.1268	0.791496		miRNA gene	0	1	-0.139321	0.790178		miRNA gene	0	1	-0.235295	0.7761
miRNA shore	0	1	-0.331435	0.755243		miRNA shore	0	1	-0.360505	0.747685		miRNA shore	0	1	-0.604914	0.664479
CpG Island	3.29793	0.0662025	2.10125	0.0877371		CpG Island	4.58069	0.0056005	3.54215	0.00150466		CpG Island	4.15046	2.82502e-05	5.25326	8.11666e-07
CpG Shore	0.666539	0.452397	-0.838081	0.561591		CpG Shore	0.892089	1	-0.291753	0.764639		CpG Shore	1.0615	0.759629	0.263995	0.77056
DNase Cluster	1.0925	0.650224	0.391658	0.738976		DNase Cluster	1.08133	0.67945	0.375386	0.743603		DNase Cluster	1.02251	0.854503	0.174045	0.785891
Conserved	2.23997	0.000309732	3.94411	0.000334194		Conserved	2.21603	9.43716e-05	4.24473	9.75962e-05		Conserved	1.64532	0.000100517	4.00789	0.000259336
Enhancer	0	1	-0.366801	0.745975		Enhancer	0	1	-0.399385	0.736721		Enhancer	1.95427	0.401063	0.638243	0.650855
Non-coding RNA	1.30228	0.32527	0.93923	0.513314		Non-coding RNA	1.04882	0.799517	0.166309	0.786926		Non-coding RNA	1.10568	0.49831	0.583477	0.672997
TF Cons. Sites	1.5104	0.108861	1.65744	0.202029		TF Cons. Sites	1.82445	0.00774049	2.84991	0.0137489		TF Cons. Sites	1.08053	0.586157	0.499593	0.704274
GWAS Catalog	0	1	-0.214657	0.779712		GWAS Catalog	0	1	-0.235958	0.775979		GWAS Catalog	0	1	-0.399156	0.736789
TF ChIP-seq	1.28244	0.376197	0.917781	0.523639		TF ChIP-seq	0.75701	0.423462	-0.911183	0.526808		TF ChIP-seq	1.45746	0.00724272	2.68409	0.021754
Gquadruplex	1.38089	0.542843	0.629477	0.654482		Gquadruplex	1.42777	0.409552	0.771758	0.592386		Gquadruplex	1.29333	0.337865	0.893884	0.535098
Imprinted	0	1	-0.710603	0.619855		Imprinted	0	1	-0.751801	0.601461		Imprinted	0	0.286582	-1.20126	0.387786
The following tables show enrichment for specific genomic annotations among cross-chromosome meQTLs with or without CpG-SNPs (after dropping features in pseudogenes, super duplications and structural variants)
only with CpG-SNPs at MAF>=5%	Main analysis						Replication samples						All samples
Category	Odds ratio	Fisher p-value	Perm. z-score	Perm. p-value		Category	Odds ratio	Fisher p-value	Perm. z-score	Perm. p-value		Category	Odds ratio	Fisher p-value	Perm. z-score	Perm. p-value
Exon	2.30518	0.0804625	1.77308	0.165679		Exon	1.71234	0.305774	1.00728	0.480419		Exon	2.15162	0.0102733	2.66257	0.0230423
Intron	0.697551	0.289267	-1.15609	0.408991		Intron	0.767306	0.378407	-0.835307	0.562896		Intron	0.775498	0.160386	-1.30797	0.339193
Repeats	1.64833	0.131022	1.59176	0.224777		Repeats	1.76607	0.0760111	1.82045	0.152163		Repeats	1.68347	0.00385263	2.81911	0.0150033
Gene	0.76621	0.395849	-0.796979	0.580782		Gene	0.609957	0.130007	-1.51321	0.253933		Gene	0.757679	0.137621	-1.32125	0.333324
Upstream 2kb	1.13841	0.589266	0.123872	0.791786		Upstream 2kb	1.08781	0.605547	0.0783428	0.79544		Upstream 2kb	1.94273	0.194467	1.41533	0.293063
Upstream 8kb	0.305512	0.370498	-1.19979	0.388471		Upstream 8kb	0.291934	0.258085	-1.2179	0.380057		Upstream 8kb	0.854445	0.864035	-0.402602	0.735772
miRNA gene	0	1	-0.0812249	0.795257		miRNA gene	0	1	-0.0827596	0.795157		miRNA gene	0	1	-0.139627	0.790145
miRNA shore	0	1	-0.202904	0.781628		miRNA shore	0	1	-0.202402	0.781707		miRNA shore	0	1	-0.340867	0.752852
CpG Island	2.54871	0.329471	0.937773	0.514016		CpG Island	2.43544	0.341544	0.874024	0.544575		CpG Island	5.26349	0.00130414	4.29059	8.0249e-05
CpG Shore	0	0.173044	-1.51925	0.251617		CpG Shore	0	0.176678	-1.52015	0.251272		CpG Shore	0.859061	1	-0.344254	0.751979
DNase Cluster	0.762066	0.689714	-0.614563	0.660581		DNase Cluster	1.0161	1	0.0378418	0.797313		DNase Cluster	1.25306	0.296883	1.01967	0.474422
Conserved	0.641856	0.620763	-0.742256	0.605765		Conserved	0.835416	1	-0.339184	0.753283		Conserved	1.58066	0.0611581	1.86238	0.140856
Enhancer	0	1	-0.18277	0.784669		Enhancer	0	1	-0.182286	0.784738		Enhancer	0	1	-0.309735	0.760515
Non-coding RNA	1.65245	0.212071	1.1811	0.397209		Non-coding RNA	0.831802	1	-0.323005	0.757329		Non-coding RNA	0.56805	0.147914	-1.40337	0.298042
TF Cons. Sites	0.458035	0.434065	-1.1008	0.435319		TF Cons. Sites	0.671097	0.798489	-0.6658	0.639265		TF Cons. Sites	0.881716	0.880616	-0.397128	0.737384
GWAS Catalog	0	1	-0.178297	0.785302		GWAS Catalog	0	1	-0.182354	0.784728		GWAS Catalog	0	1	-0.307986	0.760926
TF ChIP-seq	0.920077	1	-0.158646	0.787907		TF ChIP-seq	0.641916	0.621648	-0.731189	0.610724		TF ChIP-seq	1.65792	0.0538476	2.04397	0.0987965
Gquadruplex	1.52298	0.386986	0.580064	0.674335		Gquadruplex	2.23152	0.162923	1.36526	0.314191		Gquadruplex	1.8056	0.122232	1.51481	0.253317
Imprinted	0	1	-0.471302	0.714013		Imprinted	0	1	-0.46997	0.714461		Imprinted	0	1	-0.746792	0.603723
only with no CpG-SNPs at MAF>=5%	Main analysis						Replication samples						All samples
Category	Odds ratio	Fisher p-value	Perm. z-score	Perm. p-value		Category	Odds ratio	Fisher p-value	Perm. z-score	Perm. p-value		Category	Odds ratio	Fisher p-value	Perm. z-score	Perm. p-value
Exon	6.83861	4.16353e-13	9.62978	5.82479e-21		Exon	6.30005	9.4178e-15	10.111	5.03948e-23		Exon	3.50734	4.98095e-15	9.13072	6.28575e-19
Intron	0.752383	0.177395	-1.29003	0.34719		Intron	0.722784	0.0816597	-1.6514	0.204058		Intron	0.736825	0.00485933	-2.53662	0.0319679
Repeats	1.08992	0.681458	0.410056	0.733546		Repeats	1.13457	0.524808	0.680697	0.632886		Repeats	1.92654	2.63744e-09	5.76623	4.80748e-08
Gene	1.203	0.549013	0.67946	0.633418		Gene	1.03148	1	0.131444	0.791022		Gene	1.01799	0.950258	0.126337	0.791542
Upstream 2kb	0.935173	1	-0.0896045	0.794688		Upstream 2kb	1.85437	0.204237	1.32026	0.333757		Upstream 2kb	1.27655	0.466387	0.720187	0.61562
Upstream 8kb	1.98513	0.028608	2.20088	0.0708124		Upstream 8kb	1.4888	0.166504	1.26719	0.357478		Upstream 8kb	1.34358	0.102368	1.48737	0.263967
miRNA gene	0	1	-0.0976482	0.79409		miRNA gene	0	1	-0.110731	0.793008		miRNA gene	0	1	-0.187193	0.784027
miRNA shore	0	1	-0.270153	0.769294		miRNA shore	0	1	-0.306251	0.761332		miRNA shore	0	1	-0.508558	0.701098
CpG Island	3.88149	0.0970245	1.99948	0.108094		CpG Island	6.10493	0.00487687	3.96414	0.000308748		CpG Island	3.67717	0.00365764	3.5213	0.00161961
CpG Shore	0.991659	1	-0.0186597	0.797746		CpG Shore	1.24968	0.54067	0.569768	0.678338		CpG Shore	1.13708	0.550236	0.519274	0.697248
DNase Cluster	1.26486	0.335195	0.903988	0.53026		DNase Cluster	1.10955	0.626688	0.432766	0.72656		DNase Cluster	0.940406	0.7192	-0.410701	0.733352
Conserved	3.12715	4.16043e-06	5.20099	1.06668e-06		Conserved	2.7902	4.46284e-06	5.12175	1.6057e-06		Conserved	1.65517	0.000680574	3.52863	0.00157833
Enhancer	0	1	-0.32421	0.757034		Enhancer	0	1	-0.367261	0.745849		Enhancer	2.40122	0.341324	0.851797	0.55512
Non-coding RNA	1.14729	0.612347	0.401156	0.736199		Non-coding RNA	1.13266	0.653429	0.400884	0.73628		Non-coding RNA	1.32303	0.0780958	1.57593	0.230487
TF Cons. Sites	2.07217	0.0125321	2.74778	0.0182983		TF Cons. Sites	2.32226	0.000562546	3.76103	0.000676583		TF Cons. Sites	1.1542	0.41197	0.819916	0.570112
GWAS Catalog	0	1	-0.117304	0.792414		GWAS Catalog	0	1	-0.133091	0.790849		GWAS Catalog	0	1	-0.225198	0.777907
TF ChIP-seq	1.47494	0.205712	1.24641	0.366939		TF ChIP-seq	0.809864	0.635995	-0.603039	0.665232		TF ChIP-seq	1.38795	0.0490489	1.94461	0.120448
Gquadruplex	1.27392	0.673066	0.33626	0.754027		Gquadruplex	0.984867	1	-0.0238333	0.797658		Gquadruplex	1.03109	0.833869	0.0703262	0.795914
Imprinted	0	1	-0.579677	0.674486		Imprinted	0	1	-0.637903	0.650996		Imprinted	0	0.412037	-1.04627	0.461565
only with no CpG-SNPs at any MAF	Main analysis						Replication samples						All samples
Category	Odds ratio	Fisher p-value	Perm. z-score	Perm. p-value		Category	Odds ratio	Fisher p-value	Perm. z-score	Perm. p-value		Category	Odds ratio	Fisher p-value	Perm. z-score	Perm. p-value
Exon	7.90057	8.88442e-09	7.9408	1.6197e-14		Exon	8.11441	2.58888e-10	8.74299	2.01021e-17		Exon	3.92512	1.68981e-10	7.69801	1.08129e-13
Intron	0.780303	0.387801	-0.849682	0.55612		Intron	0.629274	0.105234	-1.70813	0.185511		Intron	0.824619	0.203186	-1.19144	0.392366
Repeats	0.851289	0.665276	-0.549872	0.685936		Repeats	0.70821	0.229575	-1.25818	0.361572		Repeats	1.9073	2.67403e-05	4.17369	0.000131613
Gene	1.59706	0.310703	1.19597	0.390254		Gene	0.958239	0.876487	-0.136867	0.790446		Gene	1.20204	0.340452	0.910864	0.526961
Upstream 2kb	0.843852	1	-0.166348	0.786921		Upstream 2kb	3.05111	0.0489625	2.23221	0.0660618		Upstream 2kb	0.896286	1	-0.212052	0.780146
Upstream 8kb	2.78725	0.00973653	2.84214	0.0140563		Upstream 8kb	2.01307	0.0735509	1.81275	0.154305		Upstream 8kb	1.33381	0.260536	1.08998	0.440513
miRNA gene	0	1	-0.0643127	0.796236		miRNA gene	0	1	-0.0693839	0.795966		miRNA gene	0	1	-0.124835	0.791692
miRNA shore	0	1	-0.190842	0.783486		miRNA shore	0	1	-0.205908	0.781148		miRNA shore	0	1	-0.362887	0.747041
CpG Island	4.66239	0.196342	1.66328	0.200078		CpG Island	8.11956	0.0270267	3.4388	0.00215823		CpG Island	4.95488	0.00975472	3.4327	0.00220393
CpG Shore	0.717716	1	-0.455238	0.719347		CpG Shore	0.934403	1	-0.115137	0.792613		CpG Shore	0.863761	0.872038	-0.410994	0.733264
DNase Cluster	0.880481	1	-0.309805	0.760499		DNase Cluster	0.859505	0.856305	-0.395943	0.73773		DNase Cluster	0.865038	0.546198	-0.675564	0.635092
Conserved	3.1907	0.000705024	3.84978	0.000482664		Conserved	3.09962	0.00039017	4.01411	0.000252949		Conserved	1.53956	0.0350396	2.14234	0.0804119
Enhancer	0	1	-0.247362	0.773844		Enhancer	0	1	-0.266948	0.769956		Enhancer	4.27027	0.209801	1.53025	0.247429
Non-coding RNA	0.779547	0.814649	-0.468861	0.714833		Non-coding RNA	1.42916	0.376993	0.916003	0.524494		Non-coding RNA	1.24828	0.32945	0.918091	0.52349
TF Cons. Sites	1.95336	0.0824929	1.75487	0.171089		TF Cons. Sites	2.12319	0.0364108	2.20194	0.0706467		TF Cons. Sites	1.07852	0.701598	0.300422	0.762679
GWAS Catalog	0	1	-0.0677638	0.796055		GWAS Catalog	0	1	-0.0731941	0.79575		GWAS Catalog	0	1	-0.131793	0.790985
TF ChIP-seq	1.82513	0.18763	1.48032	0.266743		TF ChIP-seq	0.60509	0.629027	-0.853334	0.554393		TF ChIP-seq	1.40311	0.14325	1.4372	0.284064
Gquadruplex	1.68338	0.452781	0.519257	0.697254		Gquadruplex	1.43849	0.505096	0.359129	0.748056		Gquadruplex	1.3335	0.496491	0.489633	0.707752
Imprinted	0	1	-0.429316	0.727641		Imprinted	0	1	-0.455842	0.719149		Imprinted	0	1	-0.759942	0.597771

## Sheet: SNPs, local tests
The following table shows enrichment for specific genomic annotations among SNPs significantly associated with a local methylation site (meQTL) compared to all SNPs tested
All SNPs	Main analysis						Replication samples						All samples
Category	Odds ratio	Fisher p-value	Perm. z-score	Perm. p-value		Category	Odds ratio	Fisher p-value	Perm. z-score	Perm. p-value		Category	Odds ratio	Fisher p-value	Perm. z-score	Perm. p-value
CpG-SNP	0.899599	1.15135e-55	-6.15329	4.78751e-09		CpG-SNP	0.902635	1.6776e-44	-5.85395	2.88787e-08		CpG-SNP	0.861699	8.17146e-22	-5.21858	9.73282e-07
Exon	0.441555	0	-16.2929	1.81148e-58		Exon	0.448899	1.01435e-281	-15.6158	8.91255e-54		Exon	0.373469	1.76311e-109	-12.4161	2.67066e-34
Intron	0.835487	1.48759e-175	-4.08827	0.000187305		Intron	0.841256	8.68746e-138	-3.83586	0.000509182		Intron	0.777705	9.28607e-66	-3.27526	0.00373712
Repeats	1.30256	0	19.8602	1.79185e-86		Repeats	1.31979	0	19.7987	6.06364e-86		Repeats	1.48691	5.86497e-164	14.9734	1.64828e-49
Gene	0.785256	1.22330653910293e-320	-5.36756	4.42352e-07		Gene	0.792463	1.26478e-251	-5.04841	2.3315e-06		Gene	0.715661	1.46907e-116	-4.28923	8.07204e-05
Upstream 2kb	0.446061	2.48858e-301	-14.2639	5.26481e-45		Upstream 2kb	0.43649	1.79554e-274	-14.5953	4.41225e-47		Upstream 2kb	0.346709	6.76673e-119	-12.3843	3.96203e-34
Upstream 8kb	0.493882	0	-12.5617	4.33219e-35		Upstream 8kb	0.481517	0	-13.0737	6.12381e-38		Upstream 8kb	0.384402	2.54181e-304	-11.6486	2.736e-30
miRNA gene	0.279924	0.0164555	-2.76309	0.0175427		miRNA gene	0.298982	0.0367275	-2.35346	0.0500283		miRNA gene	0.2678	0.237759	-1.33625	0.326744
miRNA shore	0.556082	6.96692e-07	-2.49803	0.0352297		miRNA shore	0.451238	2.13481e-11	-3.58164	0.0013072		miRNA shore	0.482359	0.00403481	-1.63477	0.20971
CpG Island	0.309639	0	-22.5205	5.90309e-111		CpG Island	0.318598	6.71364e-290	-21.1625	4.4879e-98		CpG Island	0.230148	4.88751e-138	-18.7721	2.40417e-77
CpG Shore	0.294198	0	-23.1215	6.52571e-117		CpG Shore	0.290699	0	-23.4537	2.84874e-120		CpG Shore	0.188905	0	-24.9475	5.68532e-136
DNase Cluster	0.663458	0	-18.2303	5.42756e-73		DNase Cluster	0.661922	0	-17.8831	2.86458e-70		DNase Cluster	0.588099	1.91497e-132	-13.7104	1.21243e-41
Conserved	0.807882	1.0728e-30	-7.32042	1.84216e-12		Conserved	0.776314	3.63737e-37	-8.42307	3.13159e-16		Conserved	0.743023	9.92746e-13	-5.33733	5.2006e-07
Pseudogene	1.39938	6.94336e-06	2.76172	0.0176092		Pseudogene	1.54037	2.68735e-07	3.17311	0.0051947		Pseudogene	1.46442	0.0372006	1.37363	0.310611	Excluded below
Non-coding RNA	1.09355	7.60139e-20	1.5311	0.247109		Non-coding RNA	1.08759	3.17154e-15	1.40191	0.298653		Non-coding RNA	1.0807	0.000647989	0.751142	0.601759
TF Cons. Sites	0.79084	9.02351e-23	-7.79499	5.10109e-14		TF Cons. Sites	0.805828	1.32685e-16	-6.70571	1.37275e-10		TF Cons. Sites	0.750417	1.11876e-07	-4.66774	1.48178e-05
genomicSuperDups	1.08798	0.000964329	0.659918	0.641762		genomicSuperDups	1.13002	1.25968e-05	0.917731	0.523663		genomicSuperDups	1.10116	0.115031	0.397863	0.737168	Excluded below
structuralVariant	0.835084	7.2133e-164	-1.48594	0.26453		structuralVariant	0.850484	3.13272e-112	-1.32521	0.331579		structuralVariant	0.829962	3.45691e-34	-1.02573	0.471491	Excluded below
GWAS Catalog	0.602092	2.32844e-08	-4.50731	3.09316e-05		GWAS Catalog	0.629666	3.12679e-06	-3.82658	0.000527606		GWAS Catalog	0.780997	0.262951	-0.964323	0.5012
Enhancer	0.701102	0.0034946	-1.80255	0.157175		Enhancer	0.781459	0.0696861	-1.1135	0.429245		Enhancer	0.745116	0.259342	-0.670139	0.637415
Enrichment for specific genomic annotations among SNPs significantly associated with a local methylation site (meQTL) compared to all SNPs tested (after dropping those located in pseudogenes, super ducplications or structural variants)
	Main analysis						Replication samples						All samples
excl. 3 groups
	Odds ratio	Fisher p-value	Perm. z-score	Perm. p-value		Category	Odds ratio	Fisher p-value	Perm. z-score	Perm. p-value		Category	Odds ratio	Fisher p-value	Perm. z-score	Perm. p-value
Category	0.924364	1.82493e-20	-4.44542	4.08061e-05		CpG-SNP	0.930689	5.59656e-15	-3.89368	0.000407215		CpG-SNP	0.882788	1.8283e-10	-3.83151	0.000517741
CpG-SNP	0.44179	8.74441e-199	-15.0647	4.18293e-50		Exon	0.451128	3.45452e-160	-13.9194	6.75811e-43		Exon	0.38859	8.45688e-57	-9.69633	3.06192e-21
Exon	0.824256	1.54983e-130	-3.81491	0.000551672		Intron	0.831774	1.82074e-101	-3.52002	0.00162695		Intron	0.755568	1.24075e-52	-2.94057	0.010575
Intron	1.28879	4.31691e-231	16.2261	5.36673e-58		Repeats	1.3044	2.64216e-216	16.0452	9.94281e-57		Repeats	1.45209	1.77825e-93	11.4809	1.90314e-29
Repeats	0.780487	3.62279e-216	-4.80959	7.5659e-06		Gene	0.789013	7.23608e-169	-4.45671	3.88069e-05		Gene	0.705168	1.16238e-81	-3.61549	0.00115727
Gene	0.459717	2.91387e-160	-12.8423	1.22806e-36		Upstream 2kb	0.447934	3.27386e-149	-12.8863	6.96525e-37		Upstream 2kb	0.352048	4.20774e-67	-10.2805	8.9511e-24
Upstream 2kb	0.525387	0	-11.0999	1.40524e-27		Upstream 8kb	0.510273	0	-11.3558	7.93856e-29		Upstream 8kb	0.404955	2.0068e-158	-9.52276	1.62321e-20
Upstream 8kb	0.827746	0.568615	-0.175493	0.785692		miRNA gene	Inf	1	0.809386	0.575024		miRNA gene	Inf	1	0.371729	0.744619
miRNA gene	0.885122	0.491838	-0.408267	0.734084		miRNA shore	0.679929	0.033293	-1.35461	0.318771		miRNA shore	0.970941	0.819425	-0.0475898	0.796982
miRNA shore	0.292395	4.25339e-220	-21.0135	1.0386e-96		CpG Island	0.292427	9.4521e-190	-20.1777	3.10964e-89		CpG Island	0.205185	1.44572e-92	-17.0476	6.23416e-64
CpG Island	0.294318	0	-22.4682	1.91078e-110		CpG Shore	0.281773	0	-23.2425	3.94531e-118		CpG Shore	0.176018	0	-23.576	1.60572e-121
CpG Shore	0.683163	2.44136e-212	-14.4723	2.63672e-46		DNase Cluster	0.67842	5.99992e-189	-14.1755	1.85037e-44		DNase Cluster	0.615005	1.50707e-69	-9.91259	3.67423e-22
DNase Cluster	0.789855	8.1552e-25	-6.84597	5.30664e-11		Conserved	0.764106	6.38453e-28	-7.54046	3.59152e-13		Conserved	0.722877	2.91807e-10	-4.77975	8.72958e-06
Conserved	1.07677	8.88413e-10	1.11583	0.428128		Non-coding RNA	1.09178	2.17718e-11	1.24397	0.368054		Non-coding RNA	1.10017	0.000723747	0.74094	0.606356
Non-coding RNA	0.797798	2.76224e-14	-6.27428	2.25729e-09		TF Cons. Sites	0.78911	1.42871e-13	-6.22445	3.08209e-09		TF Cons. Sites	0.799191	0.00111789	-2.8713	0.012933
TF Cons. Sites	0.753959	0.110189	-1.31798	0.334767		GWAS Catalog	0.72647	0.0844315	-1.42913	0.287367		GWAS Catalog	1.57176	0.640676	0.676657	0.634623
GWAS Catalog	0.623418	0.00114522	-2.11271	0.0856426		Enhancer	0.71063	0.0336939	-1.34461	0.323103		Enhancer	0.643529	0.162267	-0.88439	0.539634
Enhancer

## Sheet: SNPs, cross tests
The following table shows enrichment for specific genomic annotations among SNPs significantly associated with a cross-chromosome methylation site (meQTL) compared to all SNPs tested
All SNPs	Main analysis						Replication samples						All samples
Category	Odds ratio	Fisher p-value	Perm. z-score	Perm. p-value		Category	Odds ratio	Fisher p-value	Perm. z-score	Perm. p-value		Category	Odds ratio	Fisher p-value	Perm. z-score	Perm. p-value
CpG-SNP	1.05677	0.00721761	1.38936	0.303933		CpG-SNP	1.06161	0.00368822	1.61602	0.216201		CpG-SNP	1.03483	0.00194478	1.34597	0.322512
Exon	1.17866	0.027864	0.837857	0.561696		Exon	1.38872	4.60782e-06	1.88788	0.134279		Exon	1.38277	5.61463e-17	2.95969	0.00999502
Intron	1.03221	0.103205	0.169537	0.7865		Intron	1.12987	3.19914e-10	0.69771	0.625508		Intron	1.10743	1.0923e-22	0.873489	0.544829
Repeats	1.23498	1.83773e-28	4.03788	0.000229863		Repeats	1.21651	1.21433e-24	3.86629	0.000452883		Repeats	1.30325	1.20293e-146	8.44668	2.5661e-16
Gene	1.04141	0.0361949	0.216521	0.779399		Gene	1.14893	6.24544e-13	0.791644	0.583249		Gene	1.12769	3.25568e-31	1.02412	0.472271
Upstream 2kb	1.26219	0.00299499	1.13109	0.42085		Upstream 2kb	1.36624	4.36057e-05	1.63851	0.208432		Upstream 2kb	1.18034	0.000119181	1.28834	0.347948
Upstream 8kb	1.33478	1.16189e-12	1.59461	0.223758		Upstream 8kb	1.3841	8.01547e-16	1.91707	0.127024		Upstream 8kb	1.23501	4.24818e-21	1.82854	0.149931
miRNA gene	6.40637	0.14648	1.89997	0.131238		miRNA gene	0	1	-0.355564	0.749009		miRNA gene	1.82754	0.425069	0.539821	0.689703
miRNA shore	2.61537	0.00134953	1.10709	0.432308		miRNA shore	3.01384	0.000140383	1.4051	0.29732		miRNA shore	1.23002	0.2962	0.269511	0.769427
CpG Island	1.99539	4.75586e-12	3.52025	0.0016256		CpG Island	2.0263	1.52726e-12	3.75744	0.000685765		CpG Island	1.48752	2.4536e-11	2.86228	0.0132717
CpG Shore	1.96089	6.52633e-46	3.7383	0.000736766		CpG Shore	2.01609	3.96352e-50	4.19093	0.00012246		CpG Shore	1.45581	5.49153e-41	2.8259	0.0147185
DNase Cluster	0.846286	1.04757e-06	-1.79812	0.158436		DNase Cluster	0.885167	0.000327243	-1.42181	0.290382		DNase Cluster	0.879062	1.16235e-12	-2.28934	0.0580576
Conserved	0.729359	2.18972e-06	-2.49282	0.0356908		Conserved	0.813128	0.00144221	-1.80417	0.156718		Conserved	0.836127	1.55486e-07	-2.5055	0.0345774
Pseudogene	1.37633	0.0688054	0.963067	0.501806		Pseudogene	1.55053	0.0109276	1.4039	0.297823		Pseudogene	1.70634	3.90104e-09	3.23968	0.00419632	Excluded below
Non-coding RNA	1.08187	0.00577912	0.304017	0.761851		Non-coding RNA	1.12131	5.37249e-05	0.478196	0.71168		Non-coding RNA	0.87298	4.41799e-17	-0.819292	0.570404
TF Cons. Sites	0.680679	1.51815e-05	-2.89251	0.0121662		TF Cons. Sites	0.697713	5.56974e-05	-2.8203	0.0149531		TF Cons. Sites	0.688557	2.83783e-15	-4.88666	5.20703e-06
genomicSuperDups	13.3314	0	17.5517	1.01619e-67		genomicSuperDups	14.954	0	20.3234	1.62585e-90		genomicSuperDups	11.3818	0	24.0199	4.14431e-126	Excluded below
structuralVariant	1.01384	0.500367	0.0455099	0.797059		structuralVariant	1.1289	2.01492e-09	0.531169	0.692905		structuralVariant	1.00548	0.617525	0.0250764	0.797634	Excluded below
GWAS Catalog	0.520531	0.191075	-1.08385	0.443456		GWAS Catalog	0.314354	0.0324164	-1.58024	0.228922		GWAS Catalog	0.446608	0.00063899	-2.19369	0.07194
Enhancer	1.05926	0.831325	0.0650898	0.796196		Enhancer	0.888644	1	-0.129175	0.791255		Enhancer	0.860239	0.65013	-0.282009	0.76678
Enrichment for specific genomic annotations among SNPs significantly associated with a cross-chromosome methylation site (meQTL) compared to all SNPs tested (after dropping those located in pseudogenes, super ducplications or structural variants)
excl. 3 groups	Main analysis						Replication samples						All samples
Category	Odds ratio	Fisher p-value	Perm. z-score	Perm. p-value		Category	Odds ratio	Fisher p-value	Perm. z-score	Perm. p-value		Category	Odds ratio	Fisher p-value	Perm. z-score	Perm. p-value
CpG-SNP	1.08178	0.00425832	1.59301	0.224333		CpG-SNP	1.08415	0.00463069	1.75359	0.171472		CpG-SNP	1.01957	0.185734	0.652669	0.644823
Exon	0.847533	0.191825	-0.539134	0.689958		Exon	0.947951	0.722895	-0.188762	0.783796		Exon	1.16163	0.00889058	1.04433	0.462501
Intron	1.23462	2.45876e-16	0.924916	0.520208		Intron	1.28351	9.51684e-21	1.19747	0.38955		Intron	1.2215	9.14029e-49	1.51056	0.254951
Repeats	1.20113	6.65311e-13	2.77181	0.0171243		Repeats	1.18155	3.35432e-10	2.59335	0.0276391		Repeats	1.26737	1.19452e-68	6.25791	2.50118e-09
Gene	1.2253	2.17425e-15	0.884916	0.539383		Gene	1.27961	1.99977e-20	1.17573	0.399732		Gene	1.22802	9.84256e-52	1.54211	0.242964
Upstream 2kb	1.31815	0.0103652	1.04801	0.460723		Upstream 2kb	1.6651	1.1544e-06	2.25609	0.0626142		Upstream 2kb	1.1738	0.00733711	1.0501	0.459717
Upstream 8kb	1.36398	2.83094e-08	1.33711	0.32637		Upstream 8kb	1.61695	4.44913e-18	2.36436	0.0487574		Upstream 8kb	1.17813	1.23952e-07	1.19573	0.390361
miRNA gene	13.1861	0.0748443	3.04567	0.00772064		miRNA gene	0	1	-0.248564	0.773613		miRNA gene	3.66453	0.243657	1.25556	0.362764
miRNA shore	5.27854	2.16146e-06	3.28655	0.00360113		miRNA shore	5.72526	8.97459e-07	3.4965	0.00176688		miRNA shore	2.26637	0.00102246	1.81172	0.154594
CpG Island	2.11047	1.96265e-07	2.88407	0.0124662		CpG Island	2.06258	1.44825e-06	2.84499	0.0139431		CpG Island	1.36809	0.000379025	1.73824	0.176131
CpG Shore	2.23293	3.22892e-35	3.62965	0.00109941		CpG Shore	2.44895	1.86761e-42	4.57508	2.2738e-05		CpG Shore	1.55505	3.31802e-30	2.90956	0.0115789
DNase Cluster	0.992281	0.878442	-0.0770384	0.79552		DNase Cluster	1.04362	0.339246	0.426235	0.728601		DNase Cluster	0.929936	0.00223577	-1.13279	0.420041
Conserved	0.712454	0.000172155	-2.08972	0.0898824		Conserved	0.801284	0.0158527	-1.50522	0.257011		Conserved	0.830583	4.05897e-05	-2.13469	0.0817375
Non-coding RNA	0.845599	3.14766e-05	-0.49278	0.706659		Non-coding RNA	1.03443	0.39061	0.110485	0.79303		Non-coding RNA	0.790805	1.44146e-27	-1.15749	0.40833
TF Cons. Sites 100bp	0.744916	1.91511e-13	-2.67309	0.0224042		TF Cons. Sites 100bp	0.751273	6.63975e-12	-2.76142	0.0176236		TF Cons. Sites 100bp	0.73433	6.08028e-48	-4.86789	5.70613e-06
GWAS Catalog	1.2439	0.523133	0.2901	0.765007		GWAS Catalog	0.448825	0.73224	-0.664522	0.639809		GWAS Catalog	0.809001	0.731998	-0.406482	0.734618
Enhancer	0.906977	1	-0.0817718	0.795221		Enhancer	0.655331	0.775782	-0.299315	0.762932		Enhancer	1.09886	0.661294	0.162625	0.787403
