# Supplementary material for: High density methylation QTL analysis in human blood via next-generation sequencing of the methylated genomic DNA fraction
Source: Genome Biol. 2015 Dec 23;16:291. doi: 10.1186/s13059-015-0842-7 (PMC4699364; doi:10.1186/s13059-015-0842-7)
Supplement: Supplementary file 1 — Supplementary Materials. (ZIP 58629 kb) [file 13059_2015_842_MOESM1_ESM.zip › Supplementary Table S4 - Sites overlapping NHGRI GWAS catalog.xlsx]

## Sheet: local_blocks_GWAScat_overlap_5-
Supplementary Table S4
Chromsome, methylation site start and end co-ordinates are followed by the number of significant (FDR<1%) SNPs associated with that site,
neighboring (within 20 kb) genes, and the number of NHGRI GWAS (www.genome.gov/gwastudies) catalog findings that overlap with that site.
chr	site_start	site_end	local_count	local_pvalue	genenames	GWAS_Catalog
1	109817774	109817926	24	1.04882e-19	CELSR2/PSRC1/MYBPHL	1
1	110147313	110147418	5	4.29566e-06	GNAI3/MIR197/GNAT2/AMPD2	2
1	110439374	110439498	11	9.94728e-16	CSF1	2
1	149892856	149892899	54	5.9159e-22	SV2A/SF3B4/MTMR11/OTUD7B	1
1	155161767	155162081	97	1.72068e-10	KRTCAP2/TRIM46/MUC1/MIR92B/THBS3/MTX1	1
1	157669278	157669396	32	5.67648e-07	FCRL3	2
1	158575729	158575773	458	2.70087e-35	OR10Z1/SPTA1	1
1	159684633	159684684	222	1.04091e-53	CRP	1
1	160077854	160077961	87	5.16847e-18	KCNJ9/IGSF8/ATP1A2	1
1	167420259	167420423	39	3.88626e-22	CD247	1
1	169580210	169580331	45	3.71779e-13	SELP	1
1	172241218	172241251	161	3.08541e-49	DNM3/MIR214/MIR3120/MIR199A2	1
1	200892004	200892154	276	3.12034e-44	C1orf106	1
1	204112976	204112983	2	4.59896e-08	SOX13/ETNK2/REN	1
1	204518819	204518842	258	8.96597e-38	MDM4	2
1	208039413	208039495	172	6.14519e-27		1
1	209988008	209988137	42	9.6193e-11	IRF6/DIEXF	1
1	212237797	212237801	189	6.25395e-28	DTL/MIR3122	1
1	216632876	216633036	65	3.62007e-17		1
1	218995273	218995273	102	2.3365e-15		1
1	220973535	220973679	8	8.98347e-07	MOSC2/MOSC1	1
1	224538911	224538940	1	3.30129e-08	CNIH4	4
1	227797894	227798117	484	9.03639e-43	ZNF678	1
1	231844269	231844383	1	2.19034e-05	TSNAX-DISC1/LOC100287814/DISC1	1
1	232245922	232246026	245	2.18928e-40		1
1	234662889	234663000	27	1.01461e-08		1
1	240597115	240597300	5	1.15426e-10	FMN2	1
1	240846123	240846253	23	1.30448e-31		1
1	242040690	242040775	141	3.01719e-53	EXO1	1
1	244173872	244173989	54	7.23651e-13	LOC339529	1
1	247675541	247675637	174	3.07831e-65	OR2W5/LOC148824/OR2C3	1
2	102986221	102986337	12	1.33425e-06	IL1RL1/IL18R1	1
2	104578424	104578539	6	2.14176e-08		1
2	106457589	106457673	157	2.26535e-19	NCK2	1
2	113978906	113978963	250	1.56438e-64	PSD4/PAX8/LOC654433	1
2	120145597	120145683	136	3.22763e-31	DBI	1
2	120513084	120513132	396	1.2359e-20	PTPN4	1
2	125327909	125327961	30	7.41616e-15	CNTNAP5	2
2	127851892	127852020	4	3.05848e-05	BIN1	1
2	133189207	133189239	75	5.84521e-18	GPR39	1
2	149568352	149568482	82	4.92514e-09		1
2	153436507	153436591	140	1.03006e-35	FMNL2	1
2	166942082	166942140	227	6.86161e-19	SCN1A	1
2	169782752	169782916	27	1.42784e-08	G6PC2/ABCB11	1
2	178684719	178684815	539	1.73485e-63	PDE11A	1
2	179248420	179248571	76	8.48652e-13	OSBPL6/MIR548N	1
2	179641950	179642022	76	2.25319e-17	TTN	1
2	179720953	179721045	168	6.62366e-23	CCDC141	2
2	182261810	182261927	509	3.69482e-50		1
2	182455824	182455994	311	4.90965e-82	CERKL	1
2	191538486	191538562	39	7.21652e-09	NAB1	1
2	192117999	192118108	220	1.77214e-44	MYO1B	1
2	201158069	201158126	132	1.91626e-40	SPATS2L	1
2	201571120	201571142	21	3.78391e-13	AOX2P/LOC100507140	1
2	204738918	204739069	16	1.99302e-06	CTLA4	1
2	218296484	218296649	118	1.57042e-10	DIRC3	1
2	218310304	218310340	9	1.98912e-06	DIRC3	1
2	219756167	219756383	25	1.0267e-06	WNT6/WNT10A	1
2	223936721	223936738	345	7.74087e-60	KCNE4	1
2	226225612	226225665	440	1.91823e-89		1
2	226237910	226237987	9	2.14489e-08		1
2	228670428	228670606	11	1.95585e-13	CCL20	1
2	228715313	228715375	153	1.47898e-27		1
2	231106724	231106724	21	2.45754e-07	SP110/SP140	1
2	233406984	233407196	54	2.13377e-17	PRSS56/CHRND/CHRNG/TIGD1/EIF4E2	1
2	234173476	234173593	81	8.78303e-11	ATG16L1/SCARNA5	1
2	239349346	239349361	56	1.00663e-05	ASB1	2
2	240843613	240843642	6	1.02679e-16		1
3	103245015	103245128	680	2.3672e-25		1
3	108243550	108243595	201	2.06071e-24	MYH15	3
3	112376220	112376333	4	2.68504e-06	CCDC80	1
3	113369930	113370176	180	2.50982e-43	KIAA2018	1
3	122368343	122368347	19	1.29828e-06	PARP15	1
3	123065740	123065914	12	1.22309e-05	ADCY5	1
3	132693531	132693658	226	2.1191e-30		1
3	138122082	138122136	139	1.16986e-29	MRAS	2
3	141094208	141094434	41	2.3417e-13	ZBTB38	1
3	142649078	142649110	214	8.45736e-75		1
3	143424787	143424879	62	1.80352e-75	SLC9A9	1
3	160820484	160820540	1130	1.9093e-59	B3GALNT1	1
3	169300219	169300231	92	3.20115e-09	MECOM	1
3	169492002	169492135	84	2.56688e-10	TERC/ARPM1/MYNN/LRRC34	1
3	170725541	170725584	117	2.54053e-19	SLC2A2	1
3	180550701	180550859	112	1.46804e-11		1
3	180551206	180551214	213	1.24593e-20		1
3	182821245	182821274	40	1.26443e-08	MCCC1/LAMP3	1
3	182870399	182870435	17	7.28929e-06	LAMP3	2
3	184090240	184090370	20	1.07228e-39	CLCN2/POLR2H/THPO/CHRD	1
3	184876777	184876865	1	1.48238e-05	C3orf70	1
3	185141789	185141857	24	3.60533e-13	MAP3K13	1
3	186732724	186732781	37	1.0583e-14	ST6GAL1	1
3	194758010	194758037	57	3.67664e-19		1
3	196078304	196078435	171	3.78974e-16	TM4SF19-TCTEX1D2/TM4SF19/UBXN7	1
4	100274232	100274286	90	3.9133e-06	ADH1C	1
4	102589015	102589286	1	8.76044e-06		1
4	102751075	102751121	320	5.74646e-44	BANK1	2
4	103188709	103188709	63	9.62983e-06	SLC39A8	3
4	103511070	103511113	311	2.38705e-28	NFKB1	1
4	103578518	103578636	406	1.05451e-12	MANBA	2
4	120187611	120187644	626	1.19515e-12	USP53	1
4	122136689	122136811	142	2.76983e-19	TNIP3	1
4	123523762	123523892	191	7.51762e-07	IL21	3
4	125265290	125265313	94	1.31995e-29		1
4	131026470	131026534	13	2.25781e-12		1
4	148393654	148393789	67	2.19776e-11	EDNRA	1
4	149635004	149635043	210	1.44335e-54		1
4	152907566	152907699	360	1.06478e-70		1
4	169338473	169338555	49	6.4047e-09	DDX60L	1
4	184278125	184278369	1	2.65168e-05		1
4	185639158	185639192	481	2.81549e-30	MLF1IP	1
4	187149505	187149539	185	1.06031e-32	CYP4V2/KLKB1	1
4	187157943	187158093	1	1.66841e-05	KLKB1	1
4	187207354	187207439	10	2.21609e-09	F11/LOC285441	1
4	188345367	188345447	146	1.57789e-15		1
4	189584353	189584507	109	3.95818e-09		1
4	189587079	189587079	199	2.67315e-15		1
5	102596700	102596755	1	2.64707e-05	C5orf30	1
5	110407993	110408002	104	6.67439e-24	TSLP/WDR36	1
5	113849294	113849351	327	1.54651e-35	KCNN2	1
5	115568672	115568767	2	5.85144e-06	COMMD10	1
5	121436562	121436659	154	1.1841e-45		1
5	131770679	131770837	44	2.79977e-10	C5orf56	1
5	131819921	131820005	96	2.8928e-13	C5orf56/IRF1	1
5	131995954	131996069	17	4.91598e-10	RAD50/IL13/IL4	1
5	134572026	134572336	23	4.63959e-12	LOC340073	2
5	146225191	146225276	443	4.99104e-74	PPP2R2B	1
5	149623287	149623394	1	1.33848e-11	CAMK2A	1
5	150458091	150458146	114	9.34221e-50	TNIP1	1
5	153057548	153057571	24	1.41375e-08	GRIA1	1
5	155302571	155302581	26	1.39466e-09		1
5	157845266	157845402	15	1.24441e-05		1
5	158604962	158604980	23	6.63548e-13	RNF145	1
5	158750707	158750769	187	2.93864e-49	IL12B/LOC285626	1
5	172939426	172939426	317	1.14897e-54		1
5	176784511	176784524	85	2.08291e-17	LMAN2/RGS14	1
5	176798140	176798586	19	1.17687e-06	LMAN2/RGS14/SLC34A1	1
5	179471192	179471201	23	3.16177e-08	RNF130/MIR340	1
5	179731004	179731125	23	3.31433e-14	MAPK9/GFPT2	1
6	101674206	101674367	103	4.51905e-08		2
6	106582898	106583020	43	1.69415e-18		1
6	109598963	109599119	302	2.76141e-11	CCDC162P	2
6	124951038	124951109	38	4.74307e-23	NKAIN2	2
6	128194343	128194630	395	4.06627e-18	THEMIS	1
6	130345795	130345903	126	9.35974e-49	L3MBTL3	1
6	134196571	134196674	117	6.20913e-41	TCF21	1
6	135427709	135427845	51	9.84822e-15		1
6	135452081	135452235	60	2.54759e-16		1
6	138195986	138196170	1	3.48926e-05	TNFAIP3	1
6	139833925	139834136	127	2.06879e-43		1
6	139835685	139835762	153	6.74411e-63		1
6	143943249	143943397	2	1.52797e-05	PHACTR2	1
6	148423362	148423500	227	1.61266e-26		1
6	150298842	150298846	2	2.86918e-05	ULBP1	1
6	151901288	151901458	283	7.31601e-60	C6orf97	1
6	151907748	151907789	118	6.25989e-12	C6orf97	1
6	151914001	151914119	11	5.73945e-07	C6orf97	1
6	151948365	151948365	33	2.96137e-08	C6orf97	1
6	162161574	162161688	3	2.33519e-09	PARK2	1
6	162314915	162315038	24	3.69811e-10	PARK2	3
6	165935343	165935471	1	3.96987e-05	PDE10A	1
6	167406632	167406702	386	5.33874e-16	MIR3939/FGFR1OP	2
6	167437988	167438078	407	2.14874e-22	FGFR1OP	1
6	167532786	167532821	263	1.80994e-12	CCR6	1
6	168941623	168941718	3	2.76215e-05	SMOC2	1
7	100769526	100769819	121	1.09345e-27	SERPINE1	1
7	101115824	101116102	33	6.53614e-12	EMID2	2
7	106372902	106373036	34	2.68288e-06		1
7	106763206	106763278	406	1.59753e-58	PRKAR2B	1
7	107495330	107495448	137	1.4702e-10		1
7	107973149	107973334	13	2.32245e-06	NRCAM	1
7	111642606	111642646	65	1.44778e-39	DOCK4	1
7	116346602	116346602	14	1.06362e-07	MET	1
7	120974682	120975224	102	9.17962e-15	WNT16/FAM3C	1
7	121018545	121018579	8	3.40905e-06	FAM3C	1
7	121033089	121033283	80	7.16387e-25	FAM3C	1
7	129004847	129004900	48	2.79424e-11	AHCYL2	1
7	129023543	129023617	48	4.90172e-16	AHCYL2	2
7	132189645	132189746	8	3.11713e-07	PLXNA4	1
7	138411329	138411528	13	2.9261e-06	ATP6V0A4	1
7	146897319	146897469	630	1.15396e-40	CNTNAP2	1
7	147226875	147226890	5	4.88338e-06	CNTNAP2/MIR548I4/MIR548F4	1
7	150623137	150623195	108	9.5782e-33	KCNH2	1
7	150637795	150637921	9	3.28051e-06	KCNH2	4
7	151415035	151415105	64	4.17041e-44	PRKAG2	1
7	155761979	155762195	8	1.39867e-06		1
8	10071517	10071644	30	1.38058e-07	MSRA	1
8	100835118	100835186	188	4.30528e-50	VPS13B/MIR599/MIR875	2
8	101812970	101813158	12	3.62676e-10		1
8	101919321	101919373	99	1.31481e-16	YWHAZ	1
8	110115598	110115699	498	7.00353e-43	TRHR	1
8	119977733	119977841	28	8.21844e-07	TNFRSF11B	1
8	126477977	126478156	93	9.55297e-24		1
8	126481311	126481533	11	2.14821e-07		1
8	126540044	126540117	2	6.96635e-06		2
8	128355400	128355625	102	1.84608e-15		1
8	131617850	131618027	181	5.11408e-22		2
8	133103252	133103409	11	2.33463e-05	HHLA1	1
8	134071801	134071916	81	7.82494e-11	TG/SLA	1
8	135593609	135593725	149	2.13316e-15	ZFAT/ZFAT-AS1	1
8	140995194	140995320	48	2.65298e-21	TRAPPC9	2
9	107647220	107647370	5	6.9085e-06	ABCA1	1
9	107665622	107665738	1	3.38323e-05	ABCA1	1
9	109632352	109632411	75	9.93669e-24	ZNF462	1
9	110156300	110156327	2	1.08993e-05		1
9	110888348	110888515	270	2.56378e-32		1
9	111854245	111854283	18	1.38661e-16	C9orf5/MIR32	2
9	112596881	112596910	13	9.36025e-07	PALM2/PALM2-AKAP2	1
9	113662681	113662803	8	1.52827e-05	LPAR1	1
9	118202630	118202739	645	8.71692e-60		1
9	119839292	119839350	30	1.34234e-11	ASTN2/LOC100128505/TRIM32	1
9	120137730	120137856	134	1.1636e-60	ASTN2/LOC100128505/TRIM32/SNORA70C	2
9	123690238	123690348	187	4.74722e-17	TRAF1	1
9	123914817	123915029	11	4.05704e-06	CNTRL	1
9	135618110	135618477	9	1.4469e-09	AK8	1
9	135632433	135632626	34	6.4015e-06	AK8	1
9	136132511	136133218	89	2.10992e-18	ABO	1
9	136138933	136139338	35	6.44052e-07	ABO	1
9	136154947	136155063	94	5.89546e-29	ABO	1
9	139121710	139121788	32	1.13224e-09	QSOX2	1
9	139269229	139269377	179	7.54715e-18	GPSM1/DNLZ/CARD9/SNAPC4	1
10	101274298	101274364	107	9.03852e-41	NKX2-3	1
10	101365301	101365312	87	3.41217e-21	SLC25A28	1
10	101813802	101813802	92	3.06641e-15	CPN1	1
10	102979156	102979214	19	6.83801e-08	LBX1/FLJ41350	2
10	114753967	114754123	125	1.38915e-126	TCF7L2	1
10	115515070	115515119	138	6.5915e-30	C10orf81	2
10	115814264	115814392	19	6.66027e-10	ADRB1	1
10	118487007	118487108	142	2.13233e-34	HSPA12A	1
10	123346059	123346169	59	2.723e-34	FGFR2	1
10	123625110	123625205	336	2.54821e-18	ATE1	1
10	126144073	126144271	1	3.8616e-05	NKX1-2/LHPP	1
10	126696805	126697033	42	3.95403e-12	CTBP2	3
10	131425887	131426030	16	1.30866e-05	MGMT	1
11	102627967	102628051	1	1.14214e-05	MMP10	1
11	105556598	105556700	174	2.21353e-16	GRIA4	1
11	107756550	107756576	25	1.44421e-06		1
11	113961707	113961836	1	3.8713e-05	ZBTB16	1
11	114190919	114191063	90	1.8818e-33	NNMT	1
11	114387101	114387101	366	2.70484e-81	FAM55A	1
11	116607372	116607488	93	1.29601e-21	BUD13	1
11	116973928	116973976	565	1.99652e-26	SIK3	1
11	117075566	117075709	59	3.07236e-08	SIDT2/TAGLN/PCSK7	1
11	117091411	117091970	35	2.3611e-07	TAGLN/PCSK7/RNF214	1
11	124017468	124017498	895	4.64265e-28	VWA5A	1
11	125313536	125313646	254	3.64955e-19	PKNOX2/FEZ1	1
11	125905198	125905258	69	8.01491e-64	CDON	1
11	126296556	126296733	31	1.23809e-23	ST3GAL4/KIRREL3	1
11	126607464	126607603	16	5.24091e-08	KIRREL3	1
11	128492611	128492822	1	8.9669e-06		1
11	130273153	130273285	1	2.98845e-06	ADAMTS8	1
11	132829819	132829871	12	3.3193e-07	OPCML	2
12	101686970	101687079	254	2.14029e-77	UTP20	1
12	104317957	104318005	99	6.26198e-15	GNN/HSP90B1/MIR3652	1
12	105458721	105458864	1	4.0424e-05	ALDH1L2	2
12	109895117	109895168	77	8.57861e-10	MYO1H/KCTD10	1
12	112521356	112521447	577	1.08627e-19	NAA25	1
12	114793192	114793240	44	3.15433e-15	TBX5	1
12	119387886	119387989	66	3.95994e-21		2
12	121403684	121403852	5	9.25307e-06	HNF1A-AS1/HNF1A	1
12	121420721	121420806	272	7.48294e-35	HNF1A-AS1/HNF1A	1
12	121423908	121423968	336	5.66904e-40	HNF1A-AS1/HNF1A/C12orf43	1
12	122625741	122626026	78	1.3447e-10	MLXIP	1
12	123457619	123457619	335	1.89426e-15	ABCB9/OGFOD2/ARL6IP4/PITPNM2	1
12	124316736	124317025	62	1.95998e-06	DNAH10	1
12	124499541	124499583	37	3.11708e-07	ZNF664/ZNF664-FAM101A	1
12	125261573	125261825	10	6.7041e-13	SCARB1	1
12	125320768	125320907	1	2.08383e-05	SCARB1	3
12	128304373	128304430	38	4.90216e-13		3
12	128736522	128736522	3	9.94569e-06	TMEM132C	1
12	129300694	129300809	48	9.25445e-08	SLC15A4	1
12	129324841	129324937	21	2.36938e-07	SLC15A4/GLT1D1	1
12	131525053	131525325	19	2.38124e-09	GPR133	1
13	100518604	100518729	1	3.33854e-06	CLYBL/MIR4306	1
13	106589141	106589141	68	2.09991e-13		1
13	111469915	111470043	7	8.66002e-07		1
14	103484792	103484866	17	1.49923e-14	CDC42BPB	1
14	104508685	104509975	1	2.1434e-05	TDRD9	1
14	105390896	105391040	33	1.64678e-07	PLD4/AHNAK2	1
15	100758385	100758385	144	3.76195e-36	ADAMTS17	1
16	10182992	10183208	217	2.36599e-24	GRIN2A	1
16	11166688	11166820	261	1.62238e-19	CLEC16A	1
16	11187715	11187870	241	2.13985e-14	CLEC16A	1
16	13656541	13656945	22	8.0633e-07		1
16	20089753	20089807	79	5.57834e-39	GPR139	1
16	20094885	20094928	41	3.33088e-11	GPR139	1
16	20680206	20680341	784	1.27722e-77	ACSM1	3
16	23888761	23888910	293	3.19355e-22	PRKCB	2
16	28490447	28490548	131	1.1828e-09	CLN3/APOBR	1
16	28517568	28517751	180	1.19535e-09	CLN3/APOBR/IL27	1
16	28885659	28885997	101	1.05421e-07	SH2B1/ATP2A1	1
16	29882177	29882693	18	2.0599e-07	CDIPT/LOC440356/SEZ6L2	1
16	52599188	52599309	25	9.94445e-08	TOX3/LOC643714	1
16	53800753	53800799	154	3.20957e-72	FTO	1
16	53828056	53828097	108	4.89356e-12	FTO	1
16	53842907	53843033	114	5.92801e-26	FTO	1
16	56989590	56989707	33	9.54063e-21	HERPUD1/CETP	1
16	58566220	58566474	134	8.28004e-33	NDRG4/SETD6/CNOT1/SNORA46	1
16	61778027	61778103	127	2.21681e-21	CDH8	1
16	67225370	67225505	15	1.86868e-06	NOL3/KIAA0895L/EXOC3L1/E2F4/ELMO3/MIR328/LRRC29	2
16	68820945	68821126	481	1.11064e-25	CDH1	3
16	69563857	69563952	507	3.91081e-44		1
16	76566118	76566217	130	1.07027e-63	CNTNAP4	1
16	77427735	77427831	56	3.69745e-25	ADAMTS18	2
16	78188719	78188737	11	2.15115e-05	WWOX	1
16	83764139	83764256	40	2.41609e-10	CDH13/MIR3182	1
16	85946344	85946480	54	9.33385e-19	IRF8	1
16	86365571	86365608	12	2.50445e-14	LOC732275	1
16	86368525	86368545	36	1.96822e-12	LOC732275	1
16	87461841	87462014	61	1.53736e-17	ZCCHC14	1
17	13910523	13910549	91	3.44155e-54	CDRT15P	1
17	32593940	32593973	99	9.12707e-21	CCL2/CCL7/CCL11	1
17	37543269	37543459	112	1.73278e-07	FBXL20/MED1	1
17	38040716	38040762	329	8.00179e-23	ZPBP2	1
17	38143548	38143548	60	1.66428e-09	GSDMA/PSMD3	1
17	44019671	44019961	82	8.64591e-06	MAPT/LOC100130148	1
17	44859144	44859251	29	1.54219e-06	WNT3	1
17	45013245	45013423	114	1.00746e-09	GOSR2	1
17	46357008	46357119	178	2.34491e-10	SKAP1/MIR1203	1
17	54203232	54203420	89	3.94031e-08		1
17	56010959	56010959	2	3.11148e-05		1
17	61565914	61566084	27	3.76688e-10	ACE	1
17	79596797	79596892	376	3.58185e-58	NPLOC4/TSPAN10	1
18	24687324	24687324	4	3.63335e-05	CHST9	2
18	35198296	35198366	66	1.7568e-21		1
18	42439843	42439948	90	1.54301e-23	SETBP1	1
18	43309887	43309992	299	3.39906e-61	SLC14A1	1
18	44585420	44585494	576	3.74027e-59	KATNAL2/TCEB3CL/TCEB3C/TCEB3B	1
18	47167127	47167240	13	1.26766e-06		1
18	50192385	50192396	370	1.63629e-21	DCC	1
18	53664141	53664302	79	1.18241e-13		1
18	53855390	53855551	101	7.1735e-47		1
18	55322429	55322635	1	2.19283e-05	ATP8B1	1
18	55454290	55454456	13	5.10498e-08	ATP8B1	1
18	55910406	55910523	94	1.81651e-16	NEDD4L	1
18	60060719	60060877	99	9.72469e-20	TNFRSF11A	1
18	63031141	63031238	121	1.22273e-15		1
18	65285236	65285359	40	9.56214e-17	LOC643542	1
18	70442068	70442068	142	2.29731e-11	NETO1	1
18	71878517	71878517	115	6.54607e-29		1
18	74735134	74735274	121	4.11777e-61	MBP	1
19	10519875	10520063	79	8.55443e-10	CDC37/MIR1181/PDE4A	2
19	11654878	11655017	1	3.41453e-05	ECSIT/CNN1/ELOF1	1
19	16467688	16468201	137	1.99604e-14	EPS15L1	1
19	33532144	33532308	1	1.75462e-05	RHPN2	1
19	38735580	38735713	5	2.86757e-06	DPF1/PPP1R14A/SPINT2	1
19	45326696	45326776	104	1.98128e-32	BCAM	1
19	45695681	45695835	38	2.38772e-15	TRAPPC6A/BLOC1S3	1
19	46034553	46034595	206	1.00113e-45	VASP/OPA3	1
19	48522628	48522950	3	3.2271e-05	ELSPBP1/CABP5	1
19	48525434	48525554	123	2.3214e-17	ELSPBP1/CABP5	1
19	49208859	49208864	168	3.11505e-38	FUT2/MAMSTR/RASIP1	1
19	51349089	51349118	41	5.75551e-21	KLK15/KLK3	1
19	52372901	52373028	12	2.41778e-06	ZNF577/ZNF649	1
19	53384108	53384532	10	5.46784e-08	ZNF320	1
19	55526127	55526524	5	1.28647e-05	NLRP2/GP6	1
20	15120726	15120783	371	2.56374e-69	MACROD2/FLRT3/MACROD2-AS1	1
20	15606408	15606492	93	1.30448e-40	MACROD2/FLRT3/MACROD2-AS1	1
20	16003388	16003499	2	6.93894e-06	MACROD2/FLRT3/MACROD2-AS1	1
20	16455658	16455773	1	1.17431e-05	KIF16B	1
20	17368542	17368554	63	1.24066e-16	PCSK2	1
20	19852390	19852508	8	1.05972e-08	RIN2	2
20	34712285	34712385	66	5.73806e-14	EPB41L1	1
20	36957620	36957863	8	1.20906e-05	BPI/LBP	1
20	37690394	37690532	308	5.87235e-31		2
20	45680455	45680548	39	3.45216e-17	EYA2	2
20	46399328	46401407	2	3.39677e-05	SULF2	1
20	48344311	48344356	1	2.28978e-05	B4GALT5	1
20	56190538	56190634	5	6.6118e-10	ZBP1	1
20	56663262	56663371	20	4.67358e-12		1
20	57587709	57587803	36	7.72732e-22	TH1L/CTSZ/TUBB1/ATP5E/SLMO2-ATP5E	1
20	59268533	59268709	9	1.56915e-06		6
20	59947034	59947061	97	8.65772e-17	CDH4	1
20	60243233	60243410	91	5.9507e-07	CDH4	2
20	60514207	60514478	1	3.48221e-05	CDH4/MIR1257	1
21	32817468	32817528	2	2.48202e-05	TIAM1	1
21	37485051	37485067	88	8.11078e-12		1
21	42698815	42698988	37	4.58839e-16	FAM3B	1
21	43286350	43286350	108	5.759e-46	PRDM15/C2CD2	1
21	43443442	43443498	3	1.2024e-08	ZNF295/NCRNA00318	1
21	44445185	44445292	234	9.57574e-18	PKNOX1	1
22	24989819	24990351	35	1.2407e-08	GGT1/C22orf36	1
22	27011373	27011420	2	2.60502e-05	CRYBB1/CRYBA4	1
22	29129979	29130038	23	5.29376e-07	CHEK2/HSCB	1
22	30423367	30423508	742	3.5159e-36	MTMR3	1
22	30592037	30592104	130	3.08671e-08	HORMAD2	1
22	32229619	32229746	192	3.62384e-16	DEPDC5	1
22	37919243	37919299	65	2.74678e-16	CARD10	1
22	39178374	39178460	234	7.68164e-22	DNAL4	1
22	42336097	42336273	335	3.25496e-08	TNFRSF13C/CENPM/BK250D10.8	1
22	43500178	43500248	335	1.4859e-17	TTLL1/BIK	1
22	44324671	44324854	12	4.73247e-06	PNPLA3	1
22	44526055	44526277	6	1.46958e-05	PARVB	1
22	48188193	48188348	77	2.79328e-16		1
