# Supplementary material for: High density methylation QTL analysis in human blood via next-generation sequencing of the methylated genomic DNA fraction
Source: Genome Biol. 2015 Dec 23;16:291. doi: 10.1186/s13059-015-0842-7 (PMC4699364; doi:10.1186/s13059-015-0842-7)
Supplement: Supplementary file 1 — Supplementary Materials. (ZIP 58629 kb) [file 13059_2015_842_MOESM1_ESM.zip › Supplementary Table S5 - Specific TF binding sites enriched in local meQTLs without CpG-SNPs.xlsx]

## Sheet: Sheet1
Supplementary Table S5 - Specific TF binding site tracks significantly enriched (those passing FDR<0.01 only) for local meQTLs without CpG-SNPs
track	N Tests	N meQTLs	N annot	Overlap	Fisher PV	Odds Ratio	Perm QV	Perm PV	Perm Z	Track description
wgEncodeSydhTfbsGm12878Mxi1IggmusPk	1126591	44991	12772	771	1.83799e-28	1.55393	4.89788e-27	2.00733e-29	11.4763	GM12878 Mxi1 IgG-mus ChIP-seq Peaks from ENCODE/SYDH Gm12878 B-lymphocyte, lymphoblastoid, International HapMap Project - CEPH/Utah - European Caucasion, Epstein-Barr Virus Mxi1
wgEncodeHaibTfbsGm12878Runx3sc101553V0422111PkRep1	1126591	44991	27357	1477	2.4047e-30	1.38462	5.22943e-27	4.28641e-29	11.41	GM12878 RUNX3 v042211.1 ChIP-seq Peaks Rep 1 from ENCODE/HAIB Gm12878 B-lymphocyte, lymphoblastoid, International HapMap Project - CEPH/Utah - European Caucasion, Epstein-Barr Virus RUNX3
wgEncodeSydhTfbsGm12878WhipIggmusPk	1126591	44991	19875	1116	8.00313e-29	1.44112	5.61364e-27	6.90201e-29	11.3681	GM12878 WHIP IgG-mus ChIP-seq Peaks from ENCODE/SYDH Gm12878 B-lymphocyte, lymphoblastoid, International HapMap Project - CEPH/Utah - European Caucasion, Epstein-Barr Virus WHIP
wgEncodeSydhTfbsGm12878Tblr1ab24550IggmusPk	1126591	44991	9993	617	2.82175e-25	1.59008	9.99178e-25	1.638e-26	10.8764	GM12878 TBLR1 AB24550 IgG-mus ChIP-seq Peaks from ENCODE/SYDH Gm12878 B-lymphocyte, lymphoblastoid, International HapMap Project - CEPH/Utah - European Caucasion, Epstein-Barr Virus TBLR1
wgEncodeSydhTfbsGm12878Bhlhe40cIggmusPk	1126591	44991	13354	783	2.08676e-25	1.50617	2.25226e-24	4.61529e-26	10.7807	GM12878 BHLHE40 NB100 IgG-mus ChIP-seq Peaks from ENCODE/SYDH Gm12878 B-lymphocyte, lymphoblastoid, International HapMap Project - CEPH/Utah - European Caucasion, Epstein-Barr Virus BHLHE40
wgEncodeHaibTfbsGm12878Runx3sc101553V0422111PkRep2	1126591	44991	20860	1139	3.2781e-25	1.39854	1.00758e-22	2.47765e-24	10.4047	GM12878 RUNX3 v042211.1 ChIP-seq Peaks Rep 2 from ENCODE/HAIB Gm12878 B-lymphocyte, lymphoblastoid, International HapMap Project - CEPH/Utah - European Caucasion, Epstein-Barr Virus RUNX3
wgEncodeSydhTfbsGm12878Znf143166181apStdPk	1126591	44991	13422	773	4.29479e-23	1.47732	2.09991e-22	6.02433e-24	10.319	GM12878 Znf143 Standard ChIP-seq Peaks from ENCODE/SYDH Gm12878 B-lymphocyte, lymphoblastoid, International HapMap Project - CEPH/Utah - European Caucasion, Epstein-Barr Virus Znf143
wgEncodeHaibTfbsGm12878Mta3sc81325V0422111PkRep2	1126591	44991	23206	1253	6.78936e-26	1.38279	2.523e-22	8.27214e-24	10.2882	GM12878 MTA3 v042211.1 ChIP-seq Peaks Rep 2 from ENCODE/HAIB Gm12878 B-lymphocyte, lymphoblastoid, International HapMap Project - CEPH/Utah - European Caucasion, Epstein-Barr Virus MTA3
wgEncodeSydhTfbsGm12878Corestsc30189IggmusPk	1126591	44991	9450	560	1.76203e-19	1.52081	1.39451e-18	5.14369e-20	9.40087	GM12878 COREST SC30189 IgG-mus ChIP-seq Peaks from ENCODE/SYDH Gm12878 B-lymphocyte, lymphoblastoid, International HapMap Project - CEPH/Utah - European Caucasion, Epstein-Barr Virus COREST
wgEncodeSydhTfbsGm12878MaxIggmusPk	1126591	44991	8808	526	5.10382e-19	1.53304	5.20943e-18	2.13501e-19	9.24823	GM12878 Max IgG-mus ChIP-seq Peaks from ENCODE/SYDH Gm12878 B-lymphocyte, lymphoblastoid, International HapMap Project - CEPH/Utah - European Caucasion, Epstein-Barr Virus Max
wgEncodeSydhTfbsGm12878Ebf1sc137065StdPk	1126591	44991	20073	1057	6.17623e-19	1.34436	5.11759e-17	2.30711e-18	8.98718	GM12878 EBF1 Standard ChIP-seq Peaks from ENCODE/SYDH Gm12878 B-lymphocyte, lymphoblastoid, International HapMap Project - CEPH/Utah - European Caucasion, Epstein-Barr Virus EBF1
wgEncodeHaibTfbsGm12878Zbtb33Pcr1xPkRep1	1126591	44991	319	44	1.27394e-12	3.84957	1.96657e-16	9.67165e-18	8.82627	GM12878 ZBTB33 PCR1x ChIP-seq Peaks Rep 1 from ENCODE/HAIB Gm12878 B-lymphocyte, lymphoblastoid, International HapMap Project - CEPH/Utah - European Caucasion, Epstein-Barr Virus ZBTB33
wgEncodeSydhTfbsGm12878Chd2ab68301IggmusPk	1126591	44991	9716	559	5.41476e-17	1.47343	1.55247e-15	8.27136e-17	8.57967	GM12878 CHD2 IgG-mus ChIP-seq Peaks from ENCODE/SYDH Gm12878 B-lymphocyte, lymphoblastoid, International HapMap Project - CEPH/Utah - European Caucasion, Epstein-Barr Virus CHD2
wgEncodeSydhTfbsGm12878P300IggmusPk	1126591	44991	10309	585	1.45768e-16	1.45214	2.38867e-15	1.37055e-16	8.52061	GM12878 p300 IgG-mus ChIP-seq Peaks from ENCODE/SYDH Gm12878 B-lymphocyte, lymphoblastoid, International HapMap Project - CEPH/Utah - European Caucasion, Epstein-Barr Virus p300
wgEncodeSydhTfbsGm12878Chd1a301218aIggmusPk	1126591	44991	8114	475	6.68349e-16	1.50011	1.31127e-14	8.06106e-16	8.31006	GM12878 CHD1 IgG-mus ChIP-seq Peaks from ENCODE/SYDH Gm12878 B-lymphocyte, lymphoblastoid, International HapMap Project - CEPH/Utah - European Caucasion, Epstein-Barr Virus CHD1
wgEncodeHaibTfbsGm12878Nficsc81335V0422111PkRep1	1126591	44991	17709	932	9.46759e-17	1.34259	1.88693e-14	1.23733e-15	8.25833	GM12878 NFIC v042211.1 ChIP-seq Peaks Rep 1 from ENCODE/HAIB Gm12878 B-lymphocyte, lymphoblastoid, International HapMap Project - CEPH/Utah - European Caucasion, Epstein-Barr Virus NFIC
wgEncodeSydhTfbsGm12878Mazab85725IggmusPk	1126591	44991	10022	567	7.17896e-16	1.44727	1.95205e-14	1.36003e-15	8.24688	GM12878 MAZ IgG-mus ChIP-seq Peaks from ENCODE/SYDH Gm12878 B-lymphocyte, lymphoblastoid, International HapMap Project - CEPH/Utah - European Caucasion, Epstein-Barr Virus MAZ
wgEncodeHaibTfbsGm12878Zbtb33Pcr1xPkRep2	1126591	44991	339	43	3.67314e-11	3.49471	6.16291e-14	4.54641e-15	8.09922	GM12878 ZBTB33 PCR1x ChIP-seq Peaks Rep 2 from ENCODE/HAIB Gm12878 B-lymphocyte, lymphoblastoid, International HapMap Project - CEPH/Utah - European Caucasion, Epstein-Barr Virus ZBTB33
wgEncodeSydhTfbsGm12878P300bStdPk	1126591	44991	12402	674	4.76797e-15	1.38737	1.16707e-13	9.08782e-15	8.01325	GM12878 p300 SC584 Standard ChIP-seq Peaks from ENCODE/SYDH Gm12878 B-lymphocyte, lymphoblastoid, International HapMap Project - CEPH/Utah - European Caucasion, Epstein-Barr Virus p300
wgEncodeHaibTfbsGm12878Pmlsc71910V0422111PkRep2	1126591	44991	15051	800	1.77536e-15	1.35585	2.33053e-13	1.91027e-14	7.91999	GM12878 PML v042211.1 ChIP-seq Peaks Rep 2 from ENCODE/HAIB Gm12878 B-lymphocyte, lymphoblastoid, International HapMap Project - CEPH/Utah - European Caucasion, Epstein-Barr Virus PML
wgEncodeHaibTfbsGm12878Pax5n19Pcr1xPkRep2	1126591	44991	7167	421	1.98041e-14	1.505	2.77123e-13	2.38508e-14	7.89192	GM12878 PAX5-N19 PCR1x ChIP-seq Peaks Rep 2 from ENCODE/HAIB Gm12878 B-lymphocyte, lymphoblastoid, International HapMap Project - CEPH/Utah - European Caucasion, Epstein-Barr Virus PAX5-N19
wgEncodeAwgTfbsHaibGm12878Runx3sc101553V0422111UniPk	1126591	44991	10930	600	2.43586e-14	1.40168	5.55802e-13	5.01133e-14	7.79727	GM12878 TFBS Uniform Peaks of RUNX3_(SC-101553) from ENCODE/HudsonAlpha/Analysis Gm12878 B-lymphocyte, lymphoblastoid, International HapMap Project - CEPH/Utah - European Caucasion, Epstein-Barr Virus RUNX3_(SC-101553)
wgEncodeSydhTfbsGm12878Znf384hpa004051IggmusPk	1126591	44991	9639	537	5.65823e-14	1.42337	7.07644e-13	6.81193e-14	7.7578	GM12878 ZNF384 (HPA004051) IgG-mus ChIP-seq Peaks from ENCODE/SYDH Gm12878 B-lymphocyte, lymphoblastoid, International HapMap Project - CEPH/Utah - European Caucasion, Epstein-Barr Virus ZNF384
wgEncodeSydhTfbsGm12878Smc3ab9263IggmusPk	1126591	44991	12387	667	3.42441e-14	1.37369	7.07644e-13	6.96043e-14	7.75502	GM12878 SMC3 IgG-mus ChIP-seq Peaks from ENCODE/SYDH Gm12878 B-lymphocyte, lymphoblastoid, International HapMap Project - CEPH/Utah - European Caucasion, Epstein-Barr Virus SMC3
wgEncodeSydhTfbsGm12878Stat1StdPk	1126591	44991	6433	381	1.06217e-13	1.51781	7.93012e-13	8.12512e-14	7.73504	GM12878 STAT1 Standard ChIP-seq Peaks from ENCODE/SYDH Gm12878 B-lymphocyte, lymphoblastoid, International HapMap Project - CEPH/Utah - European Caucasion, Epstein-Barr Virus STAT1
wgEncodeSydhTfbsGm12878TbpIggmusPk	1126591	44991	7765	446	1.02279e-13	1.46959	1.12882e-12	1.20284e-13	7.68416	GM12878 TBP IgG-mus ChIP-seq Peaks from ENCODE/SYDH Gm12878 B-lymphocyte, lymphoblastoid, International HapMap Project - CEPH/Utah - European Caucasion, Epstein-Barr Virus TBP
wgEncodeSydhTfbsGm12878Ctcfsc15914c20StdPk	1126591	44991	13719	724	1.5495e-13	1.34493	2.35465e-12	2.60556e-13	7.5829	GM12878 CTCF Standard ChIP-seq Peaks from ENCODE/SYDH Gm12878 B-lymphocyte, lymphoblastoid, International HapMap Project - CEPH/Utah - European Caucasion, Epstein-Barr Virus CTCF
wgEncodeSydhTfbsGm12878Pol2IggmusPk	1126591	44991	15087	796	1.02298e-14	1.34514	2.58477e-12	2.96613e-13	7.56579	GM12878 Pol2 IgG-mus ChIP-seq Peaks from ENCODE/SYDH Gm12878 B-lymphocyte, lymphoblastoid, International HapMap Project - CEPH/Utah - European Caucasion, Epstein-Barr Virus Pol2
wgEncodeHaibTfbsGm12878Pu1Pcr1xPkRep2	1126591	44991	8207	463	4.71151e-13	1.44186	3.31683e-12	3.94213e-13	7.52809	GM12878 PU.1 PCR1x ChIP-seq Peaks Rep 2 from ENCODE/HAIB Gm12878 B-lymphocyte, lymphoblastoid, International HapMap Project - CEPH/Utah - European Caucasion, Epstein-Barr Virus PU.1
wgEncodeSydhTfbsGm12878Ikzf1iknuclaStdPk	1126591	44991	7700	440	3.04307e-13	1.46148	5.02003e-12	6.17217e-13	7.4683	GM12878 IKZF1 IKN UCLA Standard ChIP-seq Peaks from ENCODE/SYDH Gm12878 B-lymphocyte, lymphoblastoid, International HapMap Project - CEPH/Utah - European Caucasion, Epstein-Barr Virus IKZF1
wgEncodeHaibTfbsGm12878Stat5asc74442V0422111PkRep2	1126591	44991	10811	583	1.07966e-12	1.37516	1.09935e-10	1.39672e-11	7.03826	GM12878 STAT5A v042211.1 ChIP-seq Peaks Rep 2 from ENCODE/HAIB Gm12878 B-lymphocyte, lymphoblastoid, International HapMap Project - CEPH/Utah - European Caucasion, Epstein-Barr Virus STAT5A
wgEncodeHaibTfbsGm12878Foxm1sc502V0422111PkRep1	1126591	44991	10965	586	4.40709e-12	1.36202	1.73727e-10	2.27839e-11	6.96838	GM12878 FOXM1 v042211.1 ChIP-seq Peaks Rep 1 from ENCODE/HAIB Gm12878 B-lymphocyte, lymphoblastoid, International HapMap Project - CEPH/Utah - European Caucasion, Epstein-Barr Virus FOXM1
wgEncodeUwTfbsGm12878CtcfStdPkRep2	1126591	44991	5626	328	3.11961e-11	1.4919	1.7439e-10	2.35855e-11	6.96342	GM12878 CTCF TFBS ChIP-seq Peaks 2 from ENCODE/UW Gm12878 B-lymphocyte, lymphoblastoid, International HapMap Project - CEPH/Utah - European Caucasion, Epstein-Barr Virus CTCF
wgEncodeHaibTfbsGm12878Pbx3Pcr1xPkRep1	1126591	44991	986	83	4.95894e-10	2.21194	2.12212e-10	2.95705e-11	6.93087	GM12878 PBx3 PCR1x ChIP-seq Peaks Rep 1 from ENCODE/HAIB Gm12878 B-lymphocyte, lymphoblastoid, International HapMap Project - CEPH/Utah - European Caucasion, Epstein-Barr Virus PBx3
wgEncodeAwgTfbsBroadGm12878CtcfUniPk	1126591	44991	7441	416	2.55071e-11	1.42753	2.24652e-10	3.22247e-11	6.91845	GM12878 TFBS Uniform Peaks of CTCF from ENCODE/Broad/Analysis Gm12878 B-lymphocyte, lymphoblastoid, International HapMap Project - CEPH/Utah - European Caucasion, Epstein-Barr Virus CTCF
wgEncodeSydhTfbsGm12878Tr4StdPk	1126591	44991	445	47	2.30557e-09	2.84084	3.03626e-10	4.47972e-11	6.87067	GM12878 TR4 Standard ChIP-seq Peaks from ENCODE/SYDH Gm12878 B-lymphocyte, lymphoblastoid, International HapMap Project - CEPH/Utah - European Caucasion, Epstein-Barr Virus TR4
wgEncodeHaibTfbsGm12878Pou2f2Pcr1xPkRep2	1126591	44991	7823	435	1.61632e-11	1.41952	3.13793e-10	4.75833e-11	6.86189	GM12878 POU2F2 PCR1x ChIP-seq Peaks Rep 2 from ENCODE/HAIB Gm12878 B-lymphocyte, lymphoblastoid, International HapMap Project - CEPH/Utah - European Caucasion, Epstein-Barr Virus POU2F2
wgEncodeAwgTfbsUwGm12878CtcfUniPk	1126591	44991	4698	281	6.95756e-11	1.5327	3.53831e-10	5.51048e-11	6.84047	GM12878 TFBS Uniform Peaks of CTCF from ENCODE/UW/Analysis Gm12878 B-lymphocyte, lymphoblastoid, International HapMap Project - CEPH/Utah - European Caucasion, Epstein-Barr Virus CTCF
wgEncodeHaibTfbsGm12878Atf2sc81188V0422111PkRep1	1126591	44991	12003	628	2.63462e-11	1.33187	1.08689e-09	1.73725e-10	6.6705	GM12878 ATF2 v042211.1 ChIP-seq Peaks Rep 1 from ENCODE/HAIB Gm12878 B-lymphocyte, lymphoblastoid, International HapMap Project - CEPH/Utah - European Caucasion, Epstein-Barr Virus ATF2
wgEncodeSydhTfbsGm12878P300sc584IggmusPk	1126591	44991	6271	354	2.56014e-10	1.44173	2.24339e-09	3.67769e-10	6.5571	GM12878 p300 SC584 IgG-mus ChIP-seq Peaks from ENCODE/SYDH Gm12878 B-lymphocyte, lymphoblastoid, International HapMap Project - CEPH/Utah - European Caucasion, Epstein-Barr Virus p300
wgEncodeHaibTfbsGm12878Taf1Pcr1xPkRep2	1126591	44991	2428	161	9.95502e-10	1.70985	2.44765e-09	4.11286e-10	6.54002	GM12878 TAF1 PCR1x ChIP-seq Peaks Rep 2 from ENCODE/HAIB Gm12878 B-lymphocyte, lymphoblastoid, International HapMap Project - CEPH/Utah - European Caucasion, Epstein-Barr Virus TAF1
wgEncodeSydhTfbsGm12878Stat3IggmusPk	1126591	44991	5397	312	2.50339e-10	1.47834	2.59392e-09	4.46495e-10	6.52745	GM12878 STAT3 IgG-mus ChIP-seq Peaks from ENCODE/SYDH Gm12878 B-lymphocyte, lymphoblastoid, International HapMap Project - CEPH/Utah - European Caucasion, Epstein-Barr Virus STAT3
wgEncodeHaibTfbsGm12878Cebpbsc150V0422111PkRep1	1126591	44991	5007	293	2.69493e-10	1.49745	2.59829e-09	4.57895e-10	6.52359	GM12878 CEBPB v042211.1 ChIP-seq Peaks Rep 1 from ENCODE/HAIB Gm12878 B-lymphocyte, lymphoblastoid, International HapMap Project - CEPH/Utah - European Caucasion, Epstein-Barr Virus CEBPB
wgEncodeHaibTfbsGm12878Bclaf101388V0416101PkRep2	1126591	44991	4894	287	3.43305e-10	1.5008	2.63271e-09	4.74751e-10	6.51804	GM12878 BCLAF1 v041610.1 ChIP-seq Peaks Rep 2 from ENCODE/HAIB Gm12878 B-lymphocyte, lymphoblastoid, International HapMap Project - CEPH/Utah - European Caucasion, Epstein-Barr Virus BCLAF1
wgEncodeHaibTfbsGm12878Nficsc81335V0422111PkRep2	1126591	44991	7404	408	2.07435e-10	1.40567	3.64698e-09	6.72599e-10	6.46438	GM12878 NFIC v042211.1 ChIP-seq Peaks Rep 2 from ENCODE/HAIB Gm12878 B-lymphocyte, lymphoblastoid, International HapMap Project - CEPH/Utah - European Caucasion, Epstein-Barr Virus NFIC
wgEncodeSydhTfbsGm12878Rad21IggrabPk	1126591	44991	5197	300	5.83698e-10	1.47591	4.08886e-09	7.70851e-10	6.44325	GM12878 Rad21 IgG-rab ChIP-seq Peaks from ENCODE/SYDH Gm12878 B-lymphocyte, lymphoblastoid, International HapMap Project - CEPH/Utah - European Caucasion, Epstein-Barr Virus Rad21
wgEncodeSydhTfbsGm12878Cdpsc6327IggmusPk	1126591	44991	7381	404	6.13648e-10	1.39558	8.73975e-09	1.7193e-09	6.31752	GM12878 CDP (SC-6327) IgG-mus ChIP-seq Peaks from ENCODE/SYDH Gm12878 B-lymphocyte, lymphoblastoid, International HapMap Project - CEPH/Utah - European Caucasion, Epstein-Barr Virus CDP
wgEncodeUwTfbsGm12878CtcfStdHotspotsRep2	1126591	44991	26595	1268	2.25593e-10	1.20949	8.73975e-09	1.71791e-09	6.31765	GM12878 CTCF TFBS ChIP-seq Hotspots 2 from ENCODE/UW Gm12878 B-lymphocyte, lymphoblastoid, International HapMap Project - CEPH/Utah - European Caucasion, Epstein-Barr Virus CTCF
wgEncodeHaibTfbsGm12878Rad21V0416101PkRep2	1126591	44991	6675	369	1.08936e-09	1.41008	8.78254e-09	1.76371e-09	6.31349	GM12878 RAD21 v041610.1 ChIP-seq Peaks Rep 2 from ENCODE/HAIB Gm12878 B-lymphocyte, lymphoblastoid, International HapMap Project - CEPH/Utah - European Caucasion, Epstein-Barr Virus RAD21
wgEncodeAwgTfbsHaibGm12878Pu1Pcr1xUniPk	1126591	44991	5540	312	3.6893e-09	1.43771	1.55082e-08	3.17791e-09	6.21953	GM12878 TFBS Uniform Peaks of PU.1 from ENCODE/HudsonAlpha/Analysis Gm12878 B-lymphocyte, lymphoblastoid, International HapMap Project - CEPH/Utah - European Caucasion, Epstein-Barr Virus PU.1
wgEncodeHaibTfbsGm12878Irf4sc6059Pcr1xPkRep1	1126591	44991	3905	233	3.3003e-09	1.52814	2.16322e-08	4.52148e-09	6.16257	GM12878 IRF4 PCR1x ChIP-seq Peaks Rep 1 from ENCODE/HAIB Gm12878 B-lymphocyte, lymphoblastoid, International HapMap Project - CEPH/Utah - European Caucasion, Epstein-Barr Virus IRF4
wgEncodeHaibTfbsGm12878Pol24h8Pcr1xPkRep1	1126591	44991	22126	1076	9.67109e-11	1.23446	2.35921e-08	5.02782e-09	6.14532	GM12878 Pol2-4H8 PCR1x ChIP-seq Peaks Rep 1 from ENCODE/HAIB Gm12878 B-lymphocyte, lymphoblastoid, International HapMap Project - CEPH/Utah - European Caucasion, Epstein-Barr Virus Pol2-4H8
wgEncodeHaibTfbsGm12878Mta3sc81325V0422111PkRep1	1126591	44991	8213	440	1.58418e-09	1.36438	3.71914e-08	8.07845e-09	6.06766	GM12878 MTA3 v042211.1 ChIP-seq Peaks Rep 1 from ENCODE/HAIB Gm12878 B-lymphocyte, lymphoblastoid, International HapMap Project - CEPH/Utah - European Caucasion, Epstein-Barr Virus MTA3
wgEncodeHaibTfbsGm12878Elf1sc631V0416101PkRep2	1126591	44991	7247	397	7.61476e-10	1.39677	3.85292e-08	8.61218e-09	6.05711	GM12878 ELF1 v041610.1 ChIP-seq Peaks Rep 2 from ENCODE/HAIB Gm12878 B-lymphocyte, lymphoblastoid, International HapMap Project - CEPH/Utah - European Caucasion, Epstein-Barr Virus ELF1
wgEncodeHaibTfbsGm12878Bclaf101388V0416101PkRep1	1126591	44991	9689	508	1.65383e-09	1.33396	3.85292e-08	8.68485e-09	6.05572	GM12878 BCLAF1 v041610.1 ChIP-seq Peaks Rep 1 from ENCODE/HAIB Gm12878 B-lymphocyte, lymphoblastoid, International HapMap Project - CEPH/Utah - European Caucasion, Epstein-Barr Virus BCLAF1
wgEncodeHaibTfbsGm12878Foxm1sc502V0422111PkRep2	1126591	44991	7010	380	5.70038e-09	1.38108	5.97895e-08	1.37222e-08	5.97971	GM12878 FOXM1 v042211.1 ChIP-seq Peaks Rep 2 from ENCODE/HAIB Gm12878 B-lymphocyte, lymphoblastoid, International HapMap Project - CEPH/Utah - European Caucasion, Epstein-Barr Virus FOXM1
wgEncodeAwgTfbsHaibGm12878Rad21V0416101UniPk	1126591	44991	3669	218	1.71838e-08	1.52113	6.43993e-08	1.50441e-08	5.96431	GM12878 TFBS Uniform Peaks of Rad21 from ENCODE/HudsonAlpha/Analysis Gm12878 B-lymphocyte, lymphoblastoid, International HapMap Project - CEPH/Utah - European Caucasion, Epstein-Barr Virus Rad21
wgEncodeUwTfbsGm12878CtcfStdPkRep1	1126591	44991	3956	232	1.42593e-08	1.50024	7.54823e-08	1.79425e-08	5.93469	GM12878 CTCF TFBS ChIP-seq Peaks 1 from ENCODE/UW Gm12878 B-lymphocyte, lymphoblastoid, International HapMap Project - CEPH/Utah - European Caucasion, Epstein-Barr Virus CTCF
wgEncodeAwgTfbsSydhGm12878Smc3ab9263IggmusUniPk	1126591	44991	4045	236	1.62958e-08	1.49206	8.77612e-08	2.1221e-08	5.90635	GM12878 TFBS Uniform Peaks of SMC3_(ab9263) from ENCODE/Stanford/Analysis Gm12878 B-lymphocyte, lymphoblastoid, International HapMap Project - CEPH/Utah - European Caucasion, Epstein-Barr Virus SMC3_(ab9263)
wgEncodeSydhTfbsGm12878Usf2IggmusPk	1126591	44991	4811	273	1.85872e-08	1.44894	1.27984e-07	3.14714e-08	5.83925	GM12878 USF2 IgG-mus ChIP-seq Peaks from ENCODE/SYDH Gm12878 B-lymphocyte, lymphoblastoid, International HapMap Project - CEPH/Utah - European Caucasion, Epstein-Barr Virus USF2
wgEncodeHaibTfbsGm12878Nfatc1sc17834V0422111PkRep1	1126591	44991	8482	448	5.69048e-09	1.34399	1.35953e-07	3.39882e-08	5.82606	GM12878 NFATC1 v042211.1 ChIP-seq Peaks Rep 1 from ENCODE/HAIB Gm12878 B-lymphocyte, lymphoblastoid, International HapMap Project - CEPH/Utah - European Caucasion, Epstein-Barr Virus NFATC1
wgEncodeHaibTfbsGm12878Ebfsc137065Pcr1xPkRep2	1126591	44991	9062	474	7.77817e-09	1.33035	1.67864e-07	4.2654e-08	5.78694	GM12878 EBF1 PCR1x ChIP-seq Peaks Rep 2 from ENCODE/HAIB Gm12878 B-lymphocyte, lymphoblastoid, International HapMap Project - CEPH/Utah - European Caucasion, Epstein-Barr Virus EBF1
wgEncodeAwgTfbsSydhGm12878Tblr1ab24550IggmusUniPk	1126591	44991	2582	162	3.57322e-08	1.6115	1.77259e-07	4.57677e-08	5.77475	GM12878 TFBS Uniform Peaks of TBLR1_(ab24550) from ENCODE/Stanford/Analysis Gm12878 B-lymphocyte, lymphoblastoid, International HapMap Project - CEPH/Utah - European Caucasion, Epstein-Barr Virus TBLR1_(ab24550)
wgEncodeAwgTfbsSydhGm12878Ctcfsc15914c20UniPk	1126591	44991	5871	322	2.70769e-08	1.39786	1.82434e-07	4.78515e-08	5.76704	GM12878 TFBS Uniform Peaks of CTCF_(SC-15914) from ENCODE/Stanford/Analysis Gm12878 B-lymphocyte, lymphoblastoid, International HapMap Project - CEPH/Utah - European Caucasion, Epstein-Barr Virus CTCF_(SC-15914)
wgEncodeAwgTfbsHaibGm12878Pou2f2Pcr1xUniPk	1126591	44991	3139	189	5.03417e-08	1.54247	2.47047e-07	6.58714e-08	5.71135	GM12878 TFBS Uniform Peaks of POU2F2 from ENCODE/HudsonAlpha/Analysis Gm12878 B-lymphocyte, lymphoblastoid, International HapMap Project - CEPH/Utah - European Caucasion, Epstein-Barr Virus POU2F2
wgEncodeHaibTfbsGm12878Ebfsc137065Pcr1xPkRep1	1126591	44991	6451	350	1.89333e-08	1.3821	2.47047e-07	6.68241e-08	5.70884	GM12878 EBF1 PCR1x ChIP-seq Peaks Rep 1 from ENCODE/HAIB Gm12878 B-lymphocyte, lymphoblastoid, International HapMap Project - CEPH/Utah - European Caucasion, Epstein-Barr Virus EBF1
wgEncodeHaibTfbsGm12878Nfatc1sc17834V0422111PkRep2	1126591	44991	9138	475	1.44953e-08	1.32155	2.95673e-07	8.11889e-08	5.67463	GM12878 NFATC1 v042211.1 ChIP-seq Peaks Rep 2 from ENCODE/HAIB Gm12878 B-lymphocyte, lymphoblastoid, International HapMap Project - CEPH/Utah - European Caucasion, Epstein-Barr Virus NFATC1
wgEncodeHaibTfbsGm12878Yy1sc281Pcr1xPkRep1	1126591	44991	7957	419	2.78748e-08	1.33944	3.37482e-07	9.40523e-08	5.64865	GM12878 YY1 281 PCR1x ChIP-seq Peaks Rep 1 from ENCODE/HAIB Gm12878 B-lymphocyte, lymphoblastoid, International HapMap Project - CEPH/Utah - European Caucasion, Epstein-Barr Virus YY1
wgEncodeAwgTfbsUtaGm12878CtcfUniPk	1126591	44991	4908	273	9.03554e-08	1.41849	6.00821e-07	1.69904e-07	5.54297	GM12878 TFBS Uniform Peaks of CTCF from ENCODE/UT-A/Analysis Gm12878 B-lymphocyte, lymphoblastoid, International HapMap Project - CEPH/Utah - European Caucasion, Epstein-Barr Virus CTCF
wgEncodeHaibTfbsGm12878Irf4sc6059Pcr1xPkRep2	1126591	44991	5006	278	8.06251e-08	1.41609	6.78948e-07	1.9478e-07	5.51826	GM12878 IRF4 PCR1x ChIP-seq Peaks Rep 2 from ENCODE/HAIB Gm12878 B-lymphocyte, lymphoblastoid, International HapMap Project - CEPH/Utah - European Caucasion, Epstein-Barr Virus IRF4
wgEncodeHaibTfbsGm12878Atf2sc81188V0422111PkRep2	1126591	44991	7278	385	6.12888e-08	1.3457	7.86879e-07	2.28969e-07	5.48888	GM12878 ATF2 v042211.1 ChIP-seq Peaks Rep 2 from ENCODE/HAIB Gm12878 B-lymphocyte, lymphoblastoid, International HapMap Project - CEPH/Utah - European Caucasion, Epstein-Barr Virus ATF2
wgEncodeHaibTfbsGm12878Creb1sc240V0422111PkRep1	1126591	44991	4020	230	1.15848e-07	1.46125	9.63472e-07	2.84303e-07	5.4493	GM12878 CREB1 v042211.1 ChIP-seq Peaks Rep 1 from ENCODE/HAIB Gm12878 B-lymphocyte, lymphoblastoid, International HapMap Project - CEPH/Utah - European Caucasion, Epstein-Barr Virus CREB1
wgEncodeHaibTfbsGm12878Yy1sc281Pcr1xPkRep2	1126591	44991	5010	276	1.8023e-07	1.40405	1.16864e-06	3.49634e-07	5.41121	GM12878 YY1 281 PCR1x ChIP-seq Peaks Rep 2 from ENCODE/HAIB Gm12878 B-lymphocyte, lymphoblastoid, International HapMap Project - CEPH/Utah - European Caucasion, Epstein-Barr Virus YY1
wgEncodeSydhTfbsGm12878Sin3anb6001263IggmusPk	1126591	44991	2711	164	2.94539e-07	1.54993	1.8321e-06	5.55636e-07	5.32492	GM12878 SIN3A IgG-mus ChIP-seq Peaks from ENCODE/SYDH Gm12878 B-lymphocyte, lymphoblastoid, International HapMap Project - CEPH/Utah - European Caucasion, Epstein-Barr Virus SIN3A
wgEncodeHaibTfbsGm12878BatfPcr1xPkRep2	1126591	44991	9579	486	1.78201e-07	1.28801	2.20018e-06	6.76285e-07	5.28788	GM12878 BATF PCR1x ChIP-seq Peaks Rep 2 from ENCODE/HAIB Gm12878 B-lymphocyte, lymphoblastoid, International HapMap Project - CEPH/Utah - European Caucasion, Epstein-Barr Virus BATF
wgEncodeAwgTfbsSydhGm12878Usf2IggmusUniPk	1126591	44991	1196	84	1.24425e-06	1.81747	2.92522e-06	9.11133e-07	5.23121	GM12878 TFBS Uniform Peaks of USF2 from ENCODE/Stanford/Analysis Gm12878 B-lymphocyte, lymphoblastoid, International HapMap Project - CEPH/Utah - European Caucasion, Epstein-Barr Virus USF2
wgEncodeHaibTfbsGm12878Pax5c20Pcr1xPkRep1	1126591	44991	6170	328	3.51427e-07	1.35232	4.11677e-06	1.29914e-06	5.16295	GM12878 PAX5-C20 PCR1x ChIP-seq Peaks Rep 1 from ENCODE/HAIB Gm12878 B-lymphocyte, lymphoblastoid, International HapMap Project - CEPH/Utah - European Caucasion, Epstein-Barr Virus PAX5-C20
wgEncodeHaibTfbsGm12878Mef2aPcr1xPkRep1	1126591	44991	5447	293	5.63707e-07	1.36906	5.38282e-06	1.72074e-06	5.10822	GM12878 MEF2A PCR1x ChIP-seq Peaks Rep 1 from ENCODE/HAIB Gm12878 B-lymphocyte, lymphoblastoid, International HapMap Project - CEPH/Utah - European Caucasion, Epstein-Barr Virus MEF2A
wgEncodeAwgTfbsSydhGm12878Ebf1sc137065UniPk	1126591	44991	6019	319	7.06621e-07	1.34788	6.25458e-06	2.02505e-06	5.07624	GM12878 TFBS Uniform Peaks of EBF1_(SC-137065) from ENCODE/Stanford/Analysis Gm12878 B-lymphocyte, lymphoblastoid, International HapMap Project - CEPH/Utah - European Caucasion, Epstein-Barr Virus EBF1_(SC-137065)
wgEncodeAwgTfbsSydhGm12878TbpIggmusUniPk	1126591	44991	2231	137	1.30555e-06	1.57457	6.50861e-06	2.13397e-06	5.06591	GM12878 TFBS Uniform Peaks of TBP from ENCODE/Stanford/Analysis Gm12878 B-lymphocyte, lymphoblastoid, International HapMap Project - CEPH/Utah - European Caucasion, Epstein-Barr Virus TBP
wgEncodeHaibTfbsGm12878P300Pcr1xPkRep2	1126591	44991	186	21	2.03065e-05	3.06061	8.62919e-06	2.86461e-06	5.00745	GM12878 p300 PCR1x ChIP-seq Peaks Rep 2 from ENCODE/HAIB Gm12878 B-lymphocyte, lymphoblastoid, International HapMap Project - CEPH/Utah - European Caucasion, Epstein-Barr Virus p300
wgEncodeHaibTfbsGm12878Pol24h8Pcr1xPkRep2	1126591	44991	32462	1497	1.69994e-08	1.16781	1.14643e-05	3.85277e-06	4.94791	GM12878 Pol2-4H8 PCR1x ChIP-seq Peaks Rep 2 from ENCODE/HAIB Gm12878 B-lymphocyte, lymphoblastoid, International HapMap Project - CEPH/Utah - European Caucasion, Epstein-Barr Virus Pol2-4H8
wgEncodeHaibTfbsGm12878Creb1sc240V0422111PkRep2	1126591	44991	3335	190	2.00448e-06	1.45425	1.29073e-05	4.39058e-06	4.92143	GM12878 CREB1 v042211.1 ChIP-seq Peaks Rep 2 from ENCODE/HAIB Gm12878 B-lymphocyte, lymphoblastoid, International HapMap Project - CEPH/Utah - European Caucasion, Epstein-Barr Virus CREB1
wgEncodeAwgTfbsSydhGm12878Znf143166181apUniPk	1126591	44991	2280	138	2.88408e-06	1.55048	1.33012e-05	4.57909e-06	4.91288	GM12878 TFBS Uniform Peaks of Znf143_(16618-1-AP) from ENCODE/Stanford/Analysis Gm12878 B-lymphocyte, lymphoblastoid, International HapMap Project - CEPH/Utah - European Caucasion, Epstein-Barr Virus Znf143_(16618-1-AP)
wgEncodeHaibTfbsGm12878P300Pcr1xPkRep1	1126591	44991	1258	85	4.74131e-06	1.74345	1.3584e-05	4.73213e-06	4.90619	GM12878 p300 PCR1x ChIP-seq Peaks Rep 1 from ENCODE/HAIB Gm12878 B-lymphocyte, lymphoblastoid, International HapMap Project - CEPH/Utah - European Caucasion, Epstein-Barr Virus p300
wgEncodeHaibTfbsGm12878RxraPcr1xPkRep1	1126591	44991	274	27	1.83745e-05	2.62887	1.47825e-05	5.21022e-06	4.88653	GM12878 RXRA PCR1x ChIP-seq Peaks Rep 1 from ENCODE/HAIB Gm12878 B-lymphocyte, lymphoblastoid, International HapMap Project - CEPH/Utah - European Caucasion, Epstein-Barr Virus RXRA
wgEncodeAwgTfbsHaibGm12878Nfatc1sc17834V0422111UniPk	1126591	44991	2882	167	2.88018e-06	1.48048	2.00018e-05	7.13177e-06	4.82186	GM12878 TFBS Uniform Peaks of NFATC1_(SC-17834) from ENCODE/HudsonAlpha/Analysis Gm12878 B-lymphocyte, lymphoblastoid, International HapMap Project - CEPH/Utah - European Caucasion, Epstein-Barr Virus NFATC1_(SC-17834)
wgEncodeAwgTfbsHaibGm12878Yy1sc281Pcr1xUniPk	1126591	44991	3910	216	3.57298e-06	1.40765	2.19192e-05	7.9053e-06	4.80046	GM12878 TFBS Uniform Peaks of YY1_(SC-281) from ENCODE/HudsonAlpha/Analysis Gm12878 B-lymphocyte, lymphoblastoid, International HapMap Project - CEPH/Utah - European Caucasion, Epstein-Barr Virus YY1_(SC-281)
wgEncodeUwTfbsGm12878CtcfStdHotspotsRep1	1126591	44991	16430	777	2.36879e-06	1.19674	3.36812e-05	1.22854e-05	4.70772	GM12878 CTCF TFBS ChIP-seq Hotspots 1 from ENCODE/UW Gm12878 B-lymphocyte, lymphoblastoid, International HapMap Project - CEPH/Utah - European Caucasion, Epstein-Barr Virus CTCF
wgEncodeHaibTfbsGm12878Tcf3Pcr1xPkRep1	1126591	44991	3949	217	4.06728e-06	1.39975	3.62688e-05	1.33778e-05	4.68959	GM12878 TCF3 PCR1x ChIP-seq Peaks Rep 1 from ENCODE/HAIB Gm12878 B-lymphocyte, lymphoblastoid, International HapMap Project - CEPH/Utah - European Caucasion, Epstein-Barr Virus TCF3
wgEncodeHaibTfbsGm12878Egr1V0416101PkRep2	1126591	44991	1198	80	1.16497e-05	1.72152	3.66381e-05	1.38144e-05	4.68274	GM12878 Egr-1 v041610.1 ChIP-seq Peaks Rep 2 from ENCODE/HAIB Gm12878 B-lymphocyte, lymphoblastoid, International HapMap Project - CEPH/Utah - European Caucasion, Epstein-Barr Virus Egr-1
wgEncodeSydhTfbsGm12878Nrf1IggmusPk	1126591	44991	2715	157	7.42586e-06	1.47714	3.66381e-05	1.37364e-05	4.68395	GM12878 Nrf1 IgG-mus ChIP-seq Peaks from ENCODE/SYDH Gm12878 B-lymphocyte, lymphoblastoid, International HapMap Project - CEPH/Utah - European Caucasion, Epstein-Barr Virus Nrf1
wgEncodeAwgTfbsSydhGm12878NfkbTnfaIggrabUniPk	1126591	44991	3380	188	1.02797e-05	1.41764	5.75692e-05	2.19424e-05	4.58286	GM12878 (TNFa) TFBS Uniform Peaks of NFKB from ENCODE/Stanford/Analysis Gm12878 B-lymphocyte, lymphoblastoid, International HapMap Project - CEPH/Utah - European Caucasion, Epstein-Barr Virus NFKB
wgEncodeSydhTfbsGm12878Elk112771IggmusPk	1126591	44991	3503	194	8.22719e-06	1.41119	6.46103e-05	2.48909e-05	4.55526	GM12878 ELK1 IgG-mus ChIP-seq Peaks from ENCODE/SYDH Gm12878 B-lymphocyte, lymphoblastoid, International HapMap Project - CEPH/Utah - European Caucasion, Epstein-Barr Virus ELK1
wgEncodeAwgTfbsHaibGm12878Mef2aPcr1xUniPk	1126591	44991	2566	148	1.34931e-05	1.47298	7.53734e-05	2.93462e-05	4.51897	GM12878 TFBS Uniform Peaks of MEF2A from ENCODE/HudsonAlpha/Analysis Gm12878 B-lymphocyte, lymphoblastoid, International HapMap Project - CEPH/Utah - European Caucasion, Epstein-Barr Virus MEF2A
wgEncodeHaibTfbsGm12878Sp1Pcr1xPkRep1	1126591	44991	3675	201	1.32436e-05	1.39267	8.97659e-05	3.53177e-05	4.4778	GM12878 SP1 PCR1x ChIP-seq Peaks Rep 1 from ENCODE/HAIB Gm12878 B-lymphocyte, lymphoblastoid, International HapMap Project - CEPH/Utah - European Caucasion, Epstein-Barr Virus SP1
wgEncodeAwgTfbsSydhGm12878WhipIggmusUniPk	1126591	44991	3332	185	1.33782e-05	1.41493	9.32838e-05	3.70841e-05	4.46688	GM12878 TFBS Uniform Peaks of WHIP from ENCODE/Stanford/Analysis Gm12878 B-lymphocyte, lymphoblastoid, International HapMap Project - CEPH/Utah - European Caucasion, Epstein-Barr Virus WHIP
wgEncodeHaibTfbsGm12878Sp1Pcr1xPkRep2	1126591	44991	4317	231	1.2489e-05	1.36095	0.000112407	4.51469e-05	4.42262	GM12878 SP1 PCR1x ChIP-seq Peaks Rep 2 from ENCODE/HAIB Gm12878 B-lymphocyte, lymphoblastoid, International HapMap Project - CEPH/Utah - European Caucasion, Epstein-Barr Virus SP1
wgEncodeHaibTfbsGm12878Rad21V0416101PkRep1	1126591	44991	4502	238	2.22407e-05	1.34366	0.000142707	5.79018e-05	4.366	GM12878 RAD21 v041610.1 ChIP-seq Peaks Rep 1 from ENCODE/HAIB Gm12878 B-lymphocyte, lymphoblastoid, International HapMap Project - CEPH/Utah - European Caucasion, Epstein-Barr Virus RAD21
wgEncodeHaibTfbsGm12878Tcf12Pcr1xPkRep2	1126591	44991	2580	147	2.78834e-05	1.45396	0.000143471	5.87995e-05	4.36247	GM12878 TCF12 PCR1x ChIP-seq Peaks Rep 2 from ENCODE/HAIB Gm12878 B-lymphocyte, lymphoblastoid, International HapMap Project - CEPH/Utah - European Caucasion, Epstein-Barr Virus TCF12
wgEncodeSydhTfbsGm12878Pol2s2IggmusPk	1126591	44991	27776	1264	2.56912e-06	1.15038	0.000148309	6.13901e-05	4.35258	GM12878 Pol2 S2 IgG-mus ChIP-seq Peaks from ENCODE/SYDH Gm12878 B-lymphocyte, lymphoblastoid, International HapMap Project - CEPH/Utah - European Caucasion, Epstein-Barr Virus Pol2
wgEncodeAwgTfbsHaibGm12878BatfPcr1xUniPk	1126591	44991	4670	245	2.65778e-05	1.33286	0.000158023	6.60586e-05	4.33571	GM12878 TFBS Uniform Peaks of BATF from ENCODE/HudsonAlpha/Analysis Gm12878 B-lymphocyte, lymphoblastoid, International HapMap Project - CEPH/Utah - European Caucasion, Epstein-Barr Virus BATF
wgEncodeAwgTfbsHaibGm12878Egr1Pcr2xUniPk	1126591	44991	1054	70	5.24475e-05	1.71129	0.000161085	6.79988e-05	4.32903	GM12878 TFBS Uniform Peaks of Egr-1 from ENCODE/HudsonAlpha/Analysis Gm12878 B-lymphocyte, lymphoblastoid, International HapMap Project - CEPH/Utah - European Caucasion, Epstein-Barr Virus Egr-1
wgEncodeSydhTfbsGm12878NfybIggmusPk	1126591	44991	4737	248	2.58748e-05	1.32995	0.00017721	7.5532e-05	4.30469	GM12878 NF-YB IgG-mus ChIP-seq Peaks from ENCODE/SYDH Gm12878 B-lymphocyte, lymphoblastoid, International HapMap Project - CEPH/Utah - European Caucasion, Epstein-Barr Virus NF-YB
wgEncodeAwgTfbsHaibGm12878Taf1Pcr1xUniPk	1126591	44991	1054	70	5.24475e-05	1.71129	0.000186825	8.05138e-05	4.28982	GM12878 TFBS Uniform Peaks of TAF1 from ENCODE/HudsonAlpha/Analysis Gm12878 B-lymphocyte, lymphoblastoid, International HapMap Project - CEPH/Utah - European Caucasion, Epstein-Barr Virus TAF1
wgEncodeHaibTfbsGm12878Bcl3V0416101PkRep1	1126591	44991	5703	293	2.19562e-05	1.30398	0.000186825	8.11616e-05	4.28795	GM12878 BCL3 v041610.1 ChIP-seq Peaks Rep 1 from ENCODE/HAIB Gm12878 B-lymphocyte, lymphoblastoid, International HapMap Project - CEPH/Utah - European Caucasion, Epstein-Barr Virus BCL3
wgEncodeHaibTfbsGm12878Pu1Pcr1xPkRep1	1126591	44991	2605	147	4.70159e-05	1.43914	0.000192846	8.45676e-05	4.27836	GM12878 PU.1 PCR1x ChIP-seq Peaks Rep 1 from ENCODE/HAIB Gm12878 B-lymphocyte, lymphoblastoid, International HapMap Project - CEPH/Utah - European Caucasion, Epstein-Barr Virus PU.1
wgEncodeHaibTfbsGm12878Egr1V0416101PkRep1	1126591	44991	624	46	8.62602e-05	1.91421	0.000193905	8.58269e-05	4.2749	GM12878 Egr-1 v041610.1 ChIP-seq Peaks Rep 1 from ENCODE/HAIB Gm12878 B-lymphocyte, lymphoblastoid, International HapMap Project - CEPH/Utah - European Caucasion, Epstein-Barr Virus Egr-1
wgEncodeAwgTfbsSydhGm12878Rad21IggrabUniPk	1126591	44991	4105	218	3.77185e-05	1.34998	0.000209786	9.37157e-05	4.25428	GM12878 TFBS Uniform Peaks of Rad21 from ENCODE/Stanford/Analysis Gm12878 B-lymphocyte, lymphoblastoid, International HapMap Project - CEPH/Utah - European Caucasion, Epstein-Barr Virus Rad21
wgEncodeAwgTfbsSydhGm12878P300IggmusUniPk	1126591	44991	3522	191	3.38954e-05	1.38007	0.000217262	9.7946e-05	4.24389	GM12878 TFBS Uniform Peaks of p300 from ENCODE/Stanford/Analysis Gm12878 B-lymphocyte, lymphoblastoid, International HapMap Project - CEPH/Utah - European Caucasion, Epstein-Barr Virus p300
wgEncodeHaibTfbsGm12878Pu1Pcr1xPkRep3	1126591	44991	6633	333	3.71194e-05	1.27272	0.00021996	0.000100064	4.23885	GM12878 PU.1 PCR1x ChIP-seq Peaks Rep 3 from ENCODE/HAIB Gm12878 B-lymphocyte, lymphoblastoid, International HapMap Project - CEPH/Utah - European Caucasion, Epstein-Barr Virus PU.1
wgEncodeSydhTfbsGm12878Pol2StdPk	1126591	44991	2111	123	4.6379e-05	1.48872	0.00025284	0.000116058	4.20372	GM12878 Pol2 Standard ChIP-seq Peaks from ENCODE/SYDH Gm12878 B-lymphocyte, lymphoblastoid, International HapMap Project - CEPH/Utah - European Caucasion, Epstein-Barr Virus Pol2
wgEncodeHaibTfbsGm12878Pax5n19Pcr1xPkRep1	1126591	44991	2017	117	8.27055e-05	1.48161	0.000392066	0.000181571	4.09587	GM12878 PAX5-N19 PCR1x ChIP-seq Peaks Rep 1 from ENCODE/HAIB Gm12878 B-lymphocyte, lymphoblastoid, International HapMap Project - CEPH/Utah - European Caucasion, Epstein-Barr Virus PAX5-N19
wgEncodeHaibTfbsGm12878Stat5asc74442V0422111PkRep1	1126591	44991	4929	255	4.36158e-05	1.31335	0.000418111	0.000195347	4.07798	GM12878 STAT5A v042211.1 ChIP-seq Peaks Rep 1 from ENCODE/HAIB Gm12878 B-lymphocyte, lymphoblastoid, International HapMap Project - CEPH/Utah - European Caucasion, Epstein-Barr Virus STAT5A
wgEncodeAwgTfbsHaibGm12878Elf1sc631V0416101UniPk	1126591	44991	1935	113	9.31079e-05	1.49219	0.000438387	0.000206617	4.0642	GM12878 TFBS Uniform Peaks of ELF1_(SC-631) from ENCODE/HudsonAlpha/Analysis Gm12878 B-lymphocyte, lymphoblastoid, International HapMap Project - CEPH/Utah - European Caucasion, Epstein-Barr Virus ELF1_(SC-631)
wgEncodeHaibTfbsGm12878BatfPcr1xPkRep1	1126591	44991	4193	220	6.45021e-05	1.33283	0.000445201	0.000211653	4.05827	GM12878 BATF PCR1x ChIP-seq Peaks Rep 1 from ENCODE/HAIB Gm12878 B-lymphocyte, lymphoblastoid, International HapMap Project - CEPH/Utah - European Caucasion, Epstein-Barr Virus BATF
wgEncodeAwgTfbsHaibGm12878Ebf1sc137065Pcr1xUniPk	1126591	44991	4858	250	7.19928e-05	1.30597	0.000518421	0.000248587	4.01844	GM12878 TFBS Uniform Peaks of EBF1_(SC-137065) from ENCODE/HudsonAlpha/Analysis Gm12878 B-lymphocyte, lymphoblastoid, International HapMap Project - CEPH/Utah - European Caucasion, Epstein-Barr Virus EBF1_(SC-137065)
wgEncodeAwgTfbsSydhGm12878Mxi1IggmusUniPk	1126591	44991	2598	145	8.72322e-05	1.4224	0.000547998	0.000265015	4.00248	GM12878 TFBS Uniform Peaks of Mxi1_(AF4185) from ENCODE/Stanford/Analysis Gm12878 B-lymphocyte, lymphoblastoid, International HapMap Project - CEPH/Utah - European Caucasion, Epstein-Barr Virus Mxi1_(AF4185)
wgEncodeHaibTfbsGm12878Pol2Pcr2xPkRep1	1126591	44991	12029	575	1.63241e-05	1.20952	0.000567899	0.000276967	3.99145	GM12878 Pol2 PCR2x ChIP-seq Peaks Rep 1 from ENCODE/HAIB Gm12878 B-lymphocyte, lymphoblastoid, International HapMap Project - CEPH/Utah - European Caucasion, Epstein-Barr Virus Pol2
wgEncodeSydhTfbsGm12878NfkbTnfaIggrabPk	1126591	44991	3145	170	0.000103575	1.37514	0.000600249	0.000296283	3.97452	GM12878 NFKB IgG-rab TNFa ChIP-seq Peaks from ENCODE/SYDH Gm12878 B-lymphocyte, lymphoblastoid, International HapMap Project - CEPH/Utah - European Caucasion, Epstein-Barr Virus NFKB
wgEncodeAwgTfbsHaibGm12878Nficsc81335V0422111UniPk	1126591	44991	7074	350	6.53319e-05	1.25333	0.000600249	0.000297665	3.97335	GM12878 TFBS Uniform Peaks of NFIC_(SC-81335) from ENCODE/HudsonAlpha/Analysis Gm12878 B-lymphocyte, lymphoblastoid, International HapMap Project - CEPH/Utah - European Caucasion, Epstein-Barr Virus NFIC_(SC-81335)
wgEncodeAwgTfbsSydhGm12878Bhlhe40cIggmusUniPk	1126591	44991	2087	119	0.000168713	1.45484	0.000796133	0.000398067	3.89951	GM12878 TFBS Uniform Peaks of BHLHE40_(NB100-1800) from ENCODE/Stanford/Analysis Gm12878 B-lymphocyte, lymphoblastoid, International HapMap Project - CEPH/Utah - European Caucasion, Epstein-Barr Virus BHLHE40_(NB100-1800)
wgEncodeAwgTfbsSydhGm12878Chd1a301218aIggmusUniPk	1126591	44991	1158	72	0.000292475	1.59477	0.00120165	0.000605749	3.79032	GM12878 TFBS Uniform Peaks of CHD1_(A301-218A) from ENCODE/Stanford/Analysis Gm12878 B-lymphocyte, lymphoblastoid, International HapMap Project - CEPH/Utah - European Caucasion, Epstein-Barr Virus CHD1_(A301-218A)
wgEncodeHaibTfbsGm12878Pou2f2Pcr1xPkRep1	1126591	44991	1375	83	0.000316632	1.54537	0.00120383	0.000611782	3.7877	GM12878 POU2F2 PCR1x ChIP-seq Peaks Rep 1 from ENCODE/HAIB Gm12878 B-lymphocyte, lymphoblastoid, International HapMap Project - CEPH/Utah - European Caucasion, Epstein-Barr Virus POU2F2
wgEncodeAwgTfbsHaibGm12878Pol2Pcr2xUniPk	1126591	44991	4711	241	0.000140577	1.29773	0.00149959	0.000768232	3.7271	GM12878 TFBS Uniform Peaks of Pol2 from ENCODE/HudsonAlpha/Analysis Gm12878 B-lymphocyte, lymphoblastoid, International HapMap Project - CEPH/Utah - European Caucasion, Epstein-Barr Virus Pol2
wgEncodeHaibTfbsGm12878Tcf3Pcr1xPkRep2	1126591	44991	2089	117	0.000335356	1.42742	0.00156595	0.000808647	3.71332	GM12878 TCF3 PCR1x ChIP-seq Peaks Rep 2 from ENCODE/HAIB Gm12878 B-lymphocyte, lymphoblastoid, International HapMap Project - CEPH/Utah - European Caucasion, Epstein-Barr Virus TCF3
wgEncodeHaibTfbsGm12878Mef2aPcr1xPkRep2	1126591	44991	3127	166	0.000297126	1.34904	0.00162657	0.000846616	3.70094	GM12878 MEF2A PCR1x ChIP-seq Peaks Rep 2 from ENCODE/HAIB Gm12878 B-lymphocyte, lymphoblastoid, International HapMap Project - CEPH/Utah - European Caucasion, Epstein-Barr Virus MEF2A
wgEncodeHaibTfbsGm12878Pax5c20Pcr1xPkRep2	1126591	44991	3741	194	0.00031729	1.31623	0.00199315	0.00104558	3.64346	GM12878 PAX5-C20 PCR1x ChIP-seq Peaks Rep 2 from ENCODE/HAIB Gm12878 B-lymphocyte, lymphoblastoid, International HapMap Project - CEPH/Utah - European Caucasion, Epstein-Barr Virus PAX5-C20
wgEncodeHaibTfbsGm12878Elf1sc631V0416101PkRep1	1126591	44991	3774	196	0.000285519	1.3183	0.00206012	0.00108916	3.63223	GM12878 ELF1 v041610.1 ChIP-seq Peaks Rep 1 from ENCODE/HAIB Gm12878 B-lymphocyte, lymphoblastoid, International HapMap Project - CEPH/Utah - European Caucasion, Epstein-Barr Virus ELF1
wgEncodeAwgTfbsHaibGm12878Mta3sc81325V0422111UniPk	1126591	44991	3207	169	0.00041638	1.3386	0.00234399	0.00124885	3.59437	GM12878 TFBS Uniform Peaks of MTA3_(SC-81325) from ENCODE/HudsonAlpha/Analysis Gm12878 B-lymphocyte, lymphoblastoid, International HapMap Project - CEPH/Utah - European Caucasion, Epstein-Barr Virus MTA3_(SC-81325)
wgEncodeHaibTfbsGm12878Mef2csc13268V0416101PkRep2	1126591	44991	2741	147	0.000428643	1.36352	0.0023655	0.00127	3.58969	GM12878 MEF2C v041610.1 ChIP-seq Peaks Rep 2 from ENCODE/HAIB Gm12878 B-lymphocyte, lymphoblastoid, International HapMap Project - CEPH/Utah - European Caucasion, Epstein-Barr Virus MEF2C
wgEncodeHaibTfbsGm12878Bcl3V0416101PkRep2	1126591	44991	1526	89	0.000504524	1.48987	0.00239948	0.00129808	3.5836	GM12878 BCL3 v041610.1 ChIP-seq Peaks Rep 2 from ENCODE/HAIB Gm12878 B-lymphocyte, lymphoblastoid, International HapMap Project - CEPH/Utah - European Caucasion, Epstein-Barr Virus BCL3
wgEncodeSydhTfbsGm12878Brca1a300IggmusPk	1126591	44991	1168	71	0.000718594	1.55679	0.00241707	0.00131892	3.57915	GM12878 BRCA1 IgG-mus ChIP-seq Peaks from ENCODE/SYDH Gm12878 B-lymphocyte, lymphoblastoid, International HapMap Project - CEPH/Utah - European Caucasion, Epstein-Barr Virus BRCA1
wgEncodeHaibTfbsGm12878Pmlsc71910V0422111PkRep1	1126591	44991	2338	128	0.000469834	1.39348	0.00241707	0.00132741	3.57736	GM12878 PML v042211.1 ChIP-seq Peaks Rep 1 from ENCODE/HAIB Gm12878 B-lymphocyte, lymphoblastoid, International HapMap Project - CEPH/Utah - European Caucasion, Epstein-Barr Virus PML
wgEncodeAwgTfbsHaibGm12878Pol24h8Pcr1xUniPk	1126591	44991	4345	221	0.00040396	1.28971	0.00272286	0.0015065	3.5418	GM12878 TFBS Uniform Peaks of Pol2-4H8 from ENCODE/HudsonAlpha/Analysis Gm12878 B-lymphocyte, lymphoblastoid, International HapMap Project - CEPH/Utah - European Caucasion, Epstein-Barr Virus Pol2-4H8
wgEncodeHaibTfbsGm12878Pou2f2Pcr1xPkRep3	1126591	44991	2453	133	0.000529962	1.37928	0.00282336	0.00157367	3.52946	GM12878 POU2F2 PCR1x ChIP-seq Peaks Rep 3 from ENCODE/HAIB Gm12878 B-lymphocyte, lymphoblastoid, International HapMap Project - CEPH/Utah - European Caucasion, Epstein-Barr Virus POU2F2
wgEncodeAwgTfbsSydhGm12878Ikzf1iknuclaUniPk	1126591	44991	2731	146	0.000504621	1.35894	0.00291856	0.0016387	3.51797	GM12878 TFBS Uniform Peaks of IKZF1_(IkN)_(UCLA) from ENCODE/USC/Analysis Gm12878 B-lymphocyte, lymphoblastoid, International HapMap Project - CEPH/Utah - European Caucasion, Epstein-Barr Virus IKZF1_(IkN)_(UCLA)
wgEncodeAwgTfbsHaibGm12878Mef2csc13268V0416101UniPk	1126591	44991	1402	82	0.000789095	1.49429	0.00297373	0.00168186	3.51057	GM12878 TFBS Uniform Peaks of MEF2C_(SC-13268) from ENCODE/HudsonAlpha/Analysis Gm12878 B-lymphocyte, lymphoblastoid, International HapMap Project - CEPH/Utah - European Caucasion, Epstein-Barr Virus MEF2C_(SC-13268)
wgEncodeSydhTfbsGm12878Rfx5200401194IggmusPk	1126591	44991	3126	164	0.000588855	1.33228	0.00361965	0.00206202	3.45204	GM12878 RFX5 IgG-mus ChIP-seq Peaks from ENCODE/SYDH Gm12878 B-lymphocyte, lymphoblastoid, International HapMap Project - CEPH/Utah - European Caucasion, Epstein-Barr Virus RFX5
wgEncodeAwgTfbsSydhGm12878Mazab85725IggmusUniPk	1126591	44991	2385	129	0.000783063	1.37571	0.00399469	0.00229203	3.42126	GM12878 TFBS Uniform Peaks of MAZ_(ab85725) from ENCODE/Stanford/Analysis Gm12878 B-lymphocyte, lymphoblastoid, International HapMap Project - CEPH/Utah - European Caucasion, Epstein-Barr Virus MAZ_(ab85725)
wgEncodeAwgTfbsHaibGm12878Irf4sc6059Pcr1xUniPk	1126591	44991	3078	160	0.00104331	1.31932	0.0052318	0.00303215	3.33847	GM12878 TFBS Uniform Peaks of IRF4_(SC-6059) from ENCODE/HudsonAlpha/Analysis Gm12878 B-lymphocyte, lymphoblastoid, International HapMap Project - CEPH/Utah - European Caucasion, Epstein-Barr Virus IRF4_(SC-6059)
wgEncodeAwgTfbsHaibGm12878Atf2sc81188V0422111UniPk	1126591	44991	5282	260	0.000810168	1.24604	0.0052318	0.00304473	3.33723	GM12878 TFBS Uniform Peaks of ATF2_(SC-81188) from ENCODE/HudsonAlpha/Analysis Gm12878 B-lymphocyte, lymphoblastoid, International HapMap Project - CEPH/Utah - European Caucasion, Epstein-Barr Virus ATF2_(SC-81188)
wgEncodeHaibTfbsGm12878Pol2Pcr2xPkRep2	1126591	44991	10757	504	0.000331474	1.18379	0.00532056	0.0031182	3.33008	GM12878 Pol2 PCR2x ChIP-seq Peaks Rep 2 from ENCODE/HAIB Gm12878 B-lymphocyte, lymphoblastoid, International HapMap Project - CEPH/Utah - European Caucasion, Epstein-Barr Virus Pol2
wgEncodeHaibTfbsGm12878Zeb1sc25388V0416102PkRep2	1126591	44991	2558	136	0.000997945	1.35097	0.00532334	0.00314164	3.32783	GM12878 ZEB1 v041610.2 ChIP-seq Peaks Rep 2 from ENCODE/HAIB Gm12878 B-lymphocyte, lymphoblastoid, International HapMap Project - CEPH/Utah - European Caucasion, Epstein-Barr Virus ZEB1
wgEncodeAwgTfbsHaibGm12878Tcf3Pcr1xUniPk	1126591	44991	1810	100	0.0014207	1.40675	0.00621371	0.00371804	3.27682	GM12878 TFBS Uniform Peaks of TCF3_(SC-349) from ENCODE/HudsonAlpha/Analysis Gm12878 B-lymphocyte, lymphoblastoid, International HapMap Project - CEPH/Utah - European Caucasion, Epstein-Barr Virus TCF3_(SC-349)
wgEncodeHaibTfbsGm12878Bcl11aPcr1xPkRep2	1126591	44991	4396	219	0.00117284	1.26171	0.00621371	0.0037148	3.27708	GM12878 BCL11A PCR1x ChIP-seq Peaks Rep 2 from ENCODE/HAIB Gm12878 B-lymphocyte, lymphoblastoid, International HapMap Project - CEPH/Utah - European Caucasion, Epstein-Barr Virus BCL11A
wgEncodeAwgTfbsHaibGm12878Pmlsc71910V0422111UniPk	1126591	44991	2917	151	0.00174499	1.31345	0.00798169	0.00480864	3.19736	GM12878 TFBS Uniform Peaks of PML_(SC-71910) from ENCODE/HudsonAlpha/Analysis Gm12878 B-lymphocyte, lymphoblastoid, International HapMap Project - CEPH/Utah - European Caucasion, Epstein-Barr Virus PML_(SC-71910)
wgEncodeAwgTfbsHaibGm12878Usf1Pcr2xUniPk	1126591	44991	986	59	0.00250599	1.53074	0.00978433	0.00593476	3.13086	GM12878 TFBS Uniform Peaks of USF-1 from ENCODE/HudsonAlpha/Analysis Gm12878 B-lymphocyte, lymphoblastoid, International HapMap Project - CEPH/Utah - European Caucasion, Epstein-Barr Virus USF-1
