# Supplementary material for: High density methylation QTL analysis in human blood via next-generation sequencing of the methylated genomic DNA fraction
Source: Genome Biol. 2015 Dec 23;16:291. doi: 10.1186/s13059-015-0842-7 (PMC4699364; doi:10.1186/s13059-015-0842-7)
Supplement: Supplementary file 1 — Supplementary Materials. (ZIP 58629 kb) [file 13059_2015_842_MOESM1_ESM.zip › Supplementary Table S6 - Enrichment by chromatin state for local meQTLs with and without CpG-SNPs.xlsx]

## Sheet: Local meQTLs with CpG-SNPs
Supplementary Table S6 sheet 1 - Enrichment of local meQTLs with CpG-SNPs in 18 chromatin regions
Results for tests with all 252 annotation categories are shown, with the table sorted by most enriched, to most depleted
Note: the odds ratio (OR) indicates the effect direction - enrichment = positive OR, depletion = negative OR
track	N Tests	N meQTLs	N annot	Overlap	Fisher PV	Enrichment	Perm QV	Perm PV	Perm Z	Perm log10(pv)	Track description
E034_18_Quies	1122989	375406	362202	145499	0	1.55045	4.59603e-114	1.33747e-115	22.9905	114.874	BLD.CD3.PPC Primary T cells from peripheral blood 18_Quies
E040_13_Het	1122989	375406	15732	6656	1.49407e-120	1.46877	3.21587e-43	1.22509e-43	14.0415	42.9118	BLD.CD4.CD25M.CD45RO.MPC Primary T helper memory cells from peripheral blood 1 13_Het
E040_12_ZNF_Rpts	1122989	375406	2183	914	2.04918e-16	1.43541	3.94559e-07	3.38193e-07	5.41735	6.47083	BLD.CD4.CD25M.CD45RO.MPC Primary T helper memory cells from peripheral blood 1 12_ZNF_Rpts
E037_13_Het	1122989	375406	11402	4677	9.94671e-65	1.38985	6.58357e-25	3.79687e-25	10.5834	24.4206	BLD.CD4.MPC Primary T helper memory cells from peripheral blood 2 13_Het
E048_18_Quies	1122989	375406	788642	279711	0	1.37065	1.7564e-72	2.09095e-73	18.2825	72.6797	BLD.CD8.MPC Primary T CD8+ memory cells from peripheral blood 18_Quies
E044_13_Het	1122989	375406	40703	16414	9.40656e-193	1.36161	5.18444e-18	3.51116e-18	8.94033	17.4545	BLD.CD4.CD25.CD127M.TREGPC Primary T regulatory cells from peripheral blood 13_Het
E062_18_Quies	1122989	375406	608859	222522	0	1.36095	2.23565e-75	2.12919e-76	18.6556	75.6718	BLD.PER.MONUC.PC Primary mononuclear cells from peripheral blood 18_Quies
E037_12_ZNF_Rpts	1122989	375406	1550	628	5.56534e-09	1.35705	0.000130604	0.000118856	4.19805	3.92498	BLD.CD4.MPC Primary T helper memory cells from peripheral blood 2 12_ZNF_Rpts
E043_13_Het	1122989	375406	25081	10117	3.15833e-118	1.35601	2.32616e-35	1.10154e-35	12.6703	34.958	BLD.CD4.CD25M.TPC Primary T helper cells from peripheral blood 13_Het
E045_18_Quies	1122989	375406	776339	274920	0	1.34315	1.81236e-78	1.48633e-79	19.0411	78.8279	BLD.CD4.CD25I.CD127.TMEMPC Primary T cells effector/memory enriched from peripheral blood 18_Quies
E034_13_Het	1122989	375406	17679	7096	9.75013e-79	1.34166	3.51271e-23	2.12807e-23	10.1959	22.672	BLD.CD3.PPC Primary T cells from peripheral blood 13_Het
E045_13_Het	1122989	375406	10575	4238	1.1176e-46	1.33552	1.15124e-24	6.73079e-25	10.5292	24.1719	BLD.CD4.CD25I.CD127.TMEMPC Primary T cells effector/memory enriched from peripheral blood 13_Het
E047_13_Het	1122989	375406	10176	4078	5.60524e-45	1.33533	5.93011e-22	3.7024e-22	9.91182	21.4315	BLD.CD8.NPC Primary T CD8+ naive cells from peripheral blood 13_Het
E039_18_Quies	1122989	375406	727861	259138	0	1.32599	6.16544e-74	6.36117e-75	18.4726	74.1965	BLD.CD4.CD25M.CD45RA.NPC Primary T helper naive cells from peripheral blood 18_Quies
E038_12_ZNF_Rpts	1122989	375406	1377	549	6.32921e-07	1.3208	0.000464223	0.00042978	3.87981	3.36675	BLD.CD4.NPC Primary T helper naive cells from peripheral blood 12_ZNF_Rpts
E038_13_Het	1122989	375406	5715	2276	3.8292e-24	1.31984	4.86419e-12	3.74466e-12	7.22287	11.4266	BLD.CD4.NPC Primary T helper naive cells from peripheral blood 13_Het
E046_13_Het	1122989	375406	74720	29433	2.8537e-273	1.31924	1.20371e-23	7.22863e-24	10.3013	23.1409	BLD.CD56.PC Primary Natural Killer cells from peripheral blood 13_Het
E032_12_ZNF_Rpts	1122989	375406	11621	4610	2.02841e-45	1.31322	8.17653e-23	4.99677e-23	10.1119	22.3013	BLD.CD19.PPC Primary B cells from peripheral blood 12_ZNF_Rpts
E048_13_Het	1122989	375406	6738	2672	8.76268e-27	1.31083	9.83475e-13	7.44111e-13	7.44322	12.1284	BLD.CD8.MPC Primary T CD8+ memory cells from peripheral blood 13_Het
E032_18_Quies	1122989	375406	635249	228844	0	1.3108	7.24334e-61	1.37968e-61	16.7278	60.8602	BLD.CD19.PPC Primary B cells from peripheral blood 18_Quies
E038_18_Quies	1122989	375406	822658	287780	0	1.30602	1.49812e-71	1.86274e-72	18.1625	71.7298	BLD.CD4.NPC Primary T helper naive cells from peripheral blood 18_Quies
E047_12_ZNF_Rpts	1122989	375406	3174	1253	9.9297e-13	1.29988	7.16065e-05	6.45974e-05	4.34086	4.18979	BLD.CD8.NPC Primary T CD8+ naive cells from peripheral blood 12_ZNF_Rpts
E029_13_Het	1122989	375406	118317	45836	0	1.29536	1.61622e-48	4.8743e-49	14.9008	48.3121	BLD.CD14.PC Primary monocytes from peripheral blood 13_Het
E037_18_Quies	1122989	375406	807324	282368	0	1.28709	1.94033e-58	3.95253e-59	16.3861	58.4031	BLD.CD4.MPC Primary T helper memory cells from peripheral blood 2 18_Quies
E043_12_ZNF_Rpts	1122989	375406	5510	2148	4.90599e-18	1.27385	2.52541e-06	2.21808e-06	5.05828	5.65402	BLD.CD4.CD25M.TPC Primary T helper cells from peripheral blood 12_ZNF_Rpts
E029_18_Quies	1122989	375406	529472	191544	0	1.26289	2.16304e-73	2.28893e-74	18.4031	73.6404	BLD.CD14.PC Primary monocytes from peripheral blood 18_Quies
E032_13_Het	1122989	375406	33288	12860	9.47239e-91	1.26261	6.26465e-32	3.21519e-32	12.0241	31.4928	BLD.CD19.PPC Primary B cells from peripheral blood 13_Het
E048_12_ZNF_Rpts	1122989	375406	1531	591	2.30726e-05	1.25241	0.00310321	0.00290618	3.35116	2.53668	BLD.CD8.MPC Primary T CD8+ memory cells from peripheral blood 12_ZNF_Rpts
E043_18_Quies	1122989	375406	630342	223679	0	1.23589	5.85119e-50	1.68725e-50	15.1248	49.7728	BLD.CD4.CD25M.TPC Primary T helper cells from peripheral blood 18_Quies
E044_18_Quies	1122989	375406	634223	224910	0	1.23507	3.93281e-48	1.2277e-48	14.8387	47.9109	BLD.CD4.CD25.CD127M.TREGPC Primary T regulatory cells from peripheral blood 18_Quies
E062_13_Het	1122989	375406	26313	9978	5.45633e-54	1.2223	6.44484e-14	4.67166e-14	7.80626	13.3305	BLD.PER.MONUC.PC Primary mononuclear cells from peripheral blood 13_Het
E044_12_ZNF_Rpts	1122989	375406	6267	2380	3.51304e-14	1.2207	0.000133095	0.000121475	4.19285	3.91551	BLD.CD4.CD25.CD127M.TREGPC Primary T regulatory cells from peripheral blood 12_ZNF_Rpts
E047_18_Quies	1122989	375406	749363	261339	0	1.21854	4.28368e-43	1.64321e-43	14.0206	42.7843	BLD.CD8.NPC Primary T CD8+ naive cells from peripheral blood 18_Quies
E045_12_ZNF_Rpts	1122989	375406	1823	686	0.000174038	1.20184	0.00722833	0.00692237	3.0813	2.15975	BLD.CD4.CD25I.CD127.TMEMPC Primary T cells effector/memory enriched from peripheral blood 12_ZNF_Rpts
E039_13_Het	1122989	375406	16345	6111	8.87736e-27	1.19223	3.1153e-12	2.3818e-12	7.28524	11.6231	BLD.CD4.CD25M.CD45RA.NPC Primary T helper naive cells from peripheral blood 13_Het
E034_10_EnhA2	1122989	375406	3805	1424	2.17522e-07	1.1917	3.2286e-05	2.90404e-05	4.52129	4.537	BLD.CD3.PPC Primary T cells from peripheral blood 10_EnhA2
E046_18_Quies	1122989	375406	597576	210351	0	1.186	2.83622e-43	1.07296e-43	14.051	42.9694	BLD.CD56.PC Primary Natural Killer cells from peripheral blood 18_Quies
E040_18_Quies	1122989	375406	760007	261368	2.15368e-215	1.14424	1.0488e-25	5.90988e-26	10.7578	25.2284	BLD.CD4.CD25M.CD45RO.MPC Primary T helper memory cells from peripheral blood 1 18_Quies
E034_12_ZNF_Rpts	1122989	375406	4728	1700	0.000250443	1.11856	0.00722833	0.00689638	3.08252	2.16138	BLD.CD3.PPC Primary T cells from peripheral blood 12_ZNF_Rpts
E062_12_ZNF_Rpts	1122989	375406	6103	2165	0.000739805	1.09536	0.0242661	0.0234315	2.65627	1.6302	BLD.PER.MONUC.PC Primary mononuclear cells from peripheral blood 12_ZNF_Rpts
E039_12_ZNF_Rpts	1122989	375406	4218	1489	0.0102502	1.08689	0.0559971	0.0543676	2.31784	1.26466	BLD.CD4.CD25M.CD45RA.NPC Primary T helper naive cells from peripheral blood 12_ZNF_Rpts
E032_10_EnhA2	1122989	375406	684	234	0.685205	1.03552	0.749327	0.747345	0.361766	0.126479	BLD.CD19.PPC Primary B cells from peripheral blood 10_EnhA2
E046_10_EnhA2	1122989	375406	4875	1667	0.260252	1.03493	0.524016	0.517084	0.931406	0.286439	BLD.CD56.PC Primary Natural Killer cells from peripheral blood 10_EnhA2
E046_17_ReprPCWk	1122989	375406	133825	45640	2.55901e-08	1.03486	0.00453324	0.00429339	3.23261	2.3672	BLD.CD56.PC Primary Natural Killer cells from peripheral blood 17_ReprPCWk
E040_17_ReprPCWk	1122989	375406	121794	41502	4.27294e-07	1.03301	0.0180678	0.0173987	2.76607	1.75948	BLD.CD4.CD25M.CD45RO.MPC Primary T helper memory cells from peripheral blood 1 17_ReprPCWk
E047_17_ReprPCWk	1122989	375406	123387	41892	3.8002e-05	1.02666	0.0475489	0.0460394	2.3885	1.33687	BLD.CD8.NPC Primary T CD8+ naive cells from peripheral blood 17_ReprPCWk
E046_12_ZNF_Rpts	1122989	375406	8589	2905	0.441779	1.01792	0.366565	0.360746	1.25999	0.442798	BLD.CD56.PC Primary Natural Killer cells from peripheral blood 12_ZNF_Rpts
E043_17_ReprPCWk	1122989	375406	170327	56753	0.300919	0.994231	0.737654	0.733751	0.409374	0.134451	BLD.CD4.CD25M.TPC Primary T helper cells from peripheral blood 17_ReprPCWk
E040_7_EnhG1	1122989	375406	3125	1033	0.662394	0.983268	0.790688	0.790688	-0.134617	0.101995	BLD.CD4.CD25M.CD45RO.MPC Primary T helper memory cells from peripheral blood 1 7_EnhG1
E040_5_Tx	1122989	375406	20746	6790	0.0312382	0.968299	0.590024	0.58378	-0.790493	0.233751	BLD.CD4.CD25M.CD45RO.MPC Primary T helper memory cells from peripheral blood 1 5_Tx
E034_17_ReprPCWk	1122989	375406	385518	125773	4.19577e-39	0.946251	2.75675e-06	2.42857e-06	-5.04032	5.61465	BLD.CD3.PPC Primary T cells from peripheral blood 17_ReprPCWk
E044_17_ReprPCWk	1122989	375406	173139	56019	5.54621e-25	0.944156	0.000394182	0.000361855	-3.9239	3.44147	BLD.CD4.CD25.CD127M.TREGPC Primary T regulatory cells from peripheral blood 17_ReprPCWk
E062_17_ReprPCWk	1122989	375406	180152	57267	8.4693e-59	0.915065	2.09999e-07	1.78333e-07	-5.53423	6.74877	BLD.PER.MONUC.PC Primary mononuclear cells from peripheral blood 17_ReprPCWk
E039_17_ReprPCWk	1122989	375406	96782	30614	1.45106e-35	0.91437	3.05255e-05	2.73761e-05	-4.53432	4.56263	BLD.CD4.CD25M.CD45RA.NPC Primary T helper naive cells from peripheral blood 17_ReprPCWk
E037_17_ReprPCWk	1122989	375406	66187	20653	2.96482e-36	0.897601	5.01515e-08	4.21909e-08	-5.78883	7.37478	BLD.CD4.MPC Primary T helper memory cells from peripheral blood 2 17_ReprPCWk
E032_17_ReprPCWk	1122989	375406	140448	43645	8.53071e-90	0.884391	3.2775e-13	2.46246e-13	-7.59034	12.6086	BLD.CD19.PPC Primary B cells from peripheral blood 17_ReprPCWk
E029_17_ReprPCWk	1122989	375406	103521	32081	5.22475e-69	0.884364	5.28659e-12	4.08382e-12	-7.21085	11.3889	BLD.CD14.PC Primary monocytes from peripheral blood 17_ReprPCWk
E034_6_TxWk	1122989	375406	114268	35366	3.02018e-79	0.881409	1.7427e-22	1.0696e-22	-10.0363	21.9708	BLD.CD3.PPC Primary T cells from peripheral blood 6_TxWk
E038_17_ReprPCWk	1122989	375406	54846	16890	1.81443e-41	0.880773	3.14641e-10	2.49715e-10	-6.61588	9.60256	BLD.CD4.NPC Primary T helper naive cells from peripheral blood 17_ReprPCWk
E062_6_TxWk	1122989	375406	153263	47113	6.4046e-129	0.867155	3.96784e-32	2.02591e-32	-12.0624	31.6934	BLD.PER.MONUC.PC Primary mononuclear cells from peripheral blood 6_TxWk
E044_10_EnhA2	1122989	375406	3665	1108	3.74468e-05	0.862517	0.00348717	0.00327498	-3.31531	2.48479	BLD.CD4.CD25.CD127M.TREGPC Primary T regulatory cells from peripheral blood 10_EnhA2
E029_6_TxWk	1122989	375406	121277	36715	2.91296e-136	0.849919	1.93104e-41	7.86719e-42	-13.7419	41.1042	BLD.CD14.PC Primary monocytes from peripheral blood 6_TxWk
E046_5_Tx	1122989	375406	92757	27756	1.69753e-125	0.838369	4.10697e-26	2.28165e-26	-10.8459	25.6418	BLD.CD56.PC Primary Natural Killer cells from peripheral blood 5_Tx
E046_6_TxWk	1122989	375406	129324	38810	1.16606e-171	0.837036	6.45827e-45	2.28944e-45	-14.3222	44.6403	BLD.CD56.PC Primary Natural Killer cells from peripheral blood 6_TxWk
E045_17_ReprPCWk	1122989	375406	86319	25779	3.86374e-120	0.836737	1.27609e-20	8.20343e-21	-9.59416	20.086	BLD.CD4.CD25I.CD127.TMEMPC Primary T cells effector/memory enriched from peripheral blood 17_ReprPCWk
E039_6_TxWk	1122989	375406	132831	39734	5.6478e-187	0.832195	3.22615e-50	9.21758e-51	-15.1648	50.0354	BLD.CD4.CD25M.CD45RA.NPC Primary T helper naive cells from peripheral blood 6_TxWk
E037_11_EnhWk	1122989	375406	46762	13822	8.17868e-75	0.829351	2.75628e-30	1.44377e-30	-11.7034	29.8405	BLD.CD4.MPC Primary T helper memory cells from peripheral blood 2 11_EnhWk
E037_7_EnhG1	1122989	375406	4125	1213	3.28285e-08	0.828985	0.000398007	0.00036642	-3.9207	3.43602	BLD.CD4.MPC Primary T helper memory cells from peripheral blood 2 7_EnhG1
E032_6_TxWk	1122989	375406	128534	38317	7.53718e-191	0.828283	4.57511e-51	1.25876e-51	-15.2955	50.9001	BLD.CD19.PPC Primary B cells from peripheral blood 6_TxWk
E047_5_Tx	1122989	375406	28092	8277	4.31958e-47	0.828063	5.69563e-14	4.11351e-14	-7.82255	13.3858	BLD.CD8.NPC Primary T CD8+ naive cells from peripheral blood 5_Tx
E044_6_TxWk	1122989	375406	116802	34639	1.3753e-186	0.823268	7.00751e-49	2.0763e-49	-14.958	48.6827	BLD.CD4.CD25.CD127M.TREGPC Primary T regulatory cells from peripheral blood 6_TxWk
E043_6_TxWk	1122989	375406	118699	35132	6.94018e-196	0.82041	1.49662e-53	3.80094e-54	-15.6703	53.4201	BLD.CD4.CD25M.TPC Primary T helper cells from peripheral blood 6_TxWk
E045_6_TxWk	1122989	375406	143905	42659	3.92032e-237	0.818441	2.73775e-55	6.3736e-56	-15.929	55.1956	BLD.CD4.CD25I.CD127.TMEMPC Primary T cells effector/memory enriched from peripheral blood 6_TxWk
E029_11_EnhWk	1122989	375406	53119	15567	1.42084e-96	0.818003	8.93174e-41	3.757e-41	-13.6277	40.4252	BLD.CD14.PC Primary monocytes from peripheral blood 11_EnhWk
E029_12_ZNF_Rpts	1122989	375406	39671	11591	8.45897e-75	0.816374	4.87212e-18	3.28675e-18	-8.94772	17.4832	BLD.CD14.PC Primary monocytes from peripheral blood 12_ZNF_Rpts
E048_5_Tx	1122989	375406	24494	7135	3.65004e-48	0.815024	4.41325e-12	3.38583e-12	-7.2368	11.4703	BLD.CD8.MPC Primary T CD8+ memory cells from peripheral blood 5_Tx
E040_6_TxWk	1122989	375406	141034	41618	1.45588e-248	0.812925	3.79407e-56	8.3309e-57	-16.0563	56.0793	BLD.CD4.CD25M.CD45RO.MPC Primary T helper memory cells from peripheral blood 1 6_TxWk
E034_5_Tx	1122989	375406	86744	25248	2.3031e-177	0.80447	1.45862e-37	6.59853e-38	-13.0679	37.1806	BLD.CD3.PPC Primary T cells from peripheral blood 5_Tx
E038_7_EnhG1	1122989	375406	4864	1398	2.11249e-12	0.802513	7.92417e-06	7.00178e-06	-4.82567	5.15479	BLD.CD4.NPC Primary T helper naive cells from peripheral blood 7_EnhG1
E032_5_Tx	1122989	375406	91745	26624	5.24018e-196	0.8	5.91163e-37	2.72123e-37	-12.9591	36.5652	BLD.CD19.PPC Primary B cells from peripheral blood 5_Tx
E038_6_TxWk	1122989	375406	143544	41943	1.64838e-292	0.799726	9.05465e-63	1.58097e-63	-16.9929	62.8011	BLD.CD4.NPC Primary T helper naive cells from peripheral blood 6_TxWk
E048_17_ReprPCWk	1122989	375406	88452	25525	1.30896e-202	0.793769	6.39395e-31	3.31538e-31	-11.8284	30.4795	BLD.CD8.MPC Primary T CD8+ memory cells from peripheral blood 17_ReprPCWk
E039_11_EnhWk	1122989	375406	41190	11806	2.53419e-99	0.793594	1.31452e-43	4.83382e-44	-14.1076	43.3157	BLD.CD4.CD25M.CD45RA.NPC Primary T helper naive cells from peripheral blood 11_EnhWk
E048_11_EnhWk	1122989	375406	40837	11697	3.02398e-99	0.792883	4.63049e-37	2.107e-37	-12.9788	36.6763	BLD.CD8.MPC Primary T CD8+ memory cells from peripheral blood 11_EnhWk
E043_5_Tx	1122989	375406	89261	25669	1.14647e-213	0.789456	7.32107e-44	2.63404e-44	-14.1506	43.5794	BLD.CD4.CD25M.TPC Primary T helper cells from peripheral blood 5_Tx
E047_6_TxWk	1122989	375406	142604	41315	0	0.789071	1.82815e-67	2.56328e-68	-17.63	67.5912	BLD.CD8.NPC Primary T CD8+ naive cells from peripheral blood 6_TxWk
E043_11_EnhWk	1122989	375406	47168	13451	4.51775e-121	0.786784	2.60146e-46	8.74036e-47	-14.5484	46.0585	BLD.CD4.CD25M.TPC Primary T helper cells from peripheral blood 11_EnhWk
E029_5_Tx	1122989	375406	102180	29360	8.59659e-250	0.786201	2.17234e-43	8.16063e-44	-14.0704	43.0883	BLD.CD14.PC Primary monocytes from peripheral blood 5_Tx
E040_11_EnhWk	1122989	375406	41406	11789	5.55732e-108	0.785928	7.24774e-45	2.58848e-45	-14.3136	44.587	BLD.CD4.CD25M.CD45RO.MPC Primary T helper memory cells from peripheral blood 1 11_EnhWk
E038_11_EnhWk	1122989	375406	43875	12483	1.6943e-115	0.784698	8.31146e-44	3.01236e-44	-14.1411	43.5211	BLD.CD4.NPC Primary T helper naive cells from peripheral blood 11_EnhWk
E037_5_Tx	1122989	375406	25093	7092	9.59558e-71	0.780395	9.4091e-20	6.14828e-20	-9.38187	19.2112	BLD.CD4.MPC Primary T helper memory cells from peripheral blood 2 5_Tx
E037_6_TxWk	1122989	375406	139988	40258	0	0.780316	1.46249e-65	2.28272e-66	-17.3735	65.6415	BLD.CD4.MPC Primary T helper memory cells from peripheral blood 2 6_TxWk
E044_9_EnhA1	1122989	375406	8864	2498	1.58739e-26	0.779927	1.48307e-13	1.09072e-13	-7.69688	12.9623	BLD.CD4.CD25.CD127M.TREGPC Primary T regulatory cells from peripheral blood 9_EnhA1
E038_5_Tx	1122989	375406	36555	10298	6.07897e-107	0.774832	2.92161e-26	1.61539e-26	-10.8777	25.7917	BLD.CD4.NPC Primary T helper naive cells from peripheral blood 5_Tx
E048_6_TxWk	1122989	375406	151857	43507	0	0.773365	1.21851e-72	1.41837e-73	-18.3037	72.8482	BLD.CD8.MPC Primary T CD8+ memory cells from peripheral blood 6_TxWk
E044_11_EnhWk	1122989	375406	21059	5887	1.07798e-66	0.769056	2.33506e-36	1.0934e-36	-12.8513	35.9612	BLD.CD4.CD25.CD127M.TREGPC Primary T regulatory cells from peripheral blood 11_EnhWk
E045_10_EnhA2	1122989	375406	4889	1363	6.00297e-17	0.768926	1.49885e-10	1.1737e-10	-6.72903	9.93044	BLD.CD4.CD25I.CD127.TMEMPC Primary T cells effector/memory enriched from peripheral blood 10_EnhA2
E044_5_Tx	1122989	375406	85904	24015	5.82674e-282	0.757197	6.98361e-51	1.93989e-51	-15.2672	50.7122	BLD.CD4.CD25.CD127M.TREGPC Primary T regulatory cells from peripheral blood 5_Tx
E048_7_EnhG1	1122989	375406	3750	1033	8.46107e-15	0.756437	6.57657e-07	5.67186e-07	-5.32105	6.24627	BLD.CD8.MPC Primary T CD8+ memory cells from peripheral blood 7_EnhG1
E047_11_EnhWk	1122989	375406	49766	13768	2.6693e-176	0.752565	5.3108e-63	8.99184e-64	-17.0261	63.0462	BLD.CD8.NPC Primary T CD8+ naive cells from peripheral blood 11_EnhWk
E043_7_EnhG1	1122989	375406	11300	3075	1.8064e-46	0.742383	6.50652e-20	4.2344e-20	-9.42154	19.3732	BLD.CD4.CD25M.TPC Primary T helper cells from peripheral blood 7_EnhG1
E044_7_EnhG1	1122989	375406	8559	2327	7.68957e-36	0.741968	1.95648e-16	1.35608e-16	-8.52185	15.8677	BLD.CD4.CD25.CD127M.TREGPC Primary T regulatory cells from peripheral blood 7_EnhG1
E040_4_TssFlnkD	1122989	375406	3358	904	3.75032e-16	0.732935	2.40575e-13	1.7884e-13	-7.63236	12.7475	BLD.CD4.CD25M.CD45RO.MPC Primary T helper memory cells from peripheral blood 1 4_TssFlnkD
E045_5_Tx	1122989	375406	62627	17027	6.34148e-263	0.731404	6.74704e-46	2.32041e-46	-14.4811	45.6344	BLD.CD4.CD25I.CD127.TMEMPC Primary T cells effector/memory enriched from peripheral blood 5_Tx
E047_7_EnhG1	1122989	375406	3790	1014	6.68024e-19	0.726661	4.20431e-10	3.37012e-10	-6.57041	9.47235	BLD.CD8.NPC Primary T CD8+ naive cells from peripheral blood 7_EnhG1
E039_9_EnhA1	1122989	375406	11058	2962	7.48198e-52	0.72641	1.06363e-25	6.02159e-26	-10.756	25.2203	BLD.CD4.CD25M.CD45RA.NPC Primary T helper naive cells from peripheral blood 9_EnhA1
E040_8_EnhG2	1122989	375406	660	176	0.000199155	0.724009	0.00435622	0.00410268	-3.24664	2.38693	BLD.CD4.CD25M.CD45RO.MPC Primary T helper memory cells from peripheral blood 1 8_EnhG2
E047_9_EnhA1	1122989	375406	6075	1620	3.84688e-30	0.722946	1.07576e-15	7.59863e-16	-8.31716	15.1193	BLD.CD8.NPC Primary T CD8+ naive cells from peripheral blood 9_EnhA1
E039_7_EnhG1	1122989	375406	8148	2157	3.25005e-42	0.715348	2.97836e-20	1.92254e-20	-9.50497	19.7161	BLD.CD4.CD25M.CD45RA.NPC Primary T helper naive cells from peripheral blood 7_EnhG1
E034_9_EnhA1	1122989	375406	13846	3660	1.16415e-71	0.712742	7.85337e-32	4.05134e-32	-12.0048	31.3924	BLD.CD3.PPC Primary T cells from peripheral blood 9_EnhA1
E062_10_EnhA2	1122989	375406	5239	1380	1.18611e-28	0.711073	4.62493e-17	3.18117e-17	-8.69033	16.4974	BLD.PER.MONUC.PC Primary mononuclear cells from peripheral blood 10_EnhA2
E032_9_EnhA1	1122989	375406	12645	3335	1.13105e-66	0.710784	5.86378e-29	3.11804e-29	-11.4378	28.5061	BLD.CD19.PPC Primary B cells from peripheral blood 9_EnhA1
E032_11_EnhWk	1122989	375406	47109	12513	3.39184e-237	0.710622	3.95326e-79	3.03293e-80	-19.1244	79.5181	BLD.CD19.PPC Primary B cells from peripheral blood 11_EnhWk
E039_5_Tx	1122989	375406	70706	18858	0	0.709724	1.52997e-61	2.75232e-62	-16.8239	61.5603	BLD.CD4.CD25M.CD45RA.NPC Primary T helper naive cells from peripheral blood 5_Tx
E043_9_EnhA1	1122989	375406	6788	1781	8.24566e-38	0.706955	2.00048e-19	1.31249e-19	-9.30069	18.8819	BLD.CD4.CD25M.TPC Primary T helper cells from peripheral blood 9_EnhA1
E032_8_EnhG2	1122989	375406	3458	905	2.38388e-20	0.70521	6.20079e-08	5.23294e-08	-5.75151	7.28125	BLD.CD19.PPC Primary B cells from peripheral blood 8_EnhG2
E045_11_EnhWk	1122989	375406	18837	4939	2.70758e-103	0.703796	4.25555e-54	1.03574e-54	-15.753	53.9847	BLD.CD4.CD25I.CD127.TMEMPC Primary T cells effector/memory enriched from peripheral blood 11_EnhWk
E039_10_EnhA2	1122989	375406	2270	592	3.85174e-14	0.702098	4.20431e-10	3.36506e-10	-6.57063	9.47301	BLD.CD4.CD25M.CD45RA.NPC Primary T helper naive cells from peripheral blood 10_EnhA2
E029_16_ReprPC	1122989	375406	36055	9460	7.20025e-198	0.700813	1.72579e-65	2.73935e-66	-17.363	65.5624	BLD.CD14.PC Primary monocytes from peripheral blood 16_ReprPC
E032_7_EnhG1	1122989	375406	12024	3109	4.60083e-73	0.691925	3.29298e-24	1.94269e-24	-10.4281	23.7116	BLD.CD19.PPC Primary B cells from peripheral blood 7_EnhG1
E048_8_EnhG2	1122989	375406	432	111	0.000614374	0.688523	0.0164537	0.0158008	-2.80068	1.80132	BLD.CD8.MPC Primary T CD8+ memory cells from peripheral blood 8_EnhG2
E045_9_EnhA1	1122989	375406	7915	2034	1.64234e-50	0.687049	6.84575e-23	4.1654e-23	-10.1298	22.3803	BLD.CD4.CD25I.CD127.TMEMPC Primary T cells effector/memory enriched from peripheral blood 9_EnhA1
E062_11_EnhWk	1122989	375406	16361	4210	1.97906e-102	0.686451	8.13435e-50	2.36714e-50	-15.1024	49.6258	BLD.PER.MONUC.PC Primary mononuclear cells from peripheral blood 11_EnhWk
E045_7_EnhG1	1122989	375406	4009	1018	2.25737e-28	0.676905	9.38481e-14	6.8524e-14	-7.75704	13.1642	BLD.CD4.CD25I.CD127.TMEMPC Primary T cells effector/memory enriched from peripheral blood 7_EnhG1
E047_10_EnhA2	1122989	375406	752	189	8.58724e-07	0.668349	0.000110136	9.99383e-05	-4.23914	4.00027	BLD.CD8.NPC Primary T CD8+ naive cells from peripheral blood 10_EnhA2
E044_8_EnhG2	1122989	375406	3381	849	7.87184e-26	0.666979	4.45354e-11	3.47565e-11	-6.90751	10.459	BLD.CD4.CD25.CD127M.TREGPC Primary T regulatory cells from peripheral blood 8_EnhG2
E046_16_ReprPC	1122989	375406	14026	3528	1.17471e-101	0.6661	5.32248e-55	1.25318e-55	-15.8865	54.902	BLD.CD56.PC Primary Natural Killer cells from peripheral blood 16_ReprPC
E062_5_Tx	1122989	375406	102692	26266	0	0.66066	6.82899e-101	2.70991e-102	-21.6167	101.567	BLD.PER.MONUC.PC Primary mononuclear cells from peripheral blood 5_Tx
E037_9_EnhA1	1122989	375406	10852	2709	1.44969e-82	0.660042	1.05166e-39	4.53492e-40	-13.4436	39.3434	BLD.CD4.MPC Primary T helper memory cells from peripheral blood 2 9_EnhA1
E048_4_TssFlnkD	1122989	375406	6511	1620	5.05071e-51	0.658117	2.33619e-33	1.17428e-33	-12.2962	32.9302	BLD.CD8.MPC Primary T CD8+ memory cells from peripheral blood 4_TssFlnkD
E034_1_TssA	1122989	375406	1341	333	8.73294e-12	0.657569	3.55507e-10	2.83089e-10	-6.59689	9.54808	BLD.CD3.PPC Primary T cells from peripheral blood 1_TssA
E048_10_EnhA2	1122989	375406	7510	1850	4.04449e-62	0.64917	9.92217e-33	5.01358e-33	-12.1776	32.2999	BLD.CD8.MPC Primary T CD8+ memory cells from peripheral blood 10_EnhA2
E047_8_EnhG2	1122989	375406	473	116	3.23124e-05	0.646956	0.00149706	0.00139408	-3.56363	2.85571	BLD.CD8.NPC Primary T CD8+ naive cells from peripheral blood 8_EnhG2
E038_8_EnhG2	1122989	375406	655	160	6.16137e-07	0.643533	0.000216157	0.000197858	-4.07484	3.70365	BLD.CD4.NPC Primary T helper naive cells from peripheral blood 8_EnhG2
E046_9_EnhA1	1122989	375406	16307	3994	4.91135e-138	0.642148	2.83375e-49	8.32133e-50	-15.019	49.0798	BLD.CD56.PC Primary Natural Killer cells from peripheral blood 9_EnhA1
E040_9_EnhA1	1122989	375406	9057	2204	7.90797e-80	0.638333	1.30728e-33	6.50182e-34	-12.3442	33.187	BLD.CD4.CD25M.CD45RO.MPC Primary T helper memory cells from peripheral blood 1 9_EnhA1
E037_10_EnhA2	1122989	375406	8523	2068	2.32107e-76	0.635983	9.52226e-38	4.2825e-38	-13.101	37.3683	BLD.CD4.MPC Primary T helper memory cells from peripheral blood 2 10_EnhA2
E037_4_TssFlnkD	1122989	375406	3082	746	6.02356e-29	0.635227	5.98961e-22	3.75539e-22	-9.91039	21.4253	BLD.CD4.MPC Primary T helper memory cells from peripheral blood 2 4_TssFlnkD
E034_11_EnhWk	1122989	375406	36382	8856	1.15117e-321	0.632017	3.63063e-127	6.72339e-129	-24.2859	128.172	BLD.CD3.PPC Primary T cells from peripheral blood 11_EnhWk
E038_4_TssFlnkD	1122989	375406	7642	1845	1.98173e-70	0.63199	2.12033e-48	6.50685e-49	-14.8814	48.1866	BLD.CD4.NPC Primary T helper naive cells from peripheral blood 4_TssFlnkD
E029_7_EnhG1	1122989	375406	6643	1603	1.36779e-61	0.631804	1.60579e-30	8.36882e-31	-11.7499	30.0773	BLD.CD14.PC Primary monocytes from peripheral blood 7_EnhG1
E034_7_EnhG1	1122989	375406	15381	3718	7.2641e-140	0.631177	3.61087e-46	1.22273e-46	-14.5253	45.9127	BLD.CD3.PPC Primary T cells from peripheral blood 7_EnhG1
E046_7_EnhG1	1122989	375406	11765	2811	8.52774e-114	0.622348	3.89068e-41	1.61597e-41	-13.6894	40.7916	BLD.CD56.PC Primary Natural Killer cells from peripheral blood 7_EnhG1
E044_16_ReprPC	1122989	375406	18911	4517	4.12776e-183	0.620356	6.49671e-80	4.81238e-81	-19.2204	80.3176	BLD.CD4.CD25.CD127M.TREGPC Primary T regulatory cells from peripheral blood 16_ReprPC
E043_16_ReprPC	1122989	375406	15546	3708	1.57653e-151	0.62001	3.916e-59	7.87344e-60	-16.4843	59.1038	BLD.CD4.CD25M.TPC Primary T helper cells from peripheral blood 16_ReprPC
E034_8_EnhG2	1122989	375406	4792	1139	2.14248e-48	0.619762	1.51832e-18	1.01623e-18	-9.07796	17.993	BLD.CD3.PPC Primary T cells from peripheral blood 8_EnhG2
E043_10_EnhA2	1122989	375406	643	152	7.74308e-08	0.616327	1.16431e-05	1.03186e-05	-4.74463	4.98638	BLD.CD4.CD25M.TPC Primary T helper cells from peripheral blood 10_EnhA2
E043_8_EnhG2	1122989	375406	2144	504	1.11773e-23	0.61147	4.4526e-11	3.46313e-11	-6.90803	10.4605	BLD.CD4.CD25M.TPC Primary T helper cells from peripheral blood 8_EnhG2
E046_2_TssFlnk	1122989	375406	477	112	2.32339e-06	0.610944	2.45555e-05	2.18271e-05	-4.58401	4.661	BLD.CD56.PC Primary Natural Killer cells from peripheral blood 2_TssFlnk
E046_11_EnhWk	1122989	375406	42896	10060	0	0.599372	8.27631e-142	6.5685e-144	-25.6696	143.183	BLD.CD56.PC Primary Natural Killer cells from peripheral blood 11_EnhWk
E062_9_EnhA1	1122989	375406	3145	728	1.96875e-36	0.599032	1.05601e-21	6.70484e-22	-9.85173	21.1736	BLD.PER.MONUC.PC Primary mononuclear cells from peripheral blood 9_EnhA1
E040_3_TssFlnkU	1122989	375406	4885	1122	7.6555e-58	0.592551	5.50794e-37	2.52083e-37	-12.965	36.5985	BLD.CD4.CD25M.CD45RO.MPC Primary T helper memory cells from peripheral blood 1 3_TssFlnkU
E038_9_EnhA1	1122989	375406	3391	778	9.02617e-41	0.592078	1.56705e-25	8.91309e-26	-10.7195	25.05	BLD.CD4.NPC Primary T helper naive cells from peripheral blood 9_EnhA1
E048_9_EnhA1	1122989	375406	4298	981	2.05236e-52	0.587878	6.30606e-29	3.36991e-29	-11.431	28.4724	BLD.CD8.MPC Primary T CD8+ memory cells from peripheral blood 9_EnhA1
E039_8_EnhG2	1122989	375406	2456	560	9.1519e-31	0.587562	1.51881e-14	1.08084e-14	-7.99158	13.9662	BLD.CD4.CD25M.CD45RA.NPC Primary T helper naive cells from peripheral blood 8_EnhG2
E037_8_EnhG2	1122989	375406	694	158	1.01934e-09	0.586843	1.30982e-06	1.14696e-06	-5.18702	5.94045	BLD.CD4.MPC Primary T helper memory cells from peripheral blood 2 8_EnhG2
E062_7_EnhG1	1122989	375406	9743	2223	2.34714e-117	0.586231	5.31736e-43	2.0538e-43	-14.0047	42.6874	BLD.PER.MONUC.PC Primary mononuclear cells from peripheral blood 7_EnhG1
E046_8_EnhG2	1122989	375406	4363	993	6.38066e-54	0.585688	1.88762e-22	1.16353e-22	-10.0279	21.9342	BLD.CD56.PC Primary Natural Killer cells from peripheral blood 8_EnhG2
E029_2_TssFlnk	1122989	375406	508	115	1.20897e-07	0.582597	1.30018e-06	1.13508e-06	-5.18903	5.94497	BLD.CD14.PC Primary monocytes from peripheral blood 2_TssFlnk
E040_2_TssFlnk	1122989	375406	825	186	8.76912e-12	0.579448	1.12901e-09	9.13964e-10	-6.41677	9.03907	BLD.CD4.CD25M.CD45RO.MPC Primary T helper memory cells from peripheral blood 1 2_TssFlnk
E029_9_EnhA1	1122989	375406	19192	4313	7.07873e-247	0.572337	2.13731e-86	1.35702e-87	-19.9897	86.8674	BLD.CD14.PC Primary monocytes from peripheral blood 9_EnhA1
E032_16_ReprPC	1122989	375406	11996	2688	4.84152e-156	0.57202	4.45893e-73	4.95436e-74	-18.3611	73.305	BLD.CD19.PPC Primary B cells from peripheral blood 16_ReprPC
E044_3_TssFlnkU	1122989	375406	7154	1599	2.08847e-94	0.571397	3.58584e-54	8.63257e-55	-15.7646	54.0639	BLD.CD4.CD25.CD127M.TREGPC Primary T regulatory cells from peripheral blood 3_TssFlnkU
E045_8_EnhG2	1122989	375406	1193	265	2.11256e-17	0.56836	2.05028e-09	1.6706e-09	-6.32207	8.77713	BLD.CD4.CD25I.CD127.TMEMPC Primary T cells effector/memory enriched from peripheral blood 8_EnhG2
E046_1_TssA	1122989	375406	1171	260	4.04052e-17	0.568048	1.76573e-14	1.26123e-14	-7.97224	13.8992	BLD.CD56.PC Primary Natural Killer cells from peripheral blood 1_TssA
E040_16_ReprPC	1122989	375406	8067	1795	3.06423e-108	0.567858	5.43839e-63	9.35173e-64	-17.0238	63.0291	BLD.CD4.CD25M.CD45RO.MPC Primary T helper memory cells from peripheral blood 1 16_ReprPC
E029_10_EnhA2	1122989	375406	850	188	5.85621e-13	0.565316	4.40499e-09	3.63586e-09	-6.19784	8.43939	BLD.CD14.PC Primary monocytes from peripheral blood 10_EnhA2
E037_3_TssFlnkU	1122989	375406	6783	1498	4.67041e-94	0.562705	1.15475e-55	2.62722e-56	-15.9846	55.5805	BLD.CD4.MPC Primary T helper memory cells from peripheral blood 2 3_TssFlnkU
E038_3_TssFlnkU	1122989	375406	4720	1041	2.94915e-66	0.562267	3.92536e-41	1.64076e-41	-13.6883	40.785	BLD.CD4.NPC Primary T helper naive cells from peripheral blood 3_TssFlnkU
E034_2_TssFlnk	1122989	375406	572	124	7.70468e-10	0.551043	3.04971e-08	2.55756e-08	-5.87466	7.59217	BLD.CD3.PPC Primary T cells from peripheral blood 2_TssFlnk
E045_3_TssFlnkU	1122989	375406	4832	1048	3.26215e-72	0.550274	1.91428e-42	7.69762e-43	-13.91	42.1136	BLD.CD4.CD25I.CD127.TMEMPC Primary T cells effector/memory enriched from peripheral blood 3_TssFlnkU
E039_3_TssFlnkU	1122989	375406	8636	1837	9.2675e-138	0.535779	3.3132e-73	3.59368e-74	-18.3786	73.4445	BLD.CD4.CD25M.CD45RA.NPC Primary T helper naive cells from peripheral blood 3_TssFlnkU
E044_1_TssA	1122989	375406	1783	378	5.47788e-30	0.535297	1.03833e-24	6.04318e-25	-10.5394	24.2187	BLD.CD4.CD25.CD127M.TREGPC Primary T regulatory cells from peripheral blood 1_TssA
E047_16_ReprPC	1122989	375406	8101	1710	8.56549e-133	0.530689	3.17373e-67	4.53389e-68	-17.5976	67.3435	BLD.CD8.NPC Primary T CD8+ naive cells from peripheral blood 16_ReprPC
E029_8_EnhG2	1122989	375406	2507	528	1.90672e-42	0.530648	8.71288e-19	5.78554e-19	-9.1398	18.2377	BLD.CD14.PC Primary monocytes from peripheral blood 8_EnhG2
E048_3_TssFlnkU	1122989	375406	4529	952	5.58228e-76	0.528806	3.80944e-48	1.17911e-48	-14.8414	47.9284	BLD.CD8.MPC Primary T CD8+ memory cells from peripheral blood 3_TssFlnkU
E038_2_TssFlnk	1122989	375406	1755	368	1.35599e-30	0.527897	4.38701e-25	2.50686e-25	-10.6226	24.6009	BLD.CD4.NPC Primary T helper naive cells from peripheral blood 2_TssFlnk
E034_16_ReprPC	1122989	375406	80099	17300	0	0.526789	3.84192e-142	2.03276e-144	-25.7153	143.692	BLD.CD3.PPC Primary T cells from peripheral blood 16_ReprPC
E038_10_EnhA2	1122989	375406	684	142	3.69018e-13	0.521551	3.60858e-09	2.96896e-09	-6.23045	8.5274	BLD.CD4.NPC Primary T helper naive cells from peripheral blood 10_EnhA2
E045_2_TssFlnk	1122989	375406	2582	535	3.90574e-46	0.519784	9.99414e-37	4.62692e-37	-12.918	36.3347	BLD.CD4.CD25I.CD127.TMEMPC Primary T cells effector/memory enriched from peripheral blood 2_TssFlnk
E040_10_EnhA2	1122989	375406	1252	258	1.64091e-23	0.51655	5.20916e-16	3.6657e-16	-8.40435	15.4358	BLD.CD4.CD25M.CD45RO.MPC Primary T helper memory cells from peripheral blood 1 10_EnhA2
E047_4_TssFlnkD	1122989	375406	4143	851	3.42456e-75	0.513686	5.47441e-54	1.34688e-54	-15.7363	53.8707	BLD.CD8.NPC Primary T CD8+ naive cells from peripheral blood 4_TssFlnkD
E039_4_TssFlnkD	1122989	375406	5128	1053	6.78382e-93	0.513222	1.57021e-64	2.53393e-65	-17.2344	64.5962	BLD.CD4.CD25M.CD45RA.NPC Primary T helper naive cells from peripheral blood 4_TssFlnkD
E044_2_TssFlnk	1122989	375406	1661	339	1.00297e-31	0.510212	9.39205e-25	5.44143e-25	-10.5494	24.2643	BLD.CD4.CD25.CD127M.TREGPC Primary T regulatory cells from peripheral blood 2_TssFlnk
E045_1_TssA	1122989	375406	2870	585	5.80522e-54	0.509068	1.03381e-41	4.18445e-42	-13.7878	41.3784	BLD.CD4.CD25I.CD127.TMEMPC Primary T cells effector/memory enriched from peripheral blood 1_TssA
E045_4_TssFlnkD	1122989	375406	3402	692	5.32336e-64	0.507598	7.64017e-47	2.5063e-47	-14.634	46.601	BLD.CD4.CD25I.CD127.TMEMPC Primary T cells effector/memory enriched from peripheral blood 4_TssFlnkD
E044_4_TssFlnkD	1122989	375406	5238	1063	1.6866e-98	0.505632	5.47018e-66	8.3934e-67	-17.431	66.0761	BLD.CD4.CD25.CD127M.TREGPC Primary T regulatory cells from peripheral blood 4_TssFlnkD
E048_2_TssFlnk	1122989	375406	1750	354	2.65663e-34	0.504515	4.5975e-28	2.48119e-28	-11.255	27.6053	BLD.CD8.MPC Primary T CD8+ memory cells from peripheral blood 2_TssFlnk
E047_3_TssFlnkU	1122989	375406	4593	930	3.69675e-87	0.504369	1.37009e-56	2.97216e-57	-16.1203	56.5269	BLD.CD8.NPC Primary T CD8+ naive cells from peripheral blood 3_TssFlnkU
E037_2_TssFlnk	1122989	375406	708	143	9.23784e-15	0.503829	2.53309e-12	1.92998e-12	-7.31406	11.7144	BLD.CD4.MPC Primary T helper memory cells from peripheral blood 2 2_TssFlnk
E029_4_TssFlnkD	1122989	375406	3572	721	9.0499e-69	0.502658	1.00887e-50	2.8291e-51	-15.2424	50.5484	BLD.CD14.PC Primary monocytes from peripheral blood 4_TssFlnkD
E039_16_ReprPC	1122989	375406	8789	1764	2.18455e-170	0.497687	8.3984e-75	8.22065e-76	-18.583	75.0851	BLD.CD4.CD25M.CD45RA.NPC Primary T helper naive cells from peripheral blood 16_ReprPC
E043_3_TssFlnkU	1122989	375406	4794	959	2.02005e-94	0.496694	2.63663e-55	6.06844e-56	-15.9321	55.2169	BLD.CD4.CD25M.TPC Primary T helper cells from peripheral blood 3_TssFlnkU
E043_4_TssFlnkD	1122989	375406	8234	1648	3.69835e-161	0.496092	1.07956e-97	4.56956e-99	-21.2702	98.3401	BLD.CD4.CD25M.TPC Primary T helper cells from peripheral blood 4_TssFlnkD
E062_16_ReprPC	1122989	375406	18181	3604	0	0.487431	7.52975e-141	7.96799e-143	-25.5722	142.099	BLD.PER.MONUC.PC Primary mononuclear cells from peripheral blood 16_ReprPC
E034_3_TssFlnkU	1122989	375406	6394	1259	9.19001e-132	0.48653	2.22398e-77	1.94157e-78	-18.9057	77.7118	BLD.CD3.PPC Primary T cells from peripheral blood 3_TssFlnkU
E062_4_TssFlnkD	1122989	375406	3613	696	5.0341e-80	0.474176	5.91783e-54	1.47163e-54	-15.7307	53.8322	BLD.PER.MONUC.PC Primary mononuclear cells from peripheral blood 4_TssFlnkD
E039_2_TssFlnk	1122989	375406	1306	250	2.08335e-30	0.471097	3.07191e-24	1.80414e-24	-10.4351	23.7437	BLD.CD4.CD25M.CD45RA.NPC Primary T helper naive cells from peripheral blood 2_TssFlnk
E047_2_TssFlnk	1122989	375406	1097	209	4.27072e-26	0.468401	8.03566e-21	5.14452e-21	-9.64267	20.2887	BLD.CD8.NPC Primary T CD8+ naive cells from peripheral blood 2_TssFlnk
E034_4_TssFlnkD	1122989	375406	2704	513	8.18948e-63	0.465536	1.37192e-43	5.08118e-44	-14.1041	43.294	BLD.CD3.PPC Primary T cells from peripheral blood 4_TssFlnkD
E062_2_TssFlnk	1122989	375406	2142	406	3.18675e-50	0.465152	1.88762e-39	8.23959e-40	-13.3992	39.0841	BLD.PER.MONUC.PC Primary mononuclear cells from peripheral blood 2_TssFlnk
E037_16_ReprPC	1122989	375406	2838	526	3.81502e-70	0.452294	2.82077e-41	1.16413e-41	-13.7134	40.934	BLD.CD4.MPC Primary T helper memory cells from peripheral blood 2 16_ReprPC
E039_1_TssA	1122989	375406	1914	354	4.32491e-48	0.451378	5.4822e-38	2.45104e-38	-13.1435	37.6107	BLD.CD4.CD25M.CD45RA.NPC Primary T helper naive cells from peripheral blood 1_TssA
E032_3_TssFlnkU	1122989	375406	4400	808	2.15956e-110	0.446764	4.10465e-67	5.97237e-68	-17.582	67.2239	BLD.CD19.PPC Primary B cells from peripheral blood 3_TssFlnkU
E046_3_TssFlnkU	1122989	375406	4977	913	3.90637e-125	0.446032	2.44485e-76	2.26375e-77	-18.7753	76.6452	BLD.CD56.PC Primary Natural Killer cells from peripheral blood 3_TssFlnkU
E038_16_ReprPC	1122989	375406	3027	554	4.9186e-77	0.445294	1.81701e-43	6.77774e-44	-14.0836	43.1689	BLD.CD4.NPC Primary T helper naive cells from peripheral blood 16_ReprPC
E047_1_TssA	1122989	375406	1730	316	5.83816e-45	0.44457	7.97482e-35	3.86083e-35	-12.5709	34.4133	BLD.CD8.NPC Primary T CD8+ naive cells from peripheral blood 1_TssA
E032_2_TssFlnk	1122989	375406	427	77	1.77675e-12	0.437993	2.30434e-10	1.82275e-10	-6.66329	9.73927	BLD.CD19.PPC Primary B cells from peripheral blood 2_TssFlnk
E048_1_TssA	1122989	375406	2021	363	2.12258e-54	0.435448	2.21958e-41	9.10146e-42	-13.7313	41.0409	BLD.CD8.MPC Primary T CD8+ memory cells from peripheral blood 1_TssA
E043_2_TssFlnk	1122989	375406	1284	230	2.13131e-35	0.43421	3.27279e-28	1.75761e-28	-11.2856	27.7551	BLD.CD4.CD25M.TPC Primary T helper cells from peripheral blood 2_TssFlnk
E062_3_TssFlnkU	1122989	375406	2605	465	9.13568e-71	0.432007	1.9506e-48	5.93436e-49	-14.8876	48.2266	BLD.PER.MONUC.PC Primary mononuclear cells from peripheral blood 3_TssFlnkU
E032_4_TssFlnkD	1122989	375406	3272	572	6.42779e-93	0.421	2.86038e-64	4.69163e-65	-17.1986	64.3287	BLD.CD19.PPC Primary B cells from peripheral blood 4_TssFlnkD
E037_1_TssA	1122989	375406	2141	372	2.70879e-62	0.418192	1.00233e-47	3.18199e-48	-14.7744	47.4973	BLD.CD4.MPC Primary T helper memory cells from peripheral blood 2 1_TssA
E046_4_TssFlnkD	1122989	375406	2020	350	3.65948e-59	0.416816	5.408e-43	2.10311e-43	-14.003	42.6771	BLD.CD56.PC Primary Natural Killer cells from peripheral blood 4_TssFlnkD
E062_1_TssA	1122989	375406	660	114	1.85266e-20	0.41561	2.84019e-16	1.97611e-16	-8.47755	15.7042	BLD.PER.MONUC.PC Primary mononuclear cells from peripheral blood 1_TssA
E040_1_TssA	1122989	375406	1442	249	5.98076e-43	0.415253	5.16326e-34	2.54065e-34	-12.4201	33.5951	BLD.CD4.CD25M.CD45RO.MPC Primary T helper memory cells from peripheral blood 1 1_TssA
E038_1_TssA	1122989	375406	1917	331	1.10057e-56	0.415092	1.79779e-42	7.18166e-43	-13.915	42.1438	BLD.CD4.NPC Primary T helper naive cells from peripheral blood 1_TssA
E062_8_EnhG2	1122989	375406	1136	196	3.25135e-34	0.414923	1.05333e-18	7.02222e-19	-9.11858	18.1535	BLD.PER.MONUC.PC Primary mononuclear cells from peripheral blood 8_EnhG2
E048_16_ReprPC	1122989	375406	4474	768	5.36698e-132	0.411477	8.8341e-60	1.70606e-60	-16.5768	59.768	BLD.CD8.MPC Primary T CD8+ memory cells from peripheral blood 16_ReprPC
E029_3_TssFlnkU	1122989	375406	4471	724	2.42293e-149	0.383593	8.46372e-84	5.82161e-85	-19.6841	84.235	BLD.CD14.PC Primary monocytes from peripheral blood 3_TssFlnkU
E029_15_EnhBiv	1122989	375406	5334	860	1.93743e-179	0.381374	3.36389e-110	1.15689e-111	-22.5927	110.937	BLD.CD14.PC Primary monocytes from peripheral blood 15_EnhBiv
E045_16_ReprPC	1122989	375406	5308	849	1.72671e-181	0.377759	8.40157e-92	3.77848e-93	-20.6197	92.4227	BLD.CD4.CD25I.CD127.TMEMPC Primary T cells effector/memory enriched from peripheral blood 16_ReprPC
E034_15_EnhBiv	1122989	375406	12026	1900	0	0.370473	1.80494e-210	4.77496e-213	-31.2622	212.321	BLD.CD3.PPC Primary T cells from peripheral blood 15_EnhBiv
E029_14_TssBiv	1122989	375406	1185	179	3.18184e-46	0.354027	5.86328e-35	2.80755e-35	-12.5962	34.5517	BLD.CD14.PC Primary monocytes from peripheral blood 14_TssBiv
E032_15_EnhBiv	1122989	375406	5936	889	1.74606e-229	0.349233	1.75713e-137	2.32425e-139	-25.2583	138.634	BLD.CD19.PPC Primary B cells from peripheral blood 15_EnhBiv
E046_15_EnhBiv	1122989	375406	5353	788	2.42768e-213	0.342371	1.03956e-128	1.65009e-130	-24.4381	129.782	BLD.CD56.PC Primary Natural Killer cells from peripheral blood 15_EnhBiv
E032_1_TssA	1122989	375406	845	122	4.44785e-36	0.335816	2.17001e-27	1.1826e-27	-11.1154	26.9272	BLD.CD19.PPC Primary B cells from peripheral blood 1_TssA
E062_15_EnhBiv	1122989	375406	1677	241	1.31937e-70	0.333784	6.8543e-48	2.15783e-48	-14.8006	47.666	BLD.PER.MONUC.PC Primary mononuclear cells from peripheral blood 15_EnhBiv
E034_14_TssBiv	1122989	375406	1839	254	3.30419e-82	0.318666	1.62288e-57	3.39174e-58	-16.2544	57.4696	BLD.CD3.PPC Primary T cells from peripheral blood 14_TssBiv
E043_1_TssA	1122989	375406	656	89	4.0478e-31	0.31242	5.32658e-24	3.15649e-24	-10.3814	23.5008	BLD.CD4.CD25M.TPC Primary T helper cells from peripheral blood 1_TssA
E048_15_EnhBiv	1122989	375406	1383	185	2.45809e-65	0.307179	5.90856e-43	2.3134e-43	-13.9962	42.6357	BLD.CD8.MPC Primary T CD8+ memory cells from peripheral blood 15_EnhBiv
E044_15_EnhBiv	1122989	375406	2165	274	1.27482e-109	0.288031	7.02019e-72	8.54308e-73	-18.2054	72.0684	BLD.CD4.CD25.CD127M.TREGPC Primary T regulatory cells from peripheral blood 15_EnhBiv
E039_15_EnhBiv	1122989	375406	2272	282	5.39558e-118	0.281665	1.74661e-74	1.75585e-75	-18.5421	74.7555	BLD.CD4.CD25M.CD45RA.NPC Primary T helper naive cells from peripheral blood 15_EnhBiv
E029_1_TssA	1122989	375406	832	103	2.29544e-44	0.281174	1.99832e-33	9.99161e-34	-12.3094	33.0004	BLD.CD14.PC Primary monocytes from peripheral blood 1_TssA
E047_14_TssBiv	1122989	375406	317	39	6.15168e-18	0.279303	8.24094e-14	5.99539e-14	-7.77424	13.2222	BLD.CD8.NPC Primary T CD8+ naive cells from peripheral blood 14_TssBiv
E043_15_EnhBiv	1122989	375406	3457	426	2.48284e-180	0.279075	3.08569e-116	8.16319e-118	-23.2112	117.088	BLD.CD4.CD25M.TPC Primary T helper cells from peripheral blood 15_EnhBiv
E040_14_TssBiv	1122989	375406	192	23	1.06954e-11	0.270987	2.42477e-09	1.98215e-09	-6.29496	8.70286	BLD.CD4.CD25M.CD45RO.MPC Primary T helper memory cells from peripheral blood 1 14_TssBiv
E062_14_TssBiv	1122989	375406	1366	163	3.13061e-75	0.269519	4.03582e-56	8.96848e-57	-16.0517	56.0473	BLD.PER.MONUC.PC Primary mononuclear cells from peripheral blood 14_TssBiv
E043_14_TssBiv	1122989	375406	1049	125	3.34676e-58	0.269169	1.20556e-43	4.40125e-44	-14.1143	43.3564	BLD.CD4.CD25M.TPC Primary T helper cells from peripheral blood 14_TssBiv
E038_14_TssBiv	1122989	375406	306	36	3.85303e-18	0.265465	1.78275e-14	1.27811e-14	-7.97057	13.8934	BLD.CD4.NPC Primary T helper naive cells from peripheral blood 14_TssBiv
E037_15_EnhBiv	1122989	375406	1370	160	1.82231e-77	0.263027	2.6927e-51	7.26601e-52	-15.3314	51.1387	BLD.CD4.MPC Primary T helper memory cells from peripheral blood 2 15_EnhBiv
E040_15_EnhBiv	1122989	375406	2452	283	3.16026e-139	0.259286	2.69708e-89	1.49838e-90	-20.3274	89.8244	BLD.CD4.CD25M.CD45RO.MPC Primary T helper memory cells from peripheral blood 1 15_EnhBiv
E047_15_EnhBiv	1122989	375406	2053	236	2.15207e-117	0.258203	4.74789e-79	3.76817e-80	-19.1131	79.4239	BLD.CD8.NPC Primary T CD8+ naive cells from peripheral blood 15_EnhBiv
E039_14_TssBiv	1122989	375406	1020	117	3.15994e-59	0.257809	1.36511e-42	5.381e-43	-13.9357	42.2691	BLD.CD4.CD25M.CD45RA.NPC Primary T helper naive cells from peripheral blood 14_TssBiv
E044_14_TssBiv	1122989	375406	1802	203	1.17721e-105	0.252433	1.68004e-71	2.13338e-72	-18.155	71.6709	BLD.CD4.CD25.CD127M.TREGPC Primary T regulatory cells from peripheral blood 14_TssBiv
E038_15_EnhBiv	1122989	375406	1343	145	4.56876e-83	0.240761	2.87022e-53	7.36539e-54	-15.628	53.1328	BLD.CD4.NPC Primary T helper naive cells from peripheral blood 15_EnhBiv
E046_14_TssBiv	1122989	375406	559	60	1.10188e-35	0.239352	1.45418e-27	7.88641e-28	-11.1518	27.1031	BLD.CD56.PC Primary Natural Killer cells from peripheral blood 14_TssBiv
E048_14_TssBiv	1122989	375406	319	32	2.84667e-22	0.221944	7.81307e-17	5.39474e-17	-8.62934	16.268	BLD.CD8.MPC Primary T CD8+ memory cells from peripheral blood 14_TssBiv
E032_14_TssBiv	1122989	375406	718	71	3.36724e-49	0.218356	1.6126e-36	7.50839e-37	-12.8805	36.1245	BLD.CD19.PPC Primary B cells from peripheral blood 14_TssBiv
E045_15_EnhBiv	1122989	375406	1453	127	1.10534e-109	0.190438	3.32838e-69	4.31457e-70	-17.8602	69.3651	BLD.CD4.CD25I.CD127.TMEMPC Primary T cells effector/memory enriched from peripheral blood 15_EnhBiv
E037_14_TssBiv	1122989	375406	219	19	9.6448e-18	0.189125	2.44011e-13	1.8204e-13	-7.63004	12.7398	BLD.CD4.MPC Primary T helper memory cells from peripheral blood 2 14_TssBiv
E045_14_TssBiv	1122989	375406	719	62	1.62796e-55	0.187774	2.86575e-40	1.2206e-40	-13.5409	39.9134	BLD.CD4.CD25I.CD127.TMEMPC Primary T cells effector/memory enriched from peripheral blood 14_TssBiv

## Sheet: Local meQTLs without CpG-SNPs
Supplementary Table S6 sheet 2 - Enrichment of local meQTLs without CpG-SNPs in 18 chromatin regions
Results for tests with all 252 annotation categories are shown, with the table sorted by most enriched, to most depleted
Note: the odds ratio (OR) indicates the effect direction - enrichment = positive OR, depletion = negative OR
Short track name	N Tests	N meQTLs	N annot	Overlap	Fisher PV	Odds Ratio	Perm QV	Perm PV	Perm Z	Perm log10(pv)	Track description
E032_2_TssFlnk	1126591	44991	410	39	7.95891e-07	2.52837	2.91449e-07	9.71498e-08	5.64291	7.01256	BLD.CD19.PPC Primary B cells from peripheral blood 2_TssFlnk
E029_2_TssFlnk	1126591	44991	606	55	3.02445e-08	2.40137	5.39743e-09	1.38505e-09	6.35165	8.85853	BLD.CD14.PC Primary monocytes from peripheral blood 2_TssFlnk
E046_2_TssFlnk	1126591	44991	808	68	1.43562e-08	2.21096	4.93184e-09	1.23948e-09	6.36911	8.90676	BLD.CD56.PC Primary Natural Killer cells from peripheral blood 2_TssFlnk
E037_2_TssFlnk	1126591	44991	713	60	1.3804e-07	2.21054	4.43624e-08	1.36139e-08	5.98103	7.86602	BLD.CD4.MPC Primary T helper memory cells from peripheral blood 2 2_TssFlnk
E029_4_TssFlnkD	1126591	44991	5899	490	2.7273e-50	2.19092	1.90649e-58	5.04362e-61	16.6502	60.2973	BLD.CD14.PC Primary monocytes from peripheral blood 4_TssFlnkD
E032_4_TssFlnkD	1126591	44991	4741	379	9.509e-36	2.09799	2.31234e-40	3.05864e-42	13.8105	41.5145	BLD.CD19.PPC Primary B cells from peripheral blood 4_TssFlnkD
E047_2_TssFlnk	1126591	44991	1221	96	7.47485e-10	2.05369	2.23085e-10	4.36728e-11	6.87437	10.3598	BLD.CD8.NPC Primary T CD8+ naive cells from peripheral blood 2_TssFlnk
E048_2_TssFlnk	1126591	44991	2103	164	1.74732e-15	2.03711	7.76442e-17	8.01091e-18	8.84759	17.0963	BLD.CD8.MPC Primary T CD8+ memory cells from peripheral blood 2_TssFlnk
E040_2_TssFlnk	1126591	44991	1000	78	4.00824e-08	2.03558	2.84474e-08	8.11099e-09	6.067	8.09093	BLD.CD4.CD25M.CD45RO.MPC Primary T helper memory cells from peripheral blood 1 2_TssFlnk
E034_1_TssA	1126591	44991	2201	170	1.28383e-15	2.01608	8.2134e-17	8.69143e-18	8.83837	17.0609	BLD.CD3.PPC Primary T cells from peripheral blood 1_TssA
E039_1_TssA	1126591	44991	2396	185	9.89044e-17	2.01569	1.83335e-18	1.60055e-19	9.27933	18.7957	BLD.CD4.CD25M.CD45RA.NPC Primary T helper naive cells from peripheral blood 1_TssA
E045_2_TssFlnk	1126591	44991	3440	263	1.1724e-22	1.99594	6.45658e-25	3.41618e-26	10.8086	25.4665	BLD.CD4.CD25I.CD127.TMEMPC Primary T cells effector/memory enriched from peripheral blood 2_TssFlnk
E034_2_TssFlnk	1126591	44991	928	71	3.39325e-07	1.99324	2.73827e-07	9.05512e-08	5.65536	7.04311	BLD.CD3.PPC Primary T cells from peripheral blood 2_TssFlnk
E038_2_TssFlnk	1126591	44991	2095	158	9.0431e-14	1.96435	9.90229e-15	1.23124e-15	8.25893	14.9097	BLD.CD4.NPC Primary T helper naive cells from peripheral blood 2_TssFlnk
E043_2_TssFlnk	1126591	44991	1115	83	9.90809e-08	1.93522	1.26017e-07	3.96721e-08	5.79945	7.40151	BLD.CD4.CD25M.TPC Primary T helper cells from peripheral blood 2_TssFlnk
E062_2_TssFlnk	1126591	44991	2901	212	1.67793e-16	1.89961	1.51458e-17	1.48253e-18	9.03626	17.829	BLD.PER.MONUC.PC Primary mononuclear cells from peripheral blood 2_TssFlnk
E038_1_TssA	1126591	44991	2367	173	1.06389e-13	1.89911	1.5747e-14	1.99962e-15	8.2	14.6991	BLD.CD4.NPC Primary T helper naive cells from peripheral blood 1_TssA
E045_1_TssA	1126591	44991	4060	295	7.25938e-22	1.88952	6.7651e-24	4.11633e-25	10.5758	24.3855	BLD.CD4.CD25I.CD127.TMEMPC Primary T cells effector/memory enriched from peripheral blood 1_TssA
E062_4_TssFlnkD	1126591	44991	5570	403	4.83988e-29	1.88299	1.21199e-30	3.84758e-32	12.0091	31.4148	BLD.PER.MONUC.PC Primary mononuclear cells from peripheral blood 4_TssFlnkD
E040_1_TssA	1126591	44991	1762	127	3.80339e-10	1.86988	2.27095e-10	4.50585e-11	6.86983	10.3462	BLD.CD4.CD25M.CD45RO.MPC Primary T helper memory cells from peripheral blood 1 1_TssA
E044_1_TssA	1126591	44991	2296	163	5.49407e-12	1.84007	1.67712e-12	2.57336e-13	7.58454	12.5895	BLD.CD4.CD25.CD127M.TREGPC Primary T regulatory cells from peripheral blood 1_TssA
E044_2_TssFlnk	1126591	44991	1648	117	5.01786e-09	1.83927	4.61659e-09	1.13583e-09	6.38281	8.94469	BLD.CD4.CD25.CD127M.TREGPC Primary T regulatory cells from peripheral blood 2_TssFlnk
E034_4_TssFlnkD	1126591	44991	3805	269	1.55908e-18	1.83376	5.61938e-19	4.59408e-20	9.41288	19.3378	BLD.CD3.PPC Primary T cells from peripheral blood 4_TssFlnkD
E047_4_TssFlnkD	1126591	44991	6065	428	1.62913e-28	1.83315	2.24756e-30	7.7297e-32	11.9509	31.1118	BLD.CD8.NPC Primary T CD8+ naive cells from peripheral blood 4_TssFlnkD
E062_1_TssA	1126591	44991	678	48	0.000168003	1.83245	0.000364869	0.000167956	4.11486	3.77481	BLD.PER.MONUC.PC Primary mononuclear cells from peripheral blood 1_TssA
E046_3_TssFlnkU	1126591	44991	6576	460	8.90714e-30	1.81643	4.09166e-31	1.19069e-32	12.1064	31.9242	BLD.CD56.PC Primary Natural Killer cells from peripheral blood 3_TssFlnkU
E029_14_TssBiv	1126591	44991	1358	95	2.33589e-07	1.80993	5.47917e-07	1.91336e-07	5.52149	6.7182	BLD.CD14.PC Primary monocytes from peripheral blood 14_TssBiv
E048_1_TssA	1126591	44991	2886	200	2.10096e-13	1.79357	6.47469e-14	8.7357e-15	8.01818	14.0587	BLD.CD8.MPC Primary T CD8+ memory cells from peripheral blood 1_TssA
E047_3_TssFlnkU	1126591	44991	6425	442	4.01124e-27	1.7837	1.26756e-28	5.02998e-30	11.5962	29.2984	BLD.CD8.NPC Primary T CD8+ naive cells from peripheral blood 3_TssFlnkU
E037_1_TssA	1126591	44991	2612	180	4.92766e-12	1.78243	2.36929e-12	3.69809e-13	7.53658	12.432	BLD.CD4.MPC Primary T helper memory cells from peripheral blood 2 1_TssA
E047_1_TssA	1126591	44991	2177	150	3.03801e-10	1.78161	2.45091e-10	4.92775e-11	6.85679	10.3074	BLD.CD8.NPC Primary T CD8+ naive cells from peripheral blood 1_TssA
E046_4_TssFlnkD	1126591	44991	2786	190	3.00298e-12	1.76272	6.71644e-12	1.10164e-12	7.39032	11.958	BLD.CD56.PC Primary Natural Killer cells from peripheral blood 4_TssFlnkD
E034_3_TssFlnkU	1126591	44991	8215	551	9.2136e-31	1.7374	4.00412e-31	1.05929e-32	12.116	31.975	BLD.CD3.PPC Primary T cells from peripheral blood 3_TssFlnkU
E062_3_TssFlnkU	1126591	44991	3470	233	5.55377e-14	1.73423	4.32694e-14	5.72346e-15	8.07074	14.2423	BLD.PER.MONUC.PC Primary mononuclear cells from peripheral blood 3_TssFlnkU
E047_14_TssBiv	1126591	44991	417	28	0.00805547	1.73086	0.0261185	0.0143721	2.83432	1.84248	BLD.CD8.NPC Primary T CD8+ naive cells from peripheral blood 14_TssBiv
E040_3_TssFlnkU	1126591	44991	7486	497	5.33311e-27	1.71747	6.45663e-28	2.90378e-29	11.4441	28.537	BLD.CD4.CD25M.CD45RO.MPC Primary T helper memory cells from peripheral blood 1 3_TssFlnkU
E043_4_TssFlnkD	1126591	44991	12169	802	1.29308e-41	1.7088	8.59613e-42	9.09643e-44	14.0627	43.0411	BLD.CD4.CD25M.TPC Primary T helper cells from peripheral blood 4_TssFlnkD
E032_3_TssFlnkU	1126591	44991	5797	382	1.35107e-20	1.70187	6.95006e-21	4.78047e-22	9.886	21.3205	BLD.CD19.PPC Primary B cells from peripheral blood 3_TssFlnkU
E040_4_TssFlnkD	1126591	44991	5481	361	1.52987e-19	1.70065	6.32069e-20	4.68199e-21	9.65244	20.3296	BLD.CD4.CD25M.CD45RO.MPC Primary T helper memory cells from peripheral blood 1 4_TssFlnkD
E037_3_TssFlnkU	1126591	44991	10222	670	2.29545e-34	1.69661	6.22651e-35	1.31778e-36	12.8368	35.8802	BLD.CD4.MPC Primary T helper memory cells from peripheral blood 2 3_TssFlnkU
E039_2_TssFlnk	1126591	44991	1310	86	1.06466e-05	1.69042	3.54376e-05	1.43438e-05	4.6747	4.84334	BLD.CD4.CD25M.CD45RA.NPC Primary T helper naive cells from peripheral blood 2_TssFlnk
E038_3_TssFlnkU	1126591	44991	5922	386	4.81759e-20	1.68207	2.41934e-20	1.7281e-21	9.75515	20.7624	BLD.CD4.NPC Primary T helper naive cells from peripheral blood 3_TssFlnkU
E039_3_TssFlnkU	1126591	44991	11669	757	3.5674e-37	1.67917	2.4297e-37	3.85666e-39	13.2835	38.4138	BLD.CD4.CD25M.CD45RA.NPC Primary T helper naive cells from peripheral blood 3_TssFlnkU
E037_14_TssBiv	1126591	44991	295	19	0.0371841	1.65522	0.138139	0.08588	2.1114	1.06611	BLD.CD4.MPC Primary T helper memory cells from peripheral blood 2 14_TssBiv
E029_3_TssFlnkU	1126591	44991	5346	343	5.41274e-17	1.65315	1.60895e-16	1.78772e-17	8.75639	16.7477	BLD.CD14.PC Primary monocytes from peripheral blood 3_TssFlnkU
E048_3_TssFlnkU	1126591	44991	7339	469	2.67121e-22	1.64793	4.74467e-22	3.01249e-23	10.1618	22.5211	BLD.CD8.MPC Primary T CD8+ memory cells from peripheral blood 3_TssFlnkU
E043_3_TssFlnkU	1126591	44991	6426	409	2.40158e-19	1.63993	4.81563e-19	3.69453e-20	9.436	19.4324	BLD.CD4.CD25M.TPC Primary T helper cells from peripheral blood 3_TssFlnkU
E046_1_TssA	1126591	44991	1741	110	3.90206e-06	1.62287	1.31821e-05	5.12637e-06	4.88985	5.29019	BLD.CD56.PC Primary Natural Killer cells from peripheral blood 1_TssA
E044_4_TssFlnkD	1126591	44991	7253	453	7.09079e-20	1.60761	5.61938e-19	4.60848e-20	9.41255	19.3364	BLD.CD4.CD25.CD127M.TREGPC Primary T regulatory cells from peripheral blood 4_TssFlnkD
E045_3_TssFlnkU	1126591	44991	6354	394	6.27803e-17	1.59443	1.85691e-16	2.11236e-17	8.73732	16.6752	BLD.CD4.CD25I.CD127.TMEMPC Primary T cells effector/memory enriched from peripheral blood 3_TssFlnkU
E044_3_TssFlnkU	1126591	44991	9954	611	1.55884e-24	1.58001	3.37009e-24	1.96143e-25	10.6457	24.7074	BLD.CD4.CD25.CD127M.TREGPC Primary T regulatory cells from peripheral blood 3_TssFlnkU
E038_4_TssFlnkD	1126591	44991	10937	671	1.06611e-26	1.57994	3.39652e-26	1.70724e-27	11.0823	26.7677	BLD.CD4.NPC Primary T helper naive cells from peripheral blood 4_TssFlnkD
E048_4_TssFlnkD	1126591	44991	8131	492	7.00716e-19	1.55439	2.99007e-18	2.76858e-19	9.22009	18.5577	BLD.CD8.MPC Primary T CD8+ memory cells from peripheral blood 4_TssFlnkD
E029_15_EnhBiv	1126591	44991	5837	353	6.23304e-14	1.55176	6.29051e-13	9.15286e-14	7.71963	13.0384	BLD.CD14.PC Primary monocytes from peripheral blood 15_EnhBiv
E039_4_TssFlnkD	1126591	44991	6209	374	1.79824e-14	1.5454	1.44001e-13	1.98097e-14	7.9154	13.7031	BLD.CD4.CD25M.CD45RA.NPC Primary T helper naive cells from peripheral blood 4_TssFlnkD
E043_1_TssA	1126591	44991	651	39	0.0156143	1.53242	0.0435643	0.0245481	2.63868	1.60998	BLD.CD4.CD25M.TPC Primary T helper cells from peripheral blood 1_TssA
E037_4_TssFlnkD	1126591	44991	4033	241	1.6826e-09	1.5307	6.04595e-09	1.58346e-09	6.33054	8.80039	BLD.CD4.MPC Primary T helper memory cells from peripheral blood 2 4_TssFlnkD
E032_14_TssBiv	1126591	44991	896	53	0.00603923	1.51201	0.0235014	0.0128698	2.87301	1.89043	BLD.CD19.PPC Primary B cells from peripheral blood 14_TssBiv
E045_4_TssFlnkD	1126591	44991	4697	276	6.288e-10	1.50389	3.71016e-09	8.83372e-10	6.42207	9.05386	BLD.CD4.CD25I.CD127.TMEMPC Primary T cells effector/memory enriched from peripheral blood 4_TssFlnkD
E046_14_TssBiv	1126591	44991	799	47	0.0109544	1.50302	0.0399613	0.0224122	2.67296	1.64952	BLD.CD56.PC Primary Natural Killer cells from peripheral blood 14_TssBiv
E034_14_TssBiv	1126591	44991	1975	116	5.39547e-05	1.50136	0.000282892	0.000128723	4.17901	3.89034	BLD.CD3.PPC Primary T cells from peripheral blood 14_TssBiv
E046_15_EnhBiv	1126591	44991	5475	320	4.27225e-11	1.49582	7.46149e-10	1.59889e-10	6.68293	9.79618	BLD.CD56.PC Primary Natural Killer cells from peripheral blood 15_EnhBiv
E044_15_EnhBiv	1126591	44991	2607	152	6.13906e-06	1.49008	4.57832e-05	1.90158e-05	4.61399	4.72089	BLD.CD4.CD25.CD127M.TREGPC Primary T regulatory cells from peripheral blood 15_EnhBiv
E032_15_EnhBiv	1126591	44991	6458	370	1.55337e-11	1.46486	2.98091e-10	6.07222e-11	6.82626	10.2167	BLD.CD19.PPC Primary B cells from peripheral blood 15_EnhBiv
E039_15_EnhBiv	1126591	44991	2828	162	9.06801e-06	1.46246	7.19549e-05	3.08378e-05	4.50799	4.51092	BLD.CD4.CD25M.CD45RA.NPC Primary T helper naive cells from peripheral blood 15_EnhBiv
E062_15_EnhBiv	1126591	44991	1547	87	0.00176553	1.43336	0.0110421	0.00581318	3.13746	2.23559	BLD.PER.MONUC.PC Primary mononuclear cells from peripheral blood 15_EnhBiv
E037_16_ReprPC	1126591	44991	4125	227	2.45582e-06	1.402	4.18419e-05	1.71574e-05	4.63622	4.76555	BLD.CD4.MPC Primary T helper memory cells from peripheral blood 2 16_ReprPC
E032_1_TssA	1126591	44991	953	52	0.0251612	1.38789	0.089405	0.0534538	2.32514	1.27202	BLD.CD19.PPC Primary B cells from peripheral blood 1_TssA
E043_15_EnhBiv	1126591	44991	4216	228	8.10181e-06	1.37631	8.23127e-05	3.57124e-05	4.47531	4.44718	BLD.CD4.CD25M.TPC Primary T helper cells from peripheral blood 15_EnhBiv
E038_16_ReprPC	1126591	44991	4445	240	4.73323e-06	1.37408	8.49481e-05	3.72733e-05	4.46575	4.4286	BLD.CD4.NPC Primary T helper naive cells from peripheral blood 16_ReprPC
E048_15_EnhBiv	1126591	44991	1928	104	0.00243734	1.37157	0.0166688	0.00895177	2.9967	2.04809	BLD.CD8.MPC Primary T CD8+ memory cells from peripheral blood 15_EnhBiv
E040_16_ReprPC	1126591	44991	10729	576	3.09631e-12	1.36856	5.96628e-10	1.26271e-10	6.71815	9.8987	BLD.CD4.CD25M.CD45RO.MPC Primary T helper memory cells from peripheral blood 1 16_ReprPC
E038_14_TssBiv	1126591	44991	467	25	0.153829	1.35993	0.377391	0.264573	1.48583	0.577455	BLD.CD4.NPC Primary T helper naive cells from peripheral blood 14_TssBiv
E034_15_EnhBiv	1126591	44991	9353	499	2.17103e-10	1.35885	1.52237e-08	4.14825e-09	6.17653	8.38213	BLD.CD3.PPC Primary T cells from peripheral blood 15_EnhBiv
E045_16_ReprPC	1126591	44991	6248	333	2.45825e-07	1.35603	8.36005e-06	3.18478e-06	4.98625	5.49692	BLD.CD4.CD25I.CD127.TMEMPC Primary T cells effector/memory enriched from peripheral blood 16_ReprPC
E040_14_TssBiv	1126591	44991	320	17	0.249985	1.34893	0.520416	0.381363	1.21508	0.418661	BLD.CD4.CD25M.CD45RO.MPC Primary T helper memory cells from peripheral blood 1 14_TssBiv
E045_15_EnhBiv	1126591	44991	1710	90	0.00933461	1.33625	0.0512155	0.0291305	2.57301	1.53565	BLD.CD4.CD25I.CD127.TMEMPC Primary T cells effector/memory enriched from peripheral blood 15_EnhBiv
E047_16_ReprPC	1126591	44991	10539	553	2.42716e-10	1.33542	3.33907e-08	9.62854e-09	6.03867	8.01644	BLD.CD8.NPC Primary T CD8+ naive cells from peripheral blood 16_ReprPC
E043_14_TssBiv	1126591	44991	1363	71	0.0264469	1.32161	0.107739	0.0652707	2.2376	1.18528	BLD.CD4.CD25M.TPC Primary T helper cells from peripheral blood 14_TssBiv
E043_16_ReprPC	1126591	44991	17175	886	4.36867e-14	1.31379	3.21132e-11	5.94689e-12	7.15854	11.2257	BLD.CD4.CD25M.TPC Primary T helper cells from peripheral blood 16_ReprPC
E046_9_EnhA1	1126591	44991	14443	737	4.26266e-11	1.29757	3.26759e-09	7.69354e-10	6.44355	9.11387	BLD.CD56.PC Primary Natural Killer cells from peripheral blood 9_EnhA1
E038_15_EnhBiv	1126591	44991	1936	99	0.0145442	1.29624	0.0743658	0.0434477	2.41264	1.36203	BLD.CD4.NPC Primary T helper naive cells from peripheral blood 15_EnhBiv
E062_11_EnhWk	1126591	44991	18045	918	3.53866e-13	1.29456	1.80143e-11	3.18822e-12	7.2451	11.4965	BLD.PER.MONUC.PC Primary mononuclear cells from peripheral blood 11_EnhWk
E046_8_EnhG2	1126591	44991	3704	189	0.000883262	1.29387	0.0073562	0.00379486	3.27057	2.4208	BLD.CD56.PC Primary Natural Killer cells from peripheral blood 8_EnhG2
E040_10_EnhA2	1126591	44991	1235	63	0.0495433	1.29268	0.180551	0.117501	1.9573	0.929958	BLD.CD4.CD25M.CD45RO.MPC Primary T helper memory cells from peripheral blood 1 10_EnhA2
E062_14_TssBiv	1126591	44991	1455	74	0.0375487	1.28866	0.143312	0.0898545	2.08987	1.04646	BLD.PER.MONUC.PC Primary mononuclear cells from peripheral blood 14_TssBiv
E047_15_EnhBiv	1126591	44991	2794	142	0.00427651	1.28814	0.0289383	0.0161534	2.79279	1.79174	BLD.CD8.NPC Primary T CD8+ naive cells from peripheral blood 15_EnhBiv
E046_16_ReprPC	1126591	44991	17427	880	4.86984e-12	1.28407	1.91752e-09	4.26116e-10	6.5346	9.37047	BLD.CD56.PC Primary Natural Killer cells from peripheral blood 16_ReprPC
E037_9_EnhA1	1126591	44991	12859	649	3.26549e-09	1.28189	8.16275e-08	2.52657e-08	5.87674	7.59747	BLD.CD4.MPC Primary T helper memory cells from peripheral blood 2 9_EnhA1
E062_16_ReprPC	1126591	44991	18372	923	3.91515e-12	1.27735	2.57609e-09	5.86095e-10	6.48564	9.23203	BLD.PER.MONUC.PC Primary mononuclear cells from peripheral blood 16_ReprPC
E032_16_ReprPC	1126591	44991	13789	692	2.5496e-09	1.27443	1.34253e-07	4.26199e-08	5.78708	7.37039	BLD.CD19.PPC Primary B cells from peripheral blood 16_ReprPC
E044_14_TssBiv	1126591	44991	2267	114	0.0155143	1.27361	0.0692353	0.0397462	2.44927	1.4007	BLD.CD4.CD25.CD127M.TREGPC Primary T regulatory cells from peripheral blood 14_TssBiv
E029_11_EnhWk	1126591	44991	56470	2793	1.70641e-30	1.26751	2.64779e-26	1.26085e-27	11.1097	26.8993	BLD.CD14.PC Primary monocytes from peripheral blood 11_EnhWk
E044_16_ReprPC	1126591	44991	22256	1105	5.33174e-13	1.26239	3.16208e-10	6.52494e-11	6.81572	10.1854	BLD.CD4.CD25.CD127M.TREGPC Primary T regulatory cells from peripheral blood 16_ReprPC
E039_14_TssBiv	1126591	44991	1326	66	0.0787358	1.25964	0.243368	0.162889	1.78263	0.788107	BLD.CD4.CD25M.CD45RA.NPC Primary T helper naive cells from peripheral blood 14_TssBiv
E029_10_EnhA2	1126591	44991	683	34	0.202316	1.25963	0.482795	0.351239	1.28101	0.454397	BLD.CD14.PC Primary monocytes from peripheral blood 10_EnhA2
E037_15_EnhBiv	1126591	44991	1990	99	0.0292382	1.25916	0.136003	0.0841924	2.12078	1.07473	BLD.CD4.MPC Primary T helper memory cells from peripheral blood 2 15_EnhBiv
E039_16_ReprPC	1126591	44991	9888	491	1.57328e-06	1.25895	7.09347e-05	3.02129e-05	4.51253	4.51981	BLD.CD4.CD25M.CD45RA.NPC Primary T helper naive cells from peripheral blood 16_ReprPC
E048_9_EnhA1	1126591	44991	4633	228	0.00178443	1.24556	0.0118917	0.00635484	3.10894	2.1969	BLD.CD8.MPC Primary T CD8+ memory cells from peripheral blood 9_EnhA1
E032_11_EnhWk	1126591	44991	47822	2331	1.9263e-22	1.24452	2.99007e-18	2.73064e-19	9.22158	18.5637	BLD.CD19.PPC Primary B cells from peripheral blood 11_EnhWk
E045_10_EnhA2	1126591	44991	5398	265	0.000815333	1.24255	0.00513163	0.00262012	3.38194	2.58168	BLD.CD4.CD25I.CD127.TMEMPC Primary T cells effector/memory enriched from peripheral blood 10_EnhA2
E039_9_EnhA1	1126591	44991	12091	589	1.48482e-06	1.23413	2.2556e-05	9.07015e-06	4.77174	5.04239	BLD.CD4.CD25M.CD45RA.NPC Primary T helper naive cells from peripheral blood 9_EnhA1
E046_11_EnhWk	1126591	44991	35040	1692	3.34092e-15	1.22834	1.37354e-11	2.32557e-12	7.28852	11.6335	BLD.CD56.PC Primary Natural Killer cells from peripheral blood 11_EnhWk
E062_9_EnhA1	1126591	44991	2476	120	0.0349275	1.22506	0.1305	0.0804407	2.14217	1.09452	BLD.PER.MONUC.PC Primary mononuclear cells from peripheral blood 9_EnhA1
E048_10_EnhA2	1126591	44991	7417	357	0.000442525	1.21736	0.00419988	0.00211105	3.44522	2.6755	BLD.CD8.MPC Primary T CD8+ memory cells from peripheral blood 10_EnhA2
E047_9_EnhA1	1126591	44991	6048	291	0.00155858	1.21657	0.0102925	0.00539129	3.16139	2.26831	BLD.CD8.NPC Primary T CD8+ naive cells from peripheral blood 9_EnhA1
E037_10_EnhA2	1126591	44991	8356	400	0.000294963	1.21054	0.00322462	0.00160378	3.52409	2.79485	BLD.CD4.MPC Primary T helper memory cells from peripheral blood 2 10_EnhA2
E038_10_EnhA2	1126591	44991	691	33	0.28446	1.20582	0.596174	0.454228	1.06148	0.342727	BLD.CD4.NPC Primary T helper naive cells from peripheral blood 10_EnhA2
E034_9_EnhA1	1126591	44991	13312	632	1.3962e-05	1.20105	0.000207509	9.38644e-05	4.25391	4.0275	BLD.CD3.PPC Primary T cells from peripheral blood 9_EnhA1
E040_9_EnhA1	1126591	44991	9118	432	0.000389846	1.19755	0.00363586	0.00181793	3.48834	2.74042	BLD.CD4.CD25M.CD45RO.MPC Primary T helper memory cells from peripheral blood 1 9_EnhA1
E040_15_EnhBiv	1126591	44991	3093	146	0.0428764	1.19163	0.18454	0.120585	1.94402	0.918705	BLD.CD4.CD25M.CD45RO.MPC Primary T helper memory cells from peripheral blood 1 15_EnhBiv
E032_8_EnhG2	1126591	44991	3095	146	0.0429757	1.19082	0.17809	0.115429	1.96637	0.937687	BLD.CD19.PPC Primary B cells from peripheral blood 8_EnhG2
E029_16_ReprPC	1126591	44991	38494	1803	6.70825e-12	1.18892	3.90734e-08	1.15773e-08	6.00807	7.93639	BLD.CD14.PC Primary monocytes from peripheral blood 16_ReprPC
E029_1_TssA	1126591	44991	977	46	0.25185	1.18801	0.551686	0.413035	1.14755	0.384013	BLD.CD14.PC Primary monocytes from peripheral blood 1_TssA
E045_14_TssBiv	1126591	44991	850	40	0.291995	1.18734	0.602921	0.465748	1.03761	0.331849	BLD.CD4.CD25I.CD127.TMEMPC Primary T cells effector/memory enriched from peripheral blood 14_TssBiv
E038_9_EnhA1	1126591	44991	2976	140	0.0489877	1.18734	0.186442	0.122322	1.93665	0.912497	BLD.CD4.NPC Primary T helper naive cells from peripheral blood 9_EnhA1
E048_16_ReprPC	1126591	44991	5419	254	0.0100575	1.18327	0.0793808	0.0470405	2.37948	1.32753	BLD.CD8.MPC Primary T CD8+ memory cells from peripheral blood 16_ReprPC
E044_9_EnhA1	1126591	44991	9666	451	0.00091764	1.17837	0.00683706	0.00350897	3.29443	2.45482	BLD.CD4.CD25.CD127M.TREGPC Primary T regulatory cells from peripheral blood 9_EnhA1
E032_9_EnhA1	1126591	44991	12897	601	0.000143975	1.17741	0.00160571	0.000777367	3.72392	3.10937	BLD.CD19.PPC Primary B cells from peripheral blood 9_EnhA1
E043_10_EnhA2	1126591	44991	581	27	0.396244	1.17174	0.701792	0.58854	0.780153	0.230224	BLD.CD4.CD25M.TPC Primary T helper cells from peripheral blood 10_EnhA2
E034_11_EnhWk	1126591	44991	33499	1548	5.75044e-09	1.1706	6.69981e-07	2.35734e-07	5.48357	6.62758	BLD.CD3.PPC Primary T cells from peripheral blood 11_EnhWk
E034_12_ZNF_Rpts	1126591	44991	4738	219	0.0282659	1.16585	0.263267	0.180386	1.72445	0.743796	BLD.CD3.PPC Primary T cells from peripheral blood 12_ZNF_Rpts
E043_11_EnhWk	1126591	44991	51868	2374	9.77021e-12	1.16163	2.17659e-09	4.89445e-10	6.51336	9.3103	BLD.CD4.CD25M.TPC Primary T helper cells from peripheral blood 11_EnhWk
E047_11_EnhWk	1126591	44991	55123	2515	6.83693e-12	1.15812	2.64231e-09	6.15141e-10	6.47818	9.21103	BLD.CD8.NPC Primary T CD8+ naive cells from peripheral blood 11_EnhWk
E038_11_EnhWk	1126591	44991	49877	2265	3.59219e-10	1.15126	3.55981e-08	1.03592e-08	6.02654	7.98467	BLD.CD4.NPC Primary T helper naive cells from peripheral blood 11_EnhWk
E046_10_EnhA2	1126591	44991	6847	312	0.0186047	1.14879	0.0894361	0.053709	2.32309	1.26995	BLD.CD56.PC Primary Natural Killer cells from peripheral blood 10_EnhA2
E040_11_EnhWk	1126591	44991	48370	2187	2.71672e-09	1.14551	1.80553e-07	5.87514e-08	5.73135	7.23098	BLD.CD4.CD25M.CD45RO.MPC Primary T helper memory cells from peripheral blood 1 11_EnhWk
E044_11_EnhWk	1126591	44991	23602	1069	3.08064e-05	1.14393	0.000437319	0.000204776	4.0664	3.68872	BLD.CD4.CD25.CD127M.TREGPC Primary T regulatory cells from peripheral blood 11_EnhWk
E043_9_EnhA1	1126591	44991	6559	297	0.0290407	1.14114	0.128245	0.0787111	2.15229	1.10396	BLD.CD4.CD25M.TPC Primary T helper cells from peripheral blood 9_EnhA1
E048_11_EnhWk	1126591	44991	45222	2028	9.0237e-08	1.13479	3.94251e-06	1.46019e-06	5.14026	5.83559	BLD.CD8.MPC Primary T CD8+ memory cells from peripheral blood 11_EnhWk
E045_9_EnhA1	1126591	44991	7728	348	0.0229765	1.13465	0.122862	0.0750825	2.17411	1.12446	BLD.CD4.CD25I.CD127.TMEMPC Primary T cells effector/memory enriched from peripheral blood 9_EnhA1
E034_16_ReprPC	1126591	44991	47031	2104	9.19232e-08	1.13202	0.000207509	9.38733e-05	4.25389	4.02746	BLD.CD3.PPC Primary T cells from peripheral blood 16_ReprPC
E062_10_EnhA2	1126591	44991	4505	201	0.109266	1.12325	0.32202	0.223199	1.59618	0.651308	BLD.PER.MONUC.PC Primary mononuclear cells from peripheral blood 10_EnhA2
E037_11_EnhWk	1126591	44991	54734	2419	2.78638e-07	1.11794	1.32184e-05	5.17546e-06	4.8879	5.28605	BLD.CD4.MPC Primary T helper memory cells from peripheral blood 2 11_EnhWk
E045_11_EnhWk	1126591	44991	19701	872	0.00204109	1.11559	0.0168401	0.00908831	2.99165	2.04152	BLD.CD4.CD25I.CD127.TMEMPC Primary T cells effector/memory enriched from peripheral blood 11_EnhWk
E039_11_EnhWk	1126591	44991	45525	1998	1.43854e-05	1.10831	0.000288418	0.000132001	4.17299	3.87942	BLD.CD4.CD25M.CD45RA.NPC Primary T helper naive cells from peripheral blood 11_EnhWk
E029_9_EnhA1	1126591	44991	15235	669	0.0124245	1.10571	0.0729329	0.0422548	2.42415	1.37412	BLD.CD14.PC Primary monocytes from peripheral blood 9_EnhA1
E043_8_EnhG2	1126591	44991	1974	86	0.388474	1.09523	0.690788	0.568346	0.82369	0.245387	BLD.CD4.CD25M.TPC Primary T helper cells from peripheral blood 8_EnhG2
E045_8_EnhG2	1126591	44991	1148	50	0.497669	1.09483	0.767621	0.666084	0.600913	0.176471	BLD.CD4.CD25I.CD127.TMEMPC Primary T cells effector/memory enriched from peripheral blood 8_EnhG2
E038_8_EnhG2	1126591	44991	689	30	0.6257	1.09446	0.79534	0.724014	0.440801	0.140253	BLD.CD4.NPC Primary T helper naive cells from peripheral blood 8_EnhG2
E047_13_Het	1126591	44991	10367	448	0.0913055	1.08665	0.319431	0.22056	1.60362	0.656474	BLD.CD8.NPC Primary T CD8+ naive cells from peripheral blood 13_Het
E048_17_ReprPCWk	1126591	44991	72949	3128	3.248e-05	1.08273	0.00421659	0.0021306	3.44254	2.6715	BLD.CD8.MPC Primary T CD8+ memory cells from peripheral blood 17_ReprPCWk
E045_17_ReprPCWk	1126591	44991	74614	3194	4.09087e-05	1.08089	0.00471298	0.0023939	3.40853	2.62089	BLD.CD4.CD25I.CD127.TMEMPC Primary T cells effector/memory enriched from peripheral blood 17_ReprPCWk
E047_10_EnhA2	1126591	44991	838	36	0.658366	1.07916	0.79534	0.725487	0.436168	0.139371	BLD.CD8.NPC Primary T CD8+ naive cells from peripheral blood 10_EnhA2
E040_8_EnhG2	1126591	44991	885	38	0.606597	1.0786	0.79534	0.721872	0.447473	0.14154	BLD.CD4.CD25M.CD45RO.MPC Primary T helper memory cells from peripheral blood 1 8_EnhG2
E062_17_ReprPCWk	1126591	44991	145416	6153	8.53503e-07	1.07203	0.0025621	0.00126072	3.59174	2.89938	BLD.PER.MONUC.PC Primary mononuclear cells from peripheral blood 17_ReprPCWk
E044_8_EnhG2	1126591	44991	3497	148	0.462088	1.06264	0.717537	0.612041	0.728237	0.213219	BLD.CD4.CD25.CD127M.TREGPC Primary T regulatory cells from peripheral blood 8_EnhG2
E037_17_ReprPCWk	1126591	44991	64134	2695	0.00574471	1.05802	0.0784352	0.0462726	2.38638	1.33468	BLD.CD4.MPC Primary T helper memory cells from peripheral blood 2 17_ReprPCWk
E038_17_ReprPCWk	1126591	44991	54731	2294	0.0161258	1.05451	0.157055	0.100133	2.03738	0.999422	BLD.CD4.NPC Primary T helper naive cells from peripheral blood 17_ReprPCWk
E034_10_EnhA2	1126591	44991	5926	248	0.444238	1.05032	0.699874	0.583228	0.791689	0.234162	BLD.CD3.PPC Primary T cells from peripheral blood 10_EnhA2
E034_13_Het	1126591	44991	17141	714	0.246187	1.04566	0.593289	0.44889	1.07255	0.34786	BLD.CD3.PPC Primary T cells from peripheral blood 13_Het
E034_17_ReprPCWk	1126591	44991	316321	13010	5.54567e-05	1.04385	0.0286627	0.0159237	2.79791	1.79796	BLD.CD3.PPC Primary T cells from peripheral blood 17_ReprPCWk
E047_17_ReprPCWk	1126591	44991	116989	4817	0.0226553	1.03625	0.201754	0.132901	1.89333	0.876471	BLD.CD8.NPC Primary T CD8+ naive cells from peripheral blood 17_ReprPCWk
E039_17_ReprPCWk	1126591	44991	85033	3501	0.0558079	1.03503	0.392311	0.277987	1.45216	0.555975	BLD.CD4.CD25M.CD45RA.NPC Primary T helper naive cells from peripheral blood 17_ReprPCWk
E029_8_EnhG2	1126591	44991	1944	80	0.771799	1.03184	0.795492	0.769475	0.269278	0.113805	BLD.CD14.PC Primary monocytes from peripheral blood 8_EnhG2
E062_13_Het	1126591	44991	21638	889	0.380784	1.03063	0.694548	0.573278	0.813133	0.241635	BLD.PER.MONUC.PC Primary mononuclear cells from peripheral blood 13_Het
E044_7_EnhG1	1126591	44991	10018	410	0.608228	1.02611	0.783384	0.69817	0.516724	0.156039	BLD.CD4.CD25.CD127M.TREGPC Primary T regulatory cells from peripheral blood 7_EnhG1
E046_12_ZNF_Rpts	1126591	44991	6012	246	0.691847	1.0258	0.795492	0.767076	0.280636	0.115162	BLD.CD56.PC Primary Natural Killer cells from peripheral blood 12_ZNF_Rpts
E040_17_ReprPCWk	1126591	44991	120623	4919	0.114221	1.02475	0.465543	0.336225	1.31467	0.47337	BLD.CD4.CD25M.CD45RO.MPC Primary T helper memory cells from peripheral blood 1 17_ReprPCWk
E043_17_ReprPCWk	1126591	44991	149775	6098	0.0987322	1.02352	0.454332	0.325725	1.33859	0.487149	BLD.CD4.CD25M.TPC Primary T helper cells from peripheral blood 17_ReprPCWk
E039_13_Het	1126591	44991	13505	550	0.626744	1.02088	0.79534	0.727414	0.430042	0.138218	BLD.CD4.CD25M.CD45RA.NPC Primary T helper naive cells from peripheral blood 13_Het
E032_17_ReprPCWk	1126591	44991	119601	4854	0.226071	1.019	0.618288	0.486091	0.995558	0.313282	BLD.CD19.PPC Primary B cells from peripheral blood 17_ReprPCWk
E046_17_ReprPCWk	1126591	44991	127678	5181	0.213259	1.01897	0.629489	0.499595	0.967643	0.301382	BLD.CD56.PC Primary Natural Killer cells from peripheral blood 17_ReprPCWk
E029_13_Het	1126591	44991	106272	4304	0.323295	1.01629	0.647035	0.518655	0.928143	0.285121	BLD.CD14.PC Primary monocytes from peripheral blood 13_Het
E032_13_Het	1126591	44991	27250	1103	0.63851	1.01449	0.783384	0.698414	0.516046	0.155887	BLD.CD19.PPC Primary B cells from peripheral blood 13_Het
E046_18_Quies	1126591	44991	560676	22544	0.140927	1.01428	0.599401	0.460633	1.0482	0.336645	BLD.CD56.PC Primary Natural Killer cells from peripheral blood 18_Quies
E038_18_Quies	1126591	44991	773107	30996	0.209593	1.01319	0.65711	0.528469	0.907722	0.27698	BLD.CD4.NPC Primary T helper naive cells from peripheral blood 18_Quies
E044_13_Het	1126591	44991	37161	1500	0.666419	1.01159	0.795492	0.753949	0.336568	0.122658	BLD.CD4.CD25.CD127M.TREGPC Primary T regulatory cells from peripheral blood 13_Het
E044_18_Quies	1126591	44991	600806	24107	0.275786	1.01062	0.743925	0.639618	0.664971	0.19408	BLD.CD4.CD25.CD127M.TREGPC Primary T regulatory cells from peripheral blood 18_Quies
E040_18_Quies	1126591	44991	697915	27954	0.416422	1.00813	0.766675	0.663235	0.608005	0.178333	BLD.CD4.CD25M.CD45RO.MPC Primary T helper memory cells from peripheral blood 1 18_Quies
E048_7_EnhG1	1126591	44991	4527	182	0.909164	1.00701	0.795492	0.791725	0.124502	0.101426	BLD.CD8.MPC Primary T CD8+ memory cells from peripheral blood 7_EnhG1
E045_18_Quies	1126591	44991	740760	29644	0.536242	1.00633	0.795492	0.735893	0.402193	0.133186	BLD.CD4.CD25I.CD127.TMEMPC Primary T cells effector/memory enriched from peripheral blood 18_Quies
E043_13_Het	1126591	44991	22923	920	0.878106	1.0053	0.795492	0.786364	0.170553	0.104376	BLD.CD4.CD25M.TPC Primary T helper cells from peripheral blood 13_Het
E039_18_Quies	1126591	44991	696037	27840	0.670264	1.00427	0.795492	0.759076	0.315792	0.119715	BLD.CD4.CD25M.CD45RA.NPC Primary T helper naive cells from peripheral blood 18_Quies
E048_18_Quies	1126591	44991	755959	30213	0.813792	1.00246	0.795492	0.791386	0.127892	0.101612	BLD.CD8.MPC Primary T CD8+ memory cells from peripheral blood 18_Quies
E044_17_ReprPCWk	1126591	44991	155627	6225	0.889097	1.00194	0.795492	0.78736	0.162965	0.103827	BLD.CD4.CD25.CD127M.TREGPC Primary T regulatory cells from peripheral blood 17_ReprPCWk
E029_17_ReprPCWk	1126591	44991	87151	3480	1	0.999879	0.795492	0.788808	-0.151269	0.103029	BLD.CD14.PC Primary monocytes from peripheral blood 17_ReprPCWk
E037_18_Quies	1126591	44991	757087	30221	0.889958	0.998566	0.795492	0.791799	-0.123745	0.101385	BLD.CD4.MPC Primary T helper memory cells from peripheral blood 2 18_Quies
E032_18_Quies	1126591	44991	611888	24380	0.588571	0.994783	0.79534	0.728009	-0.428136	0.137863	BLD.CD19.PPC Primary B cells from peripheral blood 18_Quies
E043_18_Quies	1126591	44991	598599	23817	0.396157	0.99182	0.772095	0.682198	-0.559722	0.16609	BLD.CD4.CD25M.TPC Primary T helper cells from peripheral blood 18_Quies
E047_18_Quies	1126591	44991	704224	28040	0.406584	0.991786	0.770256	0.672446	-0.584881	0.172343	BLD.CD8.NPC Primary T CD8+ naive cells from peripheral blood 18_Quies
E029_12_ZNF_Rpts	1126591	44991	21643	855	0.765726	0.98855	0.795492	0.765225	-0.289114	0.116211	BLD.CD14.PC Primary monocytes from peripheral blood 12_ZNF_Rpts
E048_14_TssBiv	1126591	44991	482	19	1	0.986532	0.795492	0.795492	-0.0774937	0.099364	BLD.CD8.MPC Primary T CD8+ memory cells from peripheral blood 14_TssBiv
E039_8_EnhG2	1126591	44991	2539	100	0.959511	0.985633	0.795492	0.793785	-0.101496	0.100297	BLD.CD4.CD25M.CD45RA.NPC Primary T helper naive cells from peripheral blood 8_EnhG2
E062_18_Quies	1126591	44991	605490	24025	0.133458	0.985622	0.679606	0.555551	-0.850886	0.255276	BLD.PER.MONUC.PC Primary mononuclear cells from peripheral blood 18_Quies
E037_8_EnhG2	1126591	44991	838	33	1	0.985495	0.795492	0.794562	-0.0913489	0.099872	BLD.CD4.MPC Primary T helper memory cells from peripheral blood 2 8_EnhG2
E039_10_EnhA2	1126591	44991	2851	112	0.923662	0.982988	0.795492	0.786163	-0.172048	0.104488	BLD.CD4.CD25M.CD45RA.NPC Primary T helper naive cells from peripheral blood 10_EnhA2
E034_8_EnhG2	1126591	44991	4364	171	0.846405	0.980346	0.795492	0.774204	-0.245472	0.111145	BLD.CD3.PPC Primary T cells from peripheral blood 8_EnhG2
E032_12_ZNF_Rpts	1126591	44991	10350	404	0.668114	0.976291	0.79534	0.726379	-0.433341	0.138837	BLD.CD19.PPC Primary B cells from peripheral blood 12_ZNF_Rpts
E047_8_EnhG2	1126591	44991	513	20	1	0.975257	0.795492	0.79264	-0.114848	0.100924	BLD.CD8.NPC Primary T CD8+ naive cells from peripheral blood 8_EnhG2
E029_18_Quies	1126591	44991	526001	20682	0.00177933	0.970268	0.166837	0.107252	-2.00339	0.969593	BLD.CD14.PC Primary monocytes from peripheral blood 18_Quies
E032_10_EnhA2	1126591	44991	877	34	0.931317	0.969576	0.795492	0.785679	-0.175592	0.104755	BLD.CD19.PPC Primary B cells from peripheral blood 10_EnhA2
E029_7_EnhG1	1126591	44991	6513	252	0.634056	0.967422	0.78935	0.705821	-0.495181	0.151305	BLD.CD14.PC Primary monocytes from peripheral blood 7_EnhG1
E038_13_Het	1126591	44991	5622	216	0.584898	0.960357	0.772095	0.680328	-0.564603	0.167281	BLD.CD4.NPC Primary T helper naive cells from peripheral blood 13_Het
E048_13_Het	1126591	44991	6461	248	0.544959	0.959378	0.770256	0.671764	-0.586612	0.172783	BLD.CD8.MPC Primary T CD8+ memory cells from peripheral blood 13_Het
E062_8_EnhG2	1126591	44991	834	32	0.929394	0.959187	0.795492	0.781198	-0.205599	0.107239	BLD.PER.MONUC.PC Primary mononuclear cells from peripheral blood 8_EnhG2
E034_18_Quies	1126591	44991	412288	16043	2.43934e-05	0.958556	0.152483	0.0964114	-2.05589	1.01587	BLD.CD3.PPC Primary T cells from peripheral blood 18_Quies
E046_13_Het	1126591	44991	69353	2665	0.0364356	0.958231	0.418936	0.29924	-1.40051	0.52398	BLD.CD56.PC Primary Natural Killer cells from peripheral blood 13_Het
E062_12_ZNF_Rpts	1126591	44991	4926	188	0.559512	0.953709	0.772095	0.677037	-0.573127	0.169387	BLD.PER.MONUC.PC Primary mononuclear cells from peripheral blood 12_ZNF_Rpts
E034_7_EnhG1	1126591	44991	14918	569	0.273703	0.952706	0.618288	0.487433	-0.992785	0.312085	BLD.CD3.PPC Primary T cells from peripheral blood 7_EnhG1
E045_13_Het	1126591	44991	10229	388	0.310286	0.947383	0.615995	0.479107	-1.00999	0.319568	BLD.CD4.CD25I.CD127.TMEMPC Primary T cells effector/memory enriched from peripheral blood 13_Het
E043_12_ZNF_Rpts	1126591	44991	5545	210	0.449516	0.946042	0.731257	0.626792	-0.694765	0.202877	BLD.CD4.CD25M.TPC Primary T helper cells from peripheral blood 12_ZNF_Rpts
E062_6_TxWk	1126591	44991	184704	7048	1.84831e-05	0.945122	0.00240688	0.00117469	-3.61136	2.93008	BLD.PER.MONUC.PC Primary mononuclear cells from peripheral blood 6_TxWk
E045_12_ZNF_Rpts	1126591	44991	1910	72	0.682052	0.94164	0.790808	0.709217	-0.485391	0.149221	BLD.CD4.CD25I.CD127.TMEMPC Primary T cells effector/memory enriched from peripheral blood 12_ZNF_Rpts
E044_12_ZNF_Rpts	1126591	44991	5872	221	0.384986	0.939878	0.713657	0.604154	-0.745834	0.218852	BLD.CD4.CD25.CD127M.TREGPC Primary T regulatory cells from peripheral blood 12_ZNF_Rpts
E043_7_EnhG1	1126591	44991	13378	502	0.155184	0.93656	0.473856	0.343483	-1.29833	0.464095	BLD.CD4.CD25M.TPC Primary T helper cells from peripheral blood 7_EnhG1
E045_7_EnhG1	1126591	44991	4219	158	0.430837	0.935102	0.699293	0.580895	-0.796737	0.235903	BLD.CD4.CD25I.CD127.TMEMPC Primary T cells effector/memory enriched from peripheral blood 7_EnhG1
E040_13_Het	1126591	44991	16882	632	0.0962169	0.934058	0.385083	0.270985	-1.46963	0.567055	BLD.CD4.CD25M.CD45RO.MPC Primary T helper memory cells from peripheral blood 1 13_Het
E062_7_EnhG1	1126591	44991	8891	332	0.221046	0.932014	0.55747	0.41884	-1.13532	0.377952	BLD.PER.MONUC.PC Primary mononuclear cells from peripheral blood 7_EnhG1
E039_7_EnhG1	1126591	44991	8702	324	0.206108	0.929196	0.526647	0.390109	-1.19628	0.408814	BLD.CD4.CD25M.CD45RA.NPC Primary T helper naive cells from peripheral blood 7_EnhG1
E046_7_EnhG1	1126591	44991	10844	402	0.132733	0.924843	0.413362	0.294165	-1.41267	0.531409	BLD.CD56.PC Primary Natural Killer cells from peripheral blood 7_EnhG1
E045_6_TxWk	1126591	44991	169710	6355	1.03959e-08	0.924564	4.96222e-05	2.08728e-05	-4.59375	4.68042	BLD.CD4.CD25I.CD127.TMEMPC Primary T cells effector/memory enriched from peripheral blood 6_TxWk
E044_6_TxWk	1126591	44991	135050	5028	4.98356e-08	0.920782	5.36316e-05	2.27012e-05	-4.57543	4.64395	BLD.CD4.CD25.CD127M.TREGPC Primary T regulatory cells from peripheral blood 6_TxWk
E032_6_TxWk	1126591	44991	148438	5523	6.44356e-09	0.919098	1.39386e-05	5.49432e-06	-4.87565	5.26009	BLD.CD19.PPC Primary B cells from peripheral blood 6_TxWk
E034_6_TxWk	1126591	44991	136721	5081	1.80853e-08	0.918706	1.23201e-05	4.75856e-06	-4.90505	5.32252	BLD.CD3.PPC Primary T cells from peripheral blood 6_TxWk
E043_6_TxWk	1126591	44991	133134	4946	2.47455e-08	0.91861	1.43212e-05	5.72091e-06	-4.86736	5.24254	BLD.CD4.CD25M.TPC Primary T helper cells from peripheral blood 6_TxWk
E029_6_TxWk	1126591	44991	135712	5037	1.15324e-08	0.917396	9.65986e-06	3.7055e-06	-4.95578	5.43115	BLD.CD14.PC Primary monocytes from peripheral blood 6_TxWk
E037_13_Het	1126591	44991	11871	434	0.059411	0.911405	0.258716	0.175899	-1.739	0.754736	BLD.CD4.MPC Primary T helper memory cells from peripheral blood 2 13_Het
E039_6_TxWk	1126591	44991	154473	5706	6.42479e-11	0.910728	8.17791e-07	2.89905e-07	-5.44572	6.53774	BLD.CD4.CD25M.CD45RA.NPC Primary T helper naive cells from peripheral blood 6_TxWk
E046_6_TxWk	1126591	44991	148435	5467	3.68878e-11	0.908096	3.16544e-07	1.07189e-07	-5.62546	6.96985	BLD.CD56.PC Primary Natural Killer cells from peripheral blood 6_TxWk
E047_6_TxWk	1126591	44991	169396	6193	7.12534e-15	0.898259	1.07637e-08	2.90448e-09	-6.23397	8.53693	BLD.CD8.NPC Primary T CD8+ naive cells from peripheral blood 6_TxWk
E038_6_TxWk	1126591	44991	168153	6144	6.23589e-15	0.897753	7.19626e-09	1.90377e-09	-6.30137	8.72039	BLD.CD4.NPC Primary T helper naive cells from peripheral blood 6_TxWk
E037_6_TxWk	1126591	44991	164991	6019	4.49517e-15	0.896367	8.87445e-09	2.37122e-09	-6.26643	8.62503	BLD.CD4.MPC Primary T helper memory cells from peripheral blood 2 6_TxWk
E037_12_ZNF_Rpts	1126591	44991	1765	63	0.394351	0.889706	0.684155	0.561079	-0.839169	0.250976	BLD.CD4.MPC Primary T helper memory cells from peripheral blood 2 12_ZNF_Rpts
E040_6_TxWk	1126591	44991	173454	6279	2.31317e-18	0.887202	4.3177e-11	8.2242e-12	-7.11311	11.0849	BLD.CD4.CD25M.CD45RO.MPC Primary T helper memory cells from peripheral blood 1 6_TxWk
E032_7_EnhG1	1126591	44991	11876	421	0.011693	0.882443	0.0855231	0.0509066	-2.34605	1.29323	BLD.CD19.PPC Primary B cells from peripheral blood 7_EnhG1
E048_6_TxWk	1126591	44991	178394	6430	2.02016e-20	0.88205	1.5245e-11	2.6215e-12	-7.27207	11.5815	BLD.CD8.MPC Primary T CD8+ memory cells from peripheral blood 6_TxWk
E039_12_ZNF_Rpts	1126591	44991	3886	137	0.139609	0.878137	0.522944	0.384599	-1.20811	0.414991	BLD.CD4.CD25M.CD45RA.NPC Primary T helper naive cells from peripheral blood 12_ZNF_Rpts
E029_5_Tx	1126591	44991	126953	4516	1.18923e-17	0.874099	4.42299e-10	9.24381e-11	-6.76442	10.0341	BLD.CD14.PC Primary monocytes from peripheral blood 5_Tx
E032_5_Tx	1126591	44991	114218	4046	6.98177e-17	0.871266	9.20551e-10	1.99696e-10	-6.64958	9.69963	BLD.CD19.PPC Primary B cells from peripheral blood 5_Tx
E048_12_ZNF_Rpts	1126591	44991	1726	60	0.29558	0.865619	0.629489	0.499095	-0.968677	0.301817	BLD.CD8.MPC Primary T CD8+ memory cells from peripheral blood 12_ZNF_Rpts
E062_5_Tx	1126591	44991	109303	3845	8.39221e-18	0.864946	3.78823e-09	9.11981e-10	-6.4171	9.04001	BLD.PER.MONUC.PC Primary mononuclear cells from peripheral blood 5_Tx
E045_5_Tx	1126591	44991	76231	2669	2.48092e-13	0.864171	4.1206e-08	1.24272e-08	-5.99626	7.90563	BLD.CD4.CD25I.CD127.TMEMPC Primary T cells effector/memory enriched from peripheral blood 5_Tx
E046_5_Tx	1126591	44991	123060	4328	3.70088e-20	0.863176	2.87975e-12	4.57103e-13	-7.50841	12.34	BLD.CD56.PC Primary Natural Killer cells from peripheral blood 5_Tx
E040_7_EnhG1	1126591	44991	4503	156	0.0729454	0.862254	0.25771	0.174534	-1.74347	0.758121	BLD.CD4.CD25M.CD45RO.MPC Primary T helper memory cells from peripheral blood 1 7_EnhG1
E038_7_EnhG1	1126591	44991	5834	202	0.0376264	0.861621	0.175425	0.113237	-1.9761	0.94601	BLD.CD4.NPC Primary T helper naive cells from peripheral blood 7_EnhG1
E034_5_Tx	1126591	44991	110321	3865	5.24879e-19	0.860829	3.37765e-11	6.34427e-12	-7.1495	11.1976	BLD.CD3.PPC Primary T cells from peripheral blood 5_Tx
E043_5_Tx	1126591	44991	112558	3939	1.1202e-19	0.859539	1.80143e-11	3.19301e-12	-7.2449	11.4958	BLD.CD4.CD25M.TPC Primary T helper cells from peripheral blood 5_Tx
E044_5_Tx	1126591	44991	105767	3689	2.57313e-19	0.857049	6.49227e-11	1.2538e-11	-7.05358	10.9018	BLD.CD4.CD25.CD127M.TREGPC Primary T regulatory cells from peripheral blood 5_Tx
E039_5_Tx	1126591	44991	80624	2786	1.53464e-16	0.851232	2.64231e-09	6.10393e-10	-6.47937	9.21439	BLD.CD4.CD25M.CD45RA.NPC Primary T helper naive cells from peripheral blood 5_Tx
E040_5_Tx	1126591	44991	33622	1153	4.41045e-08	0.84984	1.40782e-05	5.5866e-06	-4.87224	5.25285	BLD.CD4.CD25M.CD45RO.MPC Primary T helper memory cells from peripheral blood 1 5_Tx
E037_5_Tx	1126591	44991	33848	1146	3.18538e-09	0.838342	3.64876e-06	1.34174e-06	-5.1567	5.87233	BLD.CD4.MPC Primary T helper memory cells from peripheral blood 2 5_Tx
E044_10_EnhA2	1126591	44991	4630	156	0.0291016	0.837678	0.143728	0.0904953	-2.08646	1.04337	BLD.CD4.CD25.CD127M.TREGPC Primary T regulatory cells from peripheral blood 10_EnhA2
E038_5_Tx	1126591	44991	47746	1615	1.07287e-12	0.835725	2.84474e-08	8.12784e-09	-6.06666	8.09002	BLD.CD4.NPC Primary T helper naive cells from peripheral blood 5_Tx
E047_5_Tx	1126591	44991	38687	1305	8.60981e-11	0.834438	2.61106e-07	8.56537e-08	-5.66519	7.06725	BLD.CD8.NPC Primary T CD8+ naive cells from peripheral blood 5_Tx
E048_5_Tx	1126591	44991	33475	1125	8.34987e-10	0.831815	1.3555e-06	4.84107e-07	-5.35073	6.31506	BLD.CD8.MPC Primary T CD8+ memory cells from peripheral blood 5_Tx
E037_7_EnhG1	1126591	44991	5332	177	0.0115431	0.824749	0.0743658	0.0434784	-2.41234	1.36173	BLD.CD4.MPC Primary T helper memory cells from peripheral blood 2 7_EnhG1
E040_12_ZNF_Rpts	1126591	44991	2637	87	0.072802	0.819851	0.345652	0.240493	-1.54872	0.618897	BLD.CD4.CD25M.CD45RO.MPC Primary T helper memory cells from peripheral blood 1 12_ZNF_Rpts
E048_8_EnhG2	1126591	44991	580	19	0.456785	0.814121	0.667939	0.540712	-0.88213	0.267034	BLD.CD8.MPC Primary T CD8+ memory cells from peripheral blood 8_EnhG2
E047_7_EnhG1	1126591	44991	4536	148	0.0108641	0.810216	0.0771406	0.0453048	-2.39522	1.34386	BLD.CD8.NPC Primary T CD8+ naive cells from peripheral blood 7_EnhG1
E047_12_ZNF_Rpts	1126591	44991	3282	105	0.0201321	0.794053	0.216021	0.142871	-1.85474	0.845056	BLD.CD8.NPC Primary T CD8+ naive cells from peripheral blood 12_ZNF_Rpts
E038_12_ZNF_Rpts	1126591	44991	1589	48	0.046724	0.748553	0.269194	0.18516	-1.70924	0.732454	BLD.CD4.NPC Primary T helper naive cells from peripheral blood 12_ZNF_Rpts
