# Supplementary material for: High density methylation QTL analysis in human blood via next-generation sequencing of the methylated genomic DNA fraction
Source: Genome Biol. 2015 Dec 23;16:291. doi: 10.1186/s13059-015-0842-7 (PMC4699364; doi:10.1186/s13059-015-0842-7)
Supplement: Supplementary file 1 — Supplementary Materials. (ZIP 58629 kb) [file 13059_2015_842_MOESM1_ESM.zip › Supplementary Table S7 - Enrichment by chromatin state for local meQTLs with CpG-SNPs overlapping the NHGRI GWAS catalog.xlsx]

## Sheet: Sheet1
Supplementary Table S7 -Enrichment by chromatin state for local meQTLs with CpG-SNPs overlapping the NHGRI GWAS catalog
Background set for testing is all local meQTLs with CpG-SNPs
The odds ratio (OR) indicates the effect direction - enrichment = positive OR, depletion = negative OR. Tests with q-values<5% are marked in bold.
Short track name	N tests	GWAS meQTLs	sites in annotation	Overlap	Odds ratio	Fisher p-value	Perm p-value	Q-value	Full track name
E029_11_EnhWk	375406	366	15567	32	2.21717	9.97413e-05	0.000190271	0.0315088	BLD.CD14.PC Primary monocytes fromаperipheralаblood 11_EnhWk
E038_18_Quies	375406	366	287780	248	0.639635	0.000118276	0.000413159	0.0315088	BLD.CD4.NPC Primary T helper naive cells from peripheral blood 18_Quies
E029_13_Het	375406	366	45836	23	0.481883	0.000224745	0.00050014	0.0315088	BLD.CD14.PC Primary monocytes fromаperipheralаblood 13_Het
E045_18_Quies	375406	366	274920	235	0.655392	0.000149831	0.000907863	0.0428965	BLD.CD4.CD25I.CD127.TMEMPC Primary T cells effector/memory enriched from peripheral blood 18_Quies
E032_18_Quies	375406	366	228844	188	0.676179	0.000208889	0.00116881	0.0490898	BLD.CD19.PPC Primary B cells from peripheral blood 18_Quies
E044_3_TssFlnkU	375406	366	1599	7	4.57387	0.00110509	0.00270728	0.0919578	BLD.CD4.CD25.CD127M.TREGPC Primary T regulatory cells fromаperipheralаblood 3_TssFlnkU
E032_7_EnhG1	375406	366	3109	10	3.3713	0.00111136	0.00272359	0.0919578	BLD.CD19.PPC Primary B cells from peripheral blood 7_EnhG1
E032_3_TssFlnkU	375406	366	808	5	6.45479	0.00128334	0.0029193	0.0919578	BLD.CD19.PPC Primary B cells from peripheral blood 3_TssFlnkU
E048_18_Quies	375406	366	279711	244	0.683967	0.000765154	0.00320198	0.0931038	BLD.CD8.MPC Primary T CD8+ memory cells from peripheral blood 18_Quies
E034_3_TssFlnkU	375406	366	1259	6	4.97183	0.00162428	0.00360971	0.0974621	BLD.CD3.PPC Primary T cells fromаperipheralаblood 3_TssFlnkU
E040_9_EnhA1	375406	366	2204	8	3.79406	0.0016318	0.00399025	0.100554	BLD.CD4.CD25M.CD45RO.MPC Primary T helper memory cells from peripheral blood 1 9_EnhA1
E046_9_EnhA1	375406	366	3994	11	2.88658	0.00216484	0.00479482	0.113278	BLD.CD56.PC Primary Natural Killer cells fromаperipheralаblood 9_EnhA1
E043_13_Het	375406	366	10117	2	0.198255	0.00539626	0.00725747	0.161372	BLD.CD4.CD25M.TPC Primary T helper cells fromаperipheralаblood 13_Het
E037_3_TssFlnkU	375406	366	1498	6	4.17276	0.00381092	0.0084154	0.171856	BLD.CD4.MPC Primary T helper memory cells from peripheral blood 2 3_TssFlnkU
E044_1_TssA	375406	366	378	3	8.25693	0.00626812	0.0130091	0.200513	BLD.CD4.CD25.CD127M.TREGPC Primary T regulatory cells fromаperipheralаblood 1_TssA
E034_8_EnhG2	375406	366	1139	5	4.56672	0.00553039	0.0130417	0.200513	BLD.CD3.PPC Primary T cells fromаperipheralаblood 8_EnhG2
E037_18_Quies	375406	366	282368	252	0.728109	0.00631173	0.0137702	0.200513	BLD.CD4.MPC Primary T helper memory cells from peripheral blood 2 18_Quies
E045_12_ZNF_Rpts	375406	366	686	4	6.06509	0.00482968	0.0172222	0.233674	BLD.CD4.CD25I.CD127.TMEMPC Primary T cells effector/memory enriched from peripheral blood 12_ZNF_Rpts
E038_10_EnhA2	375406	366	142	2	14.7136	0.00867265	0.0179833	0.234403	BLD.CD4.NPC Primary T helper naive cells from peripheral blood 10_EnhA2
E034_18_Quies	375406	366	145499	115	0.723745	0.00372975	0.0202231	0.25481	BLD.CD3.PPC Primary T cells fromаperipheralаblood 18_Quies
E045_10_EnhA2	375406	366	1363	5	3.81123	0.011416	0.0245286	0.26988	BLD.CD4.CD25I.CD127.TMEMPC Primary T cells effector/memory enriched from peripheral blood 10_EnhA2
E046_11_EnhWk	375406	366	10060	18	1.88007	0.0138525	0.0259257	0.26988	BLD.CD56.PC Primary Natural Killer cells fromаperipheralаblood 11_EnhWk
E044_9_EnhA1	375406	366	2498	7	2.91609	0.012126	0.0266216	0.26988	BLD.CD4.CD25.CD127M.TREGPC Primary T regulatory cells fromаperipheralаblood 9_EnhA1
E046_3_TssFlnkU	375406	366	913	4	4.54783	0.0128034	0.0274207	0.26988	BLD.CD56.PC Primary Natural Killer cells fromаperipheralаblood 3_TssFlnkU
E047_12_ZNF_Rpts	375406	366	1253	5	4.14834	0.00815908	0.0278448	0.26988	BLD.CD8.NPC Primary T CD8+ naive cells from peripheral blood 12_ZNF_Rpts
E034_10_EnhA2	375406	366	1424	5	3.64697	0.0135574	0.028932	0.273408	BLD.CD3.PPC Primary T cells fromаperipheralаblood 10_EnhA2
E043_3_TssFlnkU	375406	366	959	4	4.32842	0.0150628	0.0319763	0.294806	BLD.CD4.CD25M.TPC Primary T helper cells fromаperipheralаblood 3_TssFlnkU
E048_9_EnhA1	375406	366	981	4	4.23059	0.0162266	0.0333082	0.299774	BLD.CD8.MPC Primary T CD8+ memory cells from peripheral blood 9_EnhA1
E039_18_Quies	375406	366	259138	231	0.767496	0.0173875	0.0349663	0.300392	BLD.CD4.CD25M.CD45RA.NPC Primary T helper naive cells fromаperipheralаblood 18_Quies
E032_6_TxWk	375406	366	38317	51	1.42489	0.0242061	0.0377769	0.302235	BLD.CD19.PPC Primary B cells from peripheral blood 6_TxWk
E046_18_Quies	375406	366	210351	183	0.784483	0.0204749	0.0381629	0.302235	BLD.CD56.PC Primary Natural Killer cells fromаperipheralаblood 18_Quies
E032_9_EnhA1	375406	366	3335	8	2.49666	0.0177597	0.0385108	0.302235	BLD.CD19.PPC Primary B cells from peripheral blood 9_EnhA1
E037_9_EnhA1	375406	366	2709	7	2.68685	0.018055	0.0388478	0.302235	BLD.CD4.MPC Primary T helper memory cells from peripheral blood 2 9_EnhA1
E047_13_Het	375406	366	4078	0	0	0.0382864	0.040283	0.302235	BLD.CD8.NPC Primary T CD8+ naive cells from peripheral blood 13_Het
E037_11_EnhWk	375406	366	13822	22	1.67409	0.0250994	0.0407777	0.302235	BLD.CD4.MPC Primary T helper memory cells from peripheral blood 2 11_EnhWk
E043_6_TxWk	375406	366	35132	47	1.42759	0.0305062	0.0424195	0.307463	BLD.CD4.CD25M.TPC Primary T helper cells fromаperipheralаblood 6_TxWk
E044_10_EnhA2	375406	366	1108	4	3.74269	0.0240387	0.0487908	0.314649	BLD.CD4.CD25.CD127M.TREGPC Primary T regulatory cells fromаperipheralаblood 10_EnhA2
E039_12_ZNF_Rpts	375406	366	1489	5	3.48629	0.0161206	0.049079	0.314649	BLD.CD4.CD25M.CD45RA.NPC Primary T helper naive cells fromаperipheralаblood 12_ZNF_Rpts
E048_11_EnhWk	375406	366	11697	19	1.7037	0.0329451	0.0510795	0.314649	BLD.CD8.MPC Primary T CD8+ memory cells from peripheral blood 11_EnhWk
E045_6_TxWk	375406	366	42659	55	1.37993	0.0318313	0.052058	0.314649	BLD.CD4.CD25I.CD127.TMEMPC Primary T cells effector/memory enriched from peripheral blood 6_TxWk
E045_11_EnhWk	375406	366	4939	10	2.10923	0.0325261	0.0525256	0.314649	BLD.CD4.CD25I.CD127.TMEMPC Primary T cells effector/memory enriched from peripheral blood 11_EnhWk
E038_6_TxWk	375406	366	41943	54	1.37651	0.0373844	0.0541565	0.314649	BLD.CD4.NPC Primary T helper naive cells from peripheral blood 6_TxWk
E040_10_EnhA2	375406	366	258	2	8.04379	0.0266769	0.0547436	0.314649	BLD.CD4.CD25M.CD45RO.MPC Primary T helper memory cells from peripheral blood 1 10_EnhA2
E038_5_Tx	375406	366	10298	17	1.72819	0.0353576	0.0581956	0.323499	BLD.CD4.NPC Primary T helper naive cells from peripheral blood 5_Tx
E044_13_Het	375406	366	16414	8	0.488491	0.0396538	0.0592938	0.324827	BLD.CD4.CD25.CD127M.TREGPC Primary T regulatory cells fromаperipheralаblood 13_Het
E037_12_ZNF_Rpts	375406	366	628	3	4.95131	0.0241576	0.062001	0.328131	BLD.CD4.MPC Primary T helper memory cells from peripheral blood 2 12_ZNF_Rpts
E039_16_ReprPC	375406	366	1764	5	2.93914	0.0304683	0.0641266	0.332053	BLD.CD4.CD25M.CD45RA.NPC Primary T helper naive cells fromаperipheralаblood 16_ReprPC
E043_9_EnhA1	375406	366	1781	5	2.91087	0.0315525	0.0668883	0.334871	BLD.CD4.CD25M.TPC Primary T helper cells fromаperipheralаblood 9_EnhA1
E029_18_Quies	375406	366	191544	167	0.805372	0.0412803	0.066997	0.334871	BLD.CD14.PC Primary monocytes fromаperipheralаblood 18_Quies
E032_13_Het	375406	366	12860	6	0.469616	0.0605555	0.0699598	0.342882	BLD.CD19.PPC Primary B cells from peripheral blood 13_Het
E048_17_ReprPCWk	375406	366	25525	35	1.45002	0.04727	0.0707535	0.342882	BLD.CD8.MPC Primary T CD8+ memory cells from peripheral blood 17_ReprPCWk
E062_9_EnhA1	375406	366	728	3	4.26694	0.0351067	0.072542	0.3471	BLD.PER.MONUC.PC Primary mononuclear cells fromаperipheralаblood 9_EnhA1
E039_3_TssFlnkU	375406	366	1837	5	2.82148	0.0352938	0.0739337	0.349312	BLD.CD4.CD25M.CD45RA.NPC Primary T helper naive cells fromаperipheralаblood 3_TssFlnkU
E048_10_EnhA2	375406	366	1850	5	2.8015	0.0361998	0.0748525	0.349312	BLD.CD8.MPC Primary T CD8+ memory cells from peripheral blood 10_EnhA2
E062_13_Het	375406	366	9978	4	0.40444	0.0708266	0.0767226	0.353672	BLD.PER.MONUC.PC Primary mononuclear cells fromаperipheralаblood 13_Het
E029_17_ReprPCWk	375406	366	32081	42	1.38777	0.0492353	0.0798974	0.36387	BLD.CD14.PC Primary monocytes fromаperipheralаblood 17_ReprPCWk
E038_9_EnhA1	375406	366	778	3	3.9908	0.0413885	0.0840996	0.368181	BLD.CD4.NPC Primary T helper naive cells from peripheral blood 9_EnhA1
E032_11_EnhWk	375406	366	12513	19	1.58884	0.0565219	0.0857142	0.368181	BLD.CD19.PPC Primary B cells from peripheral blood 11_EnhWk
E046_13_Het	375406	366	29433	19	0.643366	0.0637717	0.0893402	0.375229	BLD.CD56.PC Primary Natural Killer cells fromаperipheralаblood 13_Het
E032_16_ReprPC	375406	366	2688	6	2.31388	0.0498434	0.104045	0.427491	BLD.CD19.PPC Primary B cells from peripheral blood 16_ReprPC
E044_8_EnhG2	375406	366	849	3	3.65559	0.0512075	0.107394	0.436505	BLD.CD4.CD25.CD127M.TREGPC Primary T regulatory cells fromаperipheralаblood 8_EnhG2
E037_10_EnhA2	375406	366	2068	5	2.50396	0.0535343	0.109938	0.442093	BLD.CD4.MPC Primary T helper memory cells from peripheral blood 2 10_EnhA2
E047_11_EnhWk	375406	366	13768	20	1.51902	0.0703566	0.113097	0.450007	BLD.CD8.NPC Primary T CD8+ naive cells from peripheral blood 11_EnhWk
E047_3_TssFlnkU	375406	366	930	3	3.33528	0.0636505	0.129732	0.492812	BLD.CD8.NPC Primary T CD8+ naive cells from peripheral blood 3_TssFlnkU
E032_17_ReprPCWk	375406	366	43645	53	1.28748	0.101997	0.129862	0.492812	BLD.CD19.PPC Primary B cells from peripheral blood 17_ReprPCWk
E043_17_ReprPCWk	375406	366	56753	44	0.767051	0.107916	0.132466	0.495765	BLD.CD4.CD25M.TPC Primary T helper cells fromаperipheralаblood 17_ReprPCWk
E044_18_Quies	375406	366	224910	203	0.8332	0.0876885	0.13563	0.4999	BLD.CD4.CD25.CD127M.TREGPC Primary T regulatory cells fromаperipheralаblood 18_Quies
E048_3_TssFlnkU	375406	366	952	3	3.25776	0.0672498	0.136941	0.4999	BLD.CD8.MPC Primary T CD8+ memory cells from peripheral blood 3_TssFlnkU
E034_9_EnhA1	375406	366	3660	7	1.98235	0.097289	0.144801	0.512884	BLD.CD3.PPC Primary T cells fromаperipheralаblood 9_EnhA1
E032_2_TssFlnk	375406	366	77	1	13.5208	0.0723632	0.144894	0.512884	BLD.CD19.PPC Primary B cells from peripheral blood 2_TssFlnk
E039_9_EnhA1	375406	366	2962	6	2.0979	0.072154	0.148455	0.512884	BLD.CD4.CD25M.CD45RA.NPC Primary T helper naive cells fromаperipheralаblood 9_EnhA1
E040_5_Tx	375406	366	6790	11	1.68326	0.109914	0.149705	0.512884	BLD.CD4.CD25M.CD45RO.MPC Primary T helper memory cells from peripheral blood 1 5_Tx
E046_8_EnhG2	375406	366	993	3	3.12247	0.0741987	0.153646	0.512884	BLD.CD56.PC Primary Natural Killer cells fromаperipheralаblood 8_EnhG2
E062_3_TssFlnkU	375406	366	465	2	4.44472	0.0762274	0.153798	0.512884	BLD.PER.MONUC.PC Primary mononuclear cells fromаperipheralаblood 3_TssFlnkU
E034_7_EnhG1	375406	366	3718	7	1.95106	0.100382	0.154679	0.512884	BLD.CD3.PPC Primary T cells fromаperipheralаblood 7_EnhG1
E038_3_TssFlnkU	375406	366	1041	3	2.97767	0.0827202	0.166133	0.534332	BLD.CD4.NPC Primary T helper naive cells from peripheral blood 3_TssFlnkU
E045_3_TssFlnkU	375406	366	1048	3	2.95767	0.0839967	0.171901	0.541489	BLD.CD4.CD25I.CD127.TMEMPC Primary T cells effector/memory enriched from peripheral blood 3_TssFlnkU
E043_8_EnhG2	375406	366	504	2	4.09937	0.0874212	0.177593	0.553296	BLD.CD4.CD25M.TPC Primary T helper cells fromаperipheralаblood 8_EnhG2
E047_16_ReprPC	375406	366	1710	4	2.41807	0.0877993	0.178577	0.553296	BLD.CD8.NPC Primary T CD8+ naive cells from peripheral blood 16_ReprPC
E037_16_ReprPC	375406	366	526	2	3.92703	0.0939385	0.190651	0.581775	BLD.CD4.MPC Primary T helper memory cells from peripheral blood 2 16_ReprPC
E029_8_EnhG2	375406	366	528	2	3.91208	0.0945378	0.190847	0.581775	BLD.CD14.PC Primary monocytes fromаperipheralаblood 8_EnhG2
E029_6_TxWk	375406	366	36715	44	1.26085	0.158138	0.193973	0.582587	BLD.CD14.PC Primary monocytes fromаperipheralаblood 6_TxWk
E048_5_Tx	375406	366	7135	11	1.60023	0.122798	0.194196	0.582587	BLD.CD8.MPC Primary T CD8+ memory cells from peripheral blood 5_Tx
E040_3_TssFlnkU	375406	366	1122	3	2.76149	0.0979949	0.199083	0.585198	BLD.CD4.CD25M.CD45RO.MPC Primary T helper memory cells from peripheral blood 1 3_TssFlnkU
E040_18_Quies	375406	366	261368	242	0.851389	0.155035	0.199583	0.585198	BLD.CD4.CD25M.CD45RO.MPC Primary T helper memory cells from peripheral blood 1 18_Quies
E038_12_ZNF_Rpts	375406	366	549	2	3.76172	0.100896	0.210352	0.59011	BLD.CD4.NPC Primary T helper naive cells from peripheral blood 12_ZNF_Rpts
E029_2_TssFlnk	375406	366	115	1	9.01273	0.106126	0.211521	0.59011	BLD.CD14.PC Primary monocytes fromаperipheralаblood 2_TssFlnk
E039_6_TxWk	375406	366	39734	47	1.24497	0.172963	0.212315	0.59011	BLD.CD4.CD25M.CD45RA.NPC Primary T helper naive cells fromаperipheralаblood 6_TxWk
E039_10_EnhA2	375406	366	592	2	3.48693	0.114266	0.229798	0.624918	BLD.CD4.CD25M.CD45RA.NPC Primary T helper naive cells fromаperipheralаblood 10_EnhA2
E047_5_Tx	375406	366	8277	12	1.50427	0.153321	0.238116	0.641178	BLD.CD8.NPC Primary T CD8+ naive cells from peripheral blood 5_Tx
E039_5_Tx	375406	366	18858	24	1.32722	0.186084	0.243606	0.641178	BLD.CD4.CD25M.CD45RA.NPC Primary T helper naive cells fromаperipheralаblood 5_Tx
E047_18_Quies	375406	366	261339	243	0.862181	0.190874	0.244688	0.641178	BLD.CD8.NPC Primary T CD8+ naive cells from peripheral blood 18_Quies
E047_17_ReprPCWk	375406	366	41892	33	0.788809	0.212777	0.245873	0.641178	BLD.CD8.NPC Primary T CD8+ naive cells from peripheral blood 17_ReprPCWk
E039_11_EnhWk	375406	366	11806	16	1.40843	0.175753	0.248379	0.641178	BLD.CD4.CD25M.CD45RA.NPC Primary T helper naive cells fromаperipheralаblood 11_EnhWk
E044_11_EnhWk	375406	366	5887	9	1.58327	0.19828	0.256093	0.649687	BLD.CD4.CD25.CD127M.TREGPC Primary T regulatory cells fromаperipheralаblood 11_EnhWk
E029_9_EnhA1	375406	366	4313	7	1.67876	0.208222	0.268608	0.676892	BLD.CD14.PC Primary monocytes fromаperipheralаblood 9_EnhA1
E045_9_EnhA1	375406	366	2034	4	2.03044	0.139244	0.283074	0.704918	BLD.CD4.CD25I.CD127.TMEMPC Primary T cells effector/memory enriched from peripheral blood 9_EnhA1
E034_16_ReprPC	375406	366	17300	22	1.32423	0.21011	0.286493	0.704918	BLD.CD3.PPC Primary T cells fromаperipheralаblood 16_ReprPC
E062_16_ReprPC	375406	366	3604	6	1.72059	0.172384	0.289652	0.704918	BLD.PER.MONUC.PC Primary mononuclear cells fromаperipheralаblood 16_ReprPC
E046_7_EnhG1	375406	366	2811	5	1.83741	0.20616	0.289847	0.704918	BLD.CD56.PC Primary Natural Killer cells fromаperipheralаblood 7_EnhG1
E045_17_ReprPCWk	375406	366	25779	31	1.25534	0.214863	0.293397	0.706396	BLD.CD4.CD25I.CD127.TMEMPC Primary T cells effector/memory enriched from peripheral blood 17_ReprPCWk
E062_10_EnhA2	375406	366	1380	3	2.24263	0.153112	0.309576	0.735973	BLD.PER.MONUC.PC Primary mononuclear cells fromаperipheralаblood 10_EnhA2
E040_8_EnhG2	375406	366	176	1	5.86849	0.15778	0.311783	0.736587	BLD.CD4.CD25M.CD45RO.MPC Primary T helper memory cells from peripheral blood 1 8_EnhG2
E029_3_TssFlnkU	375406	366	724	2	2.84852	0.157695	0.314354	0.738049	BLD.CD14.PC Primary monocytes fromаperipheralаblood 3_TssFlnkU
E062_6_TxWk	375406	366	47113	53	1.18011	0.26872	0.320274	0.738931	BLD.PER.MONUC.PC Primary mononuclear cells fromаperipheralаblood 6_TxWk
E047_6_TxWk	375406	366	41315	47	1.19163	0.27658	0.322465	0.738931	BLD.CD8.NPC Primary T CD8+ naive cells from peripheral blood 6_TxWk
E037_5_Tx	375406	366	7092	10	1.45943	0.243057	0.324161	0.738931	BLD.CD4.MPC Primary T helper memory cells from peripheral blood 2 5_Tx
E048_15_EnhBiv	375406	366	185	1	5.58135	0.165145	0.328625	0.738931	BLD.CD8.MPC Primary T CD8+ memory cells from peripheral blood 15_EnhBiv
E034_11_EnhWk	375406	366	8856	12	1.40357	0.226672	0.329761	0.738931	BLD.CD3.PPC Primary T cells fromаperipheralаblood 11_EnhWk
E062_17_ReprPCWk	375406	366	57267	48	0.838411	0.275547	0.331305	0.738931	BLD.PER.MONUC.PC Primary mononuclear cells fromаperipheralаblood 17_ReprPCWk
E029_10_EnhA2	375406	366	188	1	5.49261	0.167585	0.334153	0.738931	BLD.CD14.PC Primary monocytes fromаperipheralаblood 10_EnhA2
E038_11_EnhWk	375406	366	12483	16	1.32949	0.243146	0.338557	0.744037	BLD.CD4.NPC Primary T helper naive cells from peripheral blood 11_EnhWk
E062_12_ZNF_Rpts	375406	366	2165	4	1.90663	0.162822	0.341057	0.745201	BLD.PER.MONUC.PC Primary mononuclear cells fromаperipheralаblood 12_ZNF_Rpts
E048_16_ReprPC	375406	366	768	2	2.6846	0.172783	0.346178	0.747745	BLD.CD8.MPC Primary T CD8+ memory cells from peripheral blood 16_ReprPC
E043_11_EnhWk	375406	366	13451	17	1.31115	0.259308	0.349217	0.749072	BLD.CD4.CD25M.TPC Primary T helper cells fromаperipheralаblood 11_EnhWk
E062_7_EnhG1	375406	366	2223	4	1.85654	0.173695	0.350756	0.749072	BLD.PER.MONUC.PC Primary mononuclear cells fromаperipheralаblood 7_EnhG1
E043_5_Tx	375406	366	25669	30	1.21676	0.299301	0.367695	0.77756	BLD.CD4.CD25M.TPC Primary T helper cells fromаperipheralаblood 5_Tx
E040_11_EnhWk	375406	366	11789	15	1.31851	0.290957	0.370267	0.77756	BLD.CD4.CD25M.CD45RO.MPC Primary T helper memory cells from peripheral blood 1 11_EnhWk
E034_13_Het	375406	366	7096	4	0.573283	0.337059	0.372414	0.777749	BLD.CD3.PPC Primary T cells fromаperipheralаblood 13_Het
E043_2_TssFlnk	375406	366	230	1	4.48413	0.201017	0.401232	0.81966	BLD.CD4.CD25M.TPC Primary T helper cells fromаperipheralаblood 2_TssFlnk
E045_16_ReprPC	375406	366	849	2	2.42739	0.201106	0.403325	0.81966	BLD.CD4.CD25I.CD127.TMEMPC Primary T cells effector/memory enriched from peripheral blood 16_ReprPC
E029_7_EnhG1	375406	366	1603	3	1.92892	0.206788	0.414823	0.838518	BLD.CD14.PC Primary monocytes fromаperipheralаblood 7_EnhG1
E044_12_ZNF_Rpts	375406	366	2380	4	1.73309	0.301698	0.42202	0.843027	BLD.CD4.CD25.CD127M.TREGPC Primary T regulatory cells fromаperipheralаblood 12_ZNF_Rpts
E047_9_EnhA1	375406	366	1620	3	1.90856	0.211047	0.422591	0.843027	BLD.CD8.NPC Primary T CD8+ naive cells from peripheral blood 9_EnhA1
E048_4_TssFlnkD	375406	366	1620	3	1.90856	0.211047	0.423744	0.843027	BLD.CD8.MPC Primary T CD8+ memory cells from peripheral blood 4_TssFlnkD
E046_6_TxWk	375406	366	38810	43	1.15477	0.389641	0.435774	0.860627	BLD.CD56.PC Primary Natural Killer cells fromаperipheralаblood 6_TxWk
E046_17_ReprPCWk	375406	366	45640	50	1.14339	0.378426	0.439857	0.860627	BLD.CD56.PC Primary Natural Killer cells fromаperipheralаblood 17_ReprPCWk
E029_16_ReprPC	375406	366	9460	12	1.3117	0.31649	0.441069	0.860627	BLD.CD14.PC Primary monocytes fromаperipheralаblood 16_ReprPC
E046_1_TssA	375406	366	260	1	3.96487	0.224073	0.446554	0.860627	BLD.CD56.PC Primary Natural Killer cells fromаperipheralаblood 1_TssA
E040_12_ZNF_Rpts	375406	366	914	2	2.25398	0.224194	0.446951	0.860627	BLD.CD4.CD25M.CD45RO.MPC Primary T helper memory cells from peripheral blood 1 12_ZNF_Rpts
E038_17_ReprPCWk	375406	366	16890	20	1.22723	0.375117	0.448408	0.860627	BLD.CD4.NPC Primary T helper naive cells from peripheral blood 17_ReprPCWk
E062_11_EnhWk	375406	366	4210	6	1.47013	0.313459	0.463918	0.873352	BLD.PER.MONUC.PC Primary mononuclear cells fromаperipheralаblood 11_EnhWk
E034_12_ZNF_Rpts	375406	366	1700	3	1.81828	0.231329	0.464402	0.873352	BLD.CD3.PPC Primary T cells fromаperipheralаblood 12_ZNF_Rpts
E037_6_TxWk	375406	366	40258	44	1.13771	0.398687	0.483228	0.899803	BLD.CD4.MPC Primary T helper memory cells from peripheral blood 2 6_TxWk
E044_5_Tx	375406	366	24015	27	1.16558	0.453108	0.51086	0.939698	BLD.CD4.CD25.CD127M.TREGPC Primary T regulatory cells fromаperipheralаblood 5_Tx
E040_16_ReprPC	375406	366	1795	3	1.72136	0.255844	0.512111	0.939698	BLD.CD4.CD25M.CD45RO.MPC Primary T helper memory cells from peripheral blood 1 16_ReprPC
E047_7_EnhG1	375406	366	1014	2	2.03072	0.260037	0.518314	0.946486	BLD.CD8.NPC Primary T CD8+ naive cells from peripheral blood 7_EnhG1
E046_16_ReprPC	375406	366	3528	5	1.46055	0.403665	0.527756	0.954848	BLD.CD56.PC Primary Natural Killer cells fromаperipheralаblood 16_ReprPC
E048_7_EnhG1	375406	366	1033	2	1.99313	0.266864	0.530529	0.954848	BLD.CD8.MPC Primary T CD8+ memory cells from peripheral blood 7_EnhG1
E040_7_EnhG1	375406	366	1033	2	1.99313	0.266864	0.532997	0.954848	BLD.CD4.CD25M.CD45RO.MPC Primary T helper memory cells from peripheral blood 1 7_EnhG1
E034_5_Tx	375406	366	25248	28	1.14905	0.464281	0.544413	0.95523	BLD.CD3.PPC Primary T cells fromаperipheralаblood 5_Tx
E062_18_Quies	375406	366	222522	210	0.924806	0.456835	0.546066	0.95523	BLD.PER.MONUC.PC Primary mononuclear cells fromаperipheralаblood 18_Quies
E039_4_TssFlnkD	375406	366	1053	2	1.95517	0.274049	0.547827	0.95523	BLD.CD4.CD25M.CD45RA.NPC Primary T helper naive cells fromаperipheralаblood 4_TssFlnkD
E038_1_TssA	375406	366	331	1	3.11084	0.276031	0.549947	0.95523	BLD.CD4.NPC Primary T helper naive cells from peripheral blood 1_TssA
E062_5_Tx	375406	366	26266	29	1.14402	0.472433	0.552573	0.95523	BLD.PER.MONUC.PC Primary mononuclear cells fromаperipheralаblood 5_Tx
E034_1_TssA	375406	366	333	1	3.09208	0.277443	0.553427	0.95523	BLD.CD3.PPC Primary T cells fromаperipheralаblood 1_TssA
E044_16_ReprPC	375406	366	4517	6	1.36898	0.462898	0.562728	0.958046	BLD.CD4.CD25.CD127M.TREGPC Primary T regulatory cells fromаperipheralаblood 16_ReprPC
E044_2_TssFlnk	375406	366	339	1	3.03712	0.281663	0.56312	0.958046	BLD.CD4.CD25.CD127M.TREGPC Primary T regulatory cells fromаperipheralаblood 2_TssFlnk
E039_17_ReprPCWk	375406	366	30614	26	0.861129	0.56566	0.568871	0.958772	BLD.CD4.CD25M.CD45RA.NPC Primary T helper naive cells fromаperipheralаblood 17_ReprPCWk
E029_5_Tx	375406	366	29360	32	1.12936	0.495019	0.570698	0.958772	BLD.CD14.PC Primary monocytes fromаperipheralаblood 5_Tx
E048_2_TssFlnk	375406	366	354	1	2.90795	0.292106	0.582848	0.974852	BLD.CD8.MPC Primary T CD8+ memory cells from peripheral blood 2_TssFlnk
E034_6_TxWk	375406	366	35366	38	1.11402	0.530323	0.5891	0.976267	BLD.CD3.PPC Primary T cells fromаperipheralаblood 6_TxWk
E043_18_Quies	375406	366	223679	212	0.933736	0.522874	0.592166	0.976267	BLD.CD4.CD25M.TPC Primary T helper cells fromаperipheralаblood 18_Quies
E043_16_ReprPC	375406	366	3708	5	1.38889	0.418875	0.593014	0.976267	BLD.CD4.CD25M.TPC Primary T helper cells fromаperipheralаblood 16_ReprPC
E039_13_Het	375406	366	6111	4	0.667531	0.537418	0.594025	0.976267	BLD.CD4.CD25M.CD45RA.NPC Primary T helper naive cells fromаperipheralаblood 13_Het
E038_2_TssFlnk	375406	366	368	1	2.79693	0.301717	0.601603	0.984442	BLD.CD4.NPC Primary T helper naive cells from peripheral blood 2_TssFlnk
E045_5_Tx	375406	366	17027	19	1.15264	0.528486	0.616711	1	BLD.CD4.CD25I.CD127.TMEMPC Primary T cells effector/memory enriched from peripheral blood 5_Tx
E044_6_TxWk	375406	366	34639	37	1.10645	0.527527	0.620837	1	BLD.CD4.CD25.CD127M.TREGPC Primary T regulatory cells fromаperipheralаblood 6_TxWk
E046_12_ZNF_Rpts	375406	366	2905	4	1.41742	0.373228	0.628149	1	BLD.CD56.PC Primary Natural Killer cells fromаperipheralаblood 12_ZNF_Rpts
E062_2_TssFlnk	375406	366	406	1	2.5343	0.327151	0.650959	1	BLD.PER.MONUC.PC Primary mononuclear cells fromаperipheralаblood 2_TssFlnk
E037_7_EnhG1	375406	366	1213	2	1.69611	0.331216	0.659059	1	BLD.CD4.MPC Primary T helper memory cells from peripheral blood 2 7_EnhG1
E044_7_EnhG1	375406	366	2327	1	0.439015	0.732966	0.682093	1	BLD.CD4.CD25.CD127M.TREGPC Primary T regulatory cells fromаperipheralаblood 7_EnhG1
E043_12_ZNF_Rpts	375406	366	2148	3	1.43669	0.471188	0.686959	1	BLD.CD4.CD25M.TPC Primary T helper cells fromаperipheralаblood 12_ZNF_Rpts
E029_12_ZNF_Rpts	375406	366	11591	13	1.15609	0.545352	0.688388	1	BLD.CD14.PC Primary monocytes fromаperipheralаblood 12_ZNF_Rpts
E038_13_Het	375406	366	2276	1	0.448918	0.731507	0.717717	1	BLD.CD4.NPC Primary T helper naive cells from peripheral blood 13_Het
E032_5_Tx	375406	366	26624	28	1.08529	0.682959	0.735369	1	BLD.CD19.PPC Primary B cells from peripheral blood 5_Tx
E040_13_Het	375406	366	6656	5	0.767154	0.693515	0.753178	1	BLD.CD4.CD25M.CD45RO.MPC Primary T helper memory cells from peripheral blood 1 13_Het
E038_7_EnhG1	375406	366	1398	2	1.47058	0.395615	0.78578	1	BLD.CD4.NPC Primary T helper naive cells from peripheral blood 7_EnhG1
E045_13_Het	375406	366	4238	3	0.723614	0.803887	0.826101	1	BLD.CD4.CD25I.CD127.TMEMPC Primary T cells effector/memory enriched from peripheral blood 13_Het
E038_16_ReprPC	375406	366	554	1	1.85535	0.417707	0.829232	1	BLD.CD4.NPC Primary T helper naive cells from peripheral blood 16_ReprPC
E048_12_ZNF_Rpts	375406	366	591	1	1.73879	0.438378	0.830265	1	BLD.CD8.MPC Primary T CD8+ memory cells from peripheral blood 12_ZNF_Rpts
E039_8_EnhG2	375406	366	560	1	1.83543	0.42111	0.832135	1	BLD.CD4.CD25M.CD45RA.NPC Primary T helper naive cells fromаperipheralаblood 8_EnhG2
E032_15_EnhBiv	375406	366	889	0	0	1	0.845541	1	BLD.CD19.PPC Primary B cells from peripheral blood 15_EnhBiv
E029_15_EnhBiv	375406	366	860	0	0	1	0.869292	1	BLD.CD14.PC Primary monocytes fromаperipheralаblood 15_EnhBiv
E040_6_TxWk	375406	366	41618	39	0.956504	0.86773	0.885585	1	BLD.CD4.CD25M.CD45RO.MPC Primary T helper memory cells from peripheral blood 1 6_TxWk
E044_17_ReprPCWk	375406	366	56019	56	1.02996	0.825767	0.887373	1	BLD.CD4.CD25.CD127M.TREGPC Primary T regulatory cells fromаperipheralаblood 17_ReprPCWk
E034_15_EnhBiv	375406	366	1900	1	0.538339	1	0.900524	1	BLD.CD3.PPC Primary T cells fromаperipheralаblood 15_EnhBiv
E037_17_ReprPCWk	375406	366	20653	21	1.04561	0.818186	0.900692	1	BLD.CD4.MPC Primary T helper memory cells from peripheral blood 2 17_ReprPCWk
E046_5_Tx	375406	366	27756	28	1.03764	0.841307	0.901029	1	BLD.CD56.PC Primary Natural Killer cells fromаperipheralаblood 5_Tx
E032_12_ZNF_Rpts	375406	366	4610	5	1.11415	0.809018	0.921965	1	BLD.CD19.PPC Primary B cells from peripheral blood 12_ZNF_Rpts
E046_15_EnhBiv	375406	366	788	0	0	1	0.932255	1	BLD.CD56.PC Primary Natural Killer cells fromаperipheralаblood 15_EnhBiv
E048_13_Het	375406	366	2672	3	1.15303	0.748611	0.953082	1	BLD.CD8.MPC Primary T CD8+ memory cells from peripheral blood 13_Het
E046_10_EnhA2	375406	366	1667	2	1.23214	0.679722	0.964966	1	BLD.CD56.PC Primary Natural Killer cells fromаperipheralаblood 10_EnhA2
E037_4_TssFlnkD	375406	366	746	0	0	1	0.967276	1	BLD.CD4.MPC Primary T helper memory cells from peripheral blood 2 4_TssFlnkD
E062_4_TssFlnkD	375406	366	696	1	1.47564	0.493141	0.982248	1	BLD.PER.MONUC.PC Primary mononuclear cells fromаperipheralаblood 4_TssFlnkD
E029_4_TssFlnkD	375406	366	721	0	0	1	0.99174	1	BLD.CD14.PC Primary monocytes fromаperipheralаblood 4_TssFlnkD
E034_17_ReprPCWk	375406	366	125773	123	1.00465	0.955883	0.995735	1	BLD.CD3.PPC Primary T cells fromаperipheralаblood 17_ReprPCWk
E029_1_TssA	375406	366	103	0	0	1	1	1	BLD.CD14.PC Primary monocytes fromаperipheralаblood 1_TssA
E029_14_TssBiv	375406	366	179	0	0	1	1	1	BLD.CD14.PC Primary monocytes fromаperipheralаblood 14_TssBiv
E032_1_TssA	375406	366	122	0	0	1	1	1	BLD.CD19.PPC Primary B cells from peripheral blood 1_TssA
E032_10_EnhA2	375406	366	234	0	0	1	1	1	BLD.CD19.PPC Primary B cells from peripheral blood 10_EnhA2
E032_14_TssBiv	375406	366	71	0	0	1	1	1	BLD.CD19.PPC Primary B cells from peripheral blood 14_TssBiv
E032_4_TssFlnkD	375406	366	572	0	0	1	1	1	BLD.CD19.PPC Primary B cells from peripheral blood 4_TssFlnkD
E032_8_EnhG2	375406	366	905	1	1.13388	0.586799	1	1	BLD.CD19.PPC Primary B cells from peripheral blood 8_EnhG2
E034_14_TssBiv	375406	366	254	0	0	1	1	1	BLD.CD3.PPC Primary T cells fromаperipheralаblood 14_TssBiv
E034_2_TssFlnk	375406	366	124	0	0	1	1	1	BLD.CD3.PPC Primary T cells fromаperipheralаblood 2_TssFlnk
E034_4_TssFlnkD	375406	366	513	0	0	1	1	1	BLD.CD3.PPC Primary T cells fromаperipheralаblood 4_TssFlnkD
E037_1_TssA	375406	366	372	0	0	1	1	1	BLD.CD4.MPC Primary T helper memory cells from peripheral blood 2 1_TssA
E037_13_Het	375406	366	4677	4	0.875766	1	1	1	BLD.CD4.MPC Primary T helper memory cells from peripheral blood 2 13_Het
E037_14_TssBiv	375406	366	19	0	0	1	1	1	BLD.CD4.MPC Primary T helper memory cells from peripheral blood 2 14_TssBiv
E037_15_EnhBiv	375406	366	160	0	0	1	1	1	BLD.CD4.MPC Primary T helper memory cells from peripheral blood 2 15_EnhBiv
E037_2_TssFlnk	375406	366	143	0	0	1	1	1	BLD.CD4.MPC Primary T helper memory cells from peripheral blood 2 2_TssFlnk
E037_8_EnhG2	375406	366	158	0	0	1	1	1	BLD.CD4.MPC Primary T helper memory cells from peripheral blood 2 8_EnhG2
E038_14_TssBiv	375406	366	36	0	0	1	1	1	BLD.CD4.NPC Primary T helper naive cells from peripheral blood 14_TssBiv
E038_15_EnhBiv	375406	366	145	0	0	1	1	1	BLD.CD4.NPC Primary T helper naive cells from peripheral blood 15_EnhBiv
E038_4_TssFlnkD	375406	366	1845	2	1.1126	0.702124	1	1	BLD.CD4.NPC Primary T helper naive cells from peripheral blood 4_TssFlnkD
E038_8_EnhG2	375406	366	160	0	0	1	1	1	BLD.CD4.NPC Primary T helper naive cells from peripheral blood 8_EnhG2
E039_1_TssA	375406	366	354	0	0	1	1	1	BLD.CD4.CD25M.CD45RA.NPC Primary T helper naive cells fromаperipheralаblood 1_TssA
E039_14_TssBiv	375406	366	117	0	0	1	1	1	BLD.CD4.CD25M.CD45RA.NPC Primary T helper naive cells fromаperipheralаblood 14_TssBiv
E039_15_EnhBiv	375406	366	282	0	0	1	1	1	BLD.CD4.CD25M.CD45RA.NPC Primary T helper naive cells fromаperipheralаblood 15_EnhBiv
E039_2_TssFlnk	375406	366	250	0	0	1	1	1	BLD.CD4.CD25M.CD45RA.NPC Primary T helper naive cells fromаperipheralаblood 2_TssFlnk
E039_7_EnhG1	375406	366	2157	2	0.950728	1	1	1	BLD.CD4.CD25M.CD45RA.NPC Primary T helper naive cells fromаperipheralаblood 7_EnhG1
E040_1_TssA	375406	366	249	0	0	1	1	1	BLD.CD4.CD25M.CD45RO.MPC Primary T helper memory cells from peripheral blood 1 1_TssA
E040_14_TssBiv	375406	366	23	0	0	1	1	1	BLD.CD4.CD25M.CD45RO.MPC Primary T helper memory cells from peripheral blood 1 14_TssBiv
E040_15_EnhBiv	375406	366	283	0	0	1	1	1	BLD.CD4.CD25M.CD45RO.MPC Primary T helper memory cells from peripheral blood 1 15_EnhBiv
E040_17_ReprPCWk	375406	366	41502	40	0.987164	1	1	1	BLD.CD4.CD25M.CD45RO.MPC Primary T helper memory cells from peripheral blood 1 17_ReprPCWk
E040_2_TssFlnk	375406	366	186	0	0	1	1	1	BLD.CD4.CD25M.CD45RO.MPC Primary T helper memory cells from peripheral blood 1 2_TssFlnk
E040_4_TssFlnkD	375406	366	904	1	1.13514	0.586394	1	1	BLD.CD4.CD25M.CD45RO.MPC Primary T helper memory cells from peripheral blood 1 4_TssFlnkD
E043_1_TssA	375406	366	89	0	0	1	1	1	BLD.CD4.CD25M.TPC Primary T helper cells fromаperipheralаblood 1_TssA
E043_10_EnhA2	375406	366	152	0	0	1	1	1	BLD.CD4.CD25M.TPC Primary T helper cells fromаperipheralаblood 10_EnhA2
E043_14_TssBiv	375406	366	125	0	0	1	1	1	BLD.CD4.CD25M.TPC Primary T helper cells fromаperipheralаblood 14_TssBiv
E043_15_EnhBiv	375406	366	426	0	0	1	1	1	BLD.CD4.CD25M.TPC Primary T helper cells fromаperipheralаblood 15_EnhBiv
E043_4_TssFlnkD	375406	366	1648	1	0.621127	1	1	1	BLD.CD4.CD25M.TPC Primary T helper cells fromаperipheralаblood 4_TssFlnkD
E043_7_EnhG1	375406	366	3075	3	1.00069	1	1	1	BLD.CD4.CD25M.TPC Primary T helper cells fromаperipheralаblood 7_EnhG1
E044_14_TssBiv	375406	366	203	0	0	1	1	1	BLD.CD4.CD25.CD127M.TREGPC Primary T regulatory cells fromаperipheralаblood 14_TssBiv
E044_15_EnhBiv	375406	366	274	0	0	1	1	1	BLD.CD4.CD25.CD127M.TREGPC Primary T regulatory cells fromаperipheralаblood 15_EnhBiv
E044_4_TssFlnkD	375406	366	1063	1	0.964781	1	1	1	BLD.CD4.CD25.CD127M.TREGPC Primary T regulatory cells fromаperipheralаblood 4_TssFlnkD
E045_1_TssA	375406	366	585	0	0	1	1	1	BLD.CD4.CD25I.CD127.TMEMPC Primary T cells effector/memory enriched from peripheral blood 1_TssA
E045_14_TssBiv	375406	366	62	0	0	1	1	1	BLD.CD4.CD25I.CD127.TMEMPC Primary T cells effector/memory enriched from peripheral blood 14_TssBiv
E045_15_EnhBiv	375406	366	127	0	0	1	1	1	BLD.CD4.CD25I.CD127.TMEMPC Primary T cells effector/memory enriched from peripheral blood 15_EnhBiv
E045_2_TssFlnk	375406	366	535	0	0	1	1	1	BLD.CD4.CD25I.CD127.TMEMPC Primary T cells effector/memory enriched from peripheral blood 2_TssFlnk
E045_4_TssFlnkD	375406	366	692	0	0	1	1	1	BLD.CD4.CD25I.CD127.TMEMPC Primary T cells effector/memory enriched from peripheral blood 4_TssFlnkD
E045_7_EnhG1	375406	366	1018	1	1.00759	0.630027	1	1	BLD.CD4.CD25I.CD127.TMEMPC Primary T cells effector/memory enriched from peripheral blood 7_EnhG1
E045_8_EnhG2	375406	366	265	0	0	1	1	1	BLD.CD4.CD25I.CD127.TMEMPC Primary T cells effector/memory enriched from peripheral blood 8_EnhG2
E046_14_TssBiv	375406	366	60	0	0	1	1	1	BLD.CD56.PC Primary Natural Killer cells fromаperipheralаblood 14_TssBiv
E046_2_TssFlnk	375406	366	112	0	0	1	1	1	BLD.CD56.PC Primary Natural Killer cells fromаperipheralаblood 2_TssFlnk
E046_4_TssFlnkD	375406	366	350	0	0	1	1	1	BLD.CD56.PC Primary Natural Killer cells fromаperipheralаblood 4_TssFlnkD
E047_1_TssA	375406	366	316	0	0	1	1	1	BLD.CD8.NPC Primary T CD8+ naive cells from peripheral blood 1_TssA
E047_10_EnhA2	375406	366	189	0	0	1	1	1	BLD.CD8.NPC Primary T CD8+ naive cells from peripheral blood 10_EnhA2
E047_14_TssBiv	375406	366	39	0	0	1	1	1	BLD.CD8.NPC Primary T CD8+ naive cells from peripheral blood 14_TssBiv
E047_15_EnhBiv	375406	366	236	0	0	1	1	1	BLD.CD8.NPC Primary T CD8+ naive cells from peripheral blood 15_EnhBiv
E047_2_TssFlnk	375406	366	209	0	0	1	1	1	BLD.CD8.NPC Primary T CD8+ naive cells from peripheral blood 2_TssFlnk
E047_4_TssFlnkD	375406	366	851	1	1.20609	0.564397	1	1	BLD.CD8.NPC Primary T CD8+ naive cells from peripheral blood 4_TssFlnkD
E047_8_EnhG2	375406	366	116	0	0	1	1	1	BLD.CD8.NPC Primary T CD8+ naive cells from peripheral blood 8_EnhG2
E048_1_TssA	375406	366	363	0	0	1	1	1	BLD.CD8.MPC Primary T CD8+ memory cells from peripheral blood 1_TssA
E048_14_TssBiv	375406	366	32	0	0	1	1	1	BLD.CD8.MPC Primary T CD8+ memory cells from peripheral blood 14_TssBiv
E048_6_TxWk	375406	366	43507	42	0.988886	1	1	1	BLD.CD8.MPC Primary T CD8+ memory cells from peripheral blood 6_TxWk
E048_8_EnhG2	375406	366	111	0	0	1	1	1	BLD.CD8.MPC Primary T CD8+ memory cells from peripheral blood 8_EnhG2
E062_1_TssA	375406	366	114	0	0	1	1	1	BLD.PER.MONUC.PC Primary mononuclear cells fromаperipheralаblood 1_TssA
E062_14_TssBiv	375406	366	163	0	0	1	1	1	BLD.PER.MONUC.PC Primary mononuclear cells fromаperipheralаblood 14_TssBiv
E062_15_EnhBiv	375406	366	241	0	0	1	1	1	BLD.PER.MONUC.PC Primary mononuclear cells fromаperipheralаblood 15_EnhBiv
E062_8_EnhG2	375406	366	196	0	0	1	1	1	BLD.PER.MONUC.PC Primary mononuclear cells fromаperipheralаblood 8_EnhG2
