# Supplementary material for: High density methylation QTL analysis in human blood via next-generation sequencing of the methylated genomic DNA fraction
Source: Genome Biol. 2015 Dec 23;16:291. doi: 10.1186/s13059-015-0842-7 (PMC4699364; doi:10.1186/s13059-015-0842-7)
Supplement: Supplementary file 1 — Supplementary Materials. (ZIP 58629 kb) [file 13059_2015_842_MOESM1_ESM.zip › Supplementary Table S8 - All meQTLs (large file).xlsx]

## Sheet: Local meQTLs
Methylation site			meQTLs		Best meQTL SNP			More methylation site information
chrom	start	end	best p-value	# of	rs number	chrom	location	Nearby genes	CpG-SNPs (see readme)	Pseudogene	genomic super duplications	structural variants
1	1011420	1011751	4.72028e-06	2	10907177	1	1021346	AGRN/RNF223/C1orf159	4	0	1	1
1	1012487	1012741	6.41963e-09	24	9442372	1	1018704	RNF223/C1orf159	4	0	1	1
1	1012916	1013426	3.69509e-08	24	9442396	1	1019180	RNF223/C1orf159	4	0	1	1
1	1013666	1013666	5.89212e-06	24	4073176	1	1004957	RNF223/C1orf159	0	0	1	1
1	1014146	1014330	8.86863e-06	11	9442397	1	1020406	RNF223/C1orf159	4	0	1	1
1	1015934	1016039	1.8761e-07	24	3766193	1	1017170	RNF223/C1orf159	4	0	0	1
1	1019383	1019902	1.35618e-05	3	6603785	1	1186502	RNF223/C1orf159	2	0	0	0
1	1033921	1033994	1.81279e-08	44	6604968	1	1041700	C1orf159	4	0	0	0
1	1034397	1035162	4.47212e-86	53	6604968	1	1041700	C1orf159	4	0	0	0
1	1036945	1037047	1.2476e-07	8	11584392	1	1047981	C1orf159	4	0	0	0
1	1040985	1040985	5.93717e-06	44	76744376	1	1055797	C1orf159	4	0	0	0
1	1041652	1041756	9.44925e-28	47	6604968	1	1041700	C1orf159	4	0	0	0
1	1041884	1041884	5.46767e-14	47	7538862	1	1056715	C1orf159	4	0	0	0
1	1050516	1050679	3.70989e-05	2	7538862	1	1056715	C1orf159	2	0	0	0
1	1074017	1076485	2.97306e-05	10	2803335	1	1875655		4	0	0	0
1	1119785	1120617	2.5851e-05	3	12026794	1	1133254	MIR200B/MIR200A/MIR429/TTLL10/TNFRSF18	4	0	0	0
1	1121788	1121793	8.25978e-23	43	61768485	1	1124891	MIR200B/MIR200A/MIR429/TTLL10/TNFRSF18	4	0	0	0
1	1121945	1121945	2.75163e-07	26	61768485	1	1124891	MIR200B/MIR200A/MIR429/TTLL10/TNFRSF18	4	0	0	0
1	1122176	1122176	1.09567e-10	26	61768485	1	1124891	MIR200B/MIR200A/MIR429/TTLL10/TNFRSF18	4	0	0	0
1	1124789	1124819	1.3139e-09	45	143570933	1	1131394	TTLL10/TNFRSF18	4	0	0	0
1	1127523	1127680	4.02661e-18	27	61768485	1	1124891	TTLL10/TNFRSF18/TNFRSF4	4	0	0	0
1	1127860	1127860	1.76901e-09	73	186463605	1	1176064	TTLL10/TNFRSF18/TNFRSF4	3	0	0	0
1	1128052	1128052	2.16997e-20	146	186463605	1	1176064	TTLL10/TNFRSF18/TNFRSF4	2	0	0	0
1	1130035	1130117	4.93265e-13	26	61768485	1	1124891	TTLL10/TNFRSF18/TNFRSF4	3	0	0	0
1	1130479	1130479	2.77541e-05	5	61768485	1	1124891	TTLL10/TNFRSF18/TNFRSF4	3	0	0	0
1	1142532	1143104	3.17319e-08	26	61768485	1	1124891	TTLL10/TNFRSF18/TNFRSF4/SDF4	3	0	0	1
1	1159850	1160017	2.73603e-05	1	1539634	1	1097100	TNFRSF18/TNFRSF4/SDF4/B3GALT6/FAM132A	4	0	0	0
1	1161722	1161943	1.53259e-06	25	7515488	1	1163804	TNFRSF18/TNFRSF4/SDF4/B3GALT6/FAM132A	4	0	0	0
1	1186390	1186715	3.02012e-07	23	113679913	1	1186998	SDF4/B3GALT6/FAM132A/UBE2J2	1	0	0	1
1	1287472	1287994	4.3839e-06	21	2765021	1	1297422	TAS1R3/DVL1/MXRA8	4	0	0	0
1	1300968	1300968	2.44355e-08	9	35742679	1	1299068	DVL1/MXRA8/AURKAIP1	4	0	0	1
1	1301306	1301403	1.27199e-31	165	36087904	1	1299260	DVL1/MXRA8/AURKAIP1/CCNL2	4	0	0	1
1	1301497	1301497	5.87703e-14	57	36087904	1	1299260	DVL1/MXRA8/AURKAIP1/CCNL2	4	0	0	1
1	1301611	1301687	2.37755e-27	97	36087904	1	1299260	DVL1/MXRA8/AURKAIP1/CCNL2	4	0	0	1
1	1302403	1302501	1.67254e-09	7	35056373	1	1297059	DVL1/MXRA8/AURKAIP1/CCNL2	0	0	0	1
1	1303374	1303393	3.51475e-07	8	112431693	1	1298982	DVL1/MXRA8/AURKAIP1/CCNL2	4	0	0	1
1	1304379	1304469	9.83624e-07	21	28821228	1	1299278	DVL1/MXRA8/AURKAIP1/CCNL2	4	0	0	1
1	1305085	1305170	6.02109e-07	4	112431693	1	1298982	MXRA8/AURKAIP1/CCNL2	4	0	0	0
1	1305466	1305468	2.21772e-05	1	12049002	1	2151807	MXRA8/AURKAIP1/CCNL2	4	0	0	0
1	1305561	1305658	1.38116e-07	80	112431693	1	1298982	MXRA8/AURKAIP1/CCNL2	4	0	0	0
1	1312097	1312144	3.87016e-11	42	2765021	1	1297422	MXRA8/AURKAIP1/CCNL2	4	0	0	0
1	1314245	1314245	1.34159e-09	35	2477784	1	1298537	AURKAIP1/CCNL2	4	1	0	0
1	1318232	1318287	9.08838e-25	167	36087904	1	1299260	AURKAIP1/CCNL2/LOC148413/MRPL20	0	0	0	0
1	1326505	1326618	2.66004e-05	1	150121003	1	2175578	AURKAIP1/CCNL2/LOC148413/MRPL20	0	0	0	0
1	1351135	1351334	1.38e-07	35	2477784	1	1298537	CCNL2/LOC148413/MRPL20/LOC441869/TMEM88B/VWA1	4	0	0	0
1	1365730	1366274	4.88189e-06	2	1695824	1	1365570	LOC441869/TMEM88B/VWA1/ATAD3C	4	0	0	1
1	1390976	1393607	8.48972e-06	7	7290	1	1477244	VWA1/ATAD3C/ATAD3B	4	0	0	0
1	1402145	1402179	5.083e-06	3	1262894	1	1217011	ATAD3C/ATAD3B	0	0	1	0
1	1410565	1411760	3.52189e-05	4	4596826	1	1298533	ATAD3C/ATAD3B	2	0	1	0
1	1414728	1416144	3.69005e-06	24	2765021	1	1297422	ATAD3C/ATAD3B	3	0	1	0
1	1420409	1423234	6.20112e-07	15	7516190	1	1485347	ATAD3C/ATAD3B	4	0	1	0
1	1427199	1427303	3.70032e-05	1	28842562	1	1844693	ATAD3B	1	0	1	0
1	1440761	1440838	1.95304e-05	2	78107697	1	1161866	ATAD3B/ATAD3A	1	0	1	0
1	1471523	1472729	3.9529e-05	1	10907182	1	1066403	ATAD3A/C1orf70/SSU72	1	0	0	0
1	1474176	1474399	2.39427e-05	5	9442407	1	1516270	ATAD3A/C1orf70/SSU72	4	0	0	0
1	1477159	1477293	3.75314e-15	75	3766180	1	1478153	ATAD3A/C1orf70/SSU72	4	0	0	0
1	1477348	1477348	2.12813e-11	56	7533	1	1479333	ATAD3A/C1orf70/SSU72	4	0	0	0
1	1478104	1478465	1.83179e-05	1	3128342	1	1486834	ATAD3A/C1orf70/SSU72	4	0	0	0
1	1486781	1486897	4.27107e-14	56	7290	1	1477244	ATAD3A/C1orf70/SSU72	4	0	0	0
1	1493647	1493782	8.25912e-16	56	3766176	1	1486903	C1orf70/SSU72	4	0	0	0
1	1494106	1494190	2.01894e-14	73	4618908	1	1511315	C1orf70/SSU72	2	0	0	0
1	1504791	1504931	1.4754e-05	2	7512482	1	2146966	SSU72	4	0	0	0
1	1505739	1505914	6.99016e-06	25	3766170	1	1497008	SSU72	4	0	0	0
1	1505967	1506042	1.28017e-18	65	7552586	1	1504560	SSU72	4	0	0	0
1	1509075	1509114	1.59987e-06	28	7520996	1	1509034	SSU72	1	0	0	0
1	1510838	1510991	3.13182e-08	59	1571150	1	1474304	SSU72	4	0	0	0
1	1575679	1575964	2.61568e-06	25	2294487	1	1663861	MIB2/MMP23B/MMP23A/CDK11B/SLC35E2B	4	0	1	0
1	1580495	1580761	2.30472e-05	3	61777505	1	1661844	MIB2/MMP23B/MMP23A/CDK11B/SLC35E2B	0	0	1	0
1	1598544	1598544	3.41851e-05	2	10910047	1	2211849	CDK11B/SLC35E2B	2	0	1	0
1	1599157	1599321	2.31584e-12	44	61777505	1	1661844	CDK11B/SLC35E2B	3	0	1	0
1	1605503	1605538	3.6766e-05	1	28510084	1	1562437	CDK11B/SLC35E2B	1	1	1	0
1	1607431	1607613	1.48276e-05	1	3128332	1	2036597	CDK11B/SLC35E2B	0	0	1	0
1	1620768	1620934	5.2943e-09	144	4648764	1	1665613	CDK11B/SLC35E2B/MMP23A/CDK11A	4	0	1	0
1	1627725	1627843	5.11355e-06	4	12567855	1	1060355	CDK11B/SLC35E2B/MMP23A/CDK11A	4	0	1	0
1	1630916	1631118	2.34435e-05	1	57488553	1	1808753	CDK11B/SLC35E2B/MMP23A/CDK11A	0	0	1	0
1	1644908	1644908	1.66671e-07	16	2072928	1	1685213	CDK11B/SLC35E2B/MMP23A/CDK11A/SLC35E2	4	0	1	0
1	1645093	1645295	8.44647e-12	18	760926	1	1646657	CDK11B/SLC35E2B/MMP23A/CDK11A/SLC35E2	4	0	1	0
1	1645874	1646016	2.76692e-21	18	760925	1	1646574	CDK11B/SLC35E2B/MMP23A/CDK11A/SLC35E2	4	0	1	0
1	1647488	1647649	1.74387e-07	14	6666068	1	1802172	CDK11B/SLC35E2B/MMP23A/CDK11A/SLC35E2	3	0	1	0
1	1647744	1647744	2.48971e-05	12	12137617	1	1651266	CDK11B/SLC35E2B/MMP23A/CDK11A/SLC35E2	3	0	0	0
1	1649039	1650424	5.82154e-07	7	2072928	1	1685213	CDK11B/SLC35E2B/MMP23A/CDK11A/SLC35E2	4	0	0	0
1	1650844	1651002	3.56661e-05	2	2072928	1	1685213	CDK11B/SLC35E2B/MMP23A/CDK11A/SLC35E2	1	0	0	0
1	1653799	1654193	3.5488e-16	39	12137617	1	1651266	CDK11B/SLC35E2B/MMP23A/CDK11A/SLC35E2	0	0	1	0
1	1654713	1654713	2.29279e-05	2	4648623	1	1688469	CDK11B/SLC35E2B/MMP23A/CDK11A/SLC35E2	0	0	1	0
1	1659696	1659806	1.10505e-05	12	760928	1	1647299	CDK11B/SLC35E2B/MMP23A/CDK11A/SLC35E2	0	0	1	0
1	1660557	1660732	1.42535e-05	18	2803334	1	1875621	CDK11B/SLC35E2B/MMP23A/CDK11A/SLC35E2	2	0	1	0
1	1660800	1660800	3.08068e-07	101	12567685	1	1806647	CDK11B/SLC35E2B/MMP23A/CDK11A/SLC35E2	1	0	1	0
1	1664213	1664223	1.96052e-06	53	4648629	1	1695462	CDK11B/SLC35E2B/MMP23A/CDK11A/SLC35E2/NADK	3	0	0	0
1	1665517	1665684	3.48132e-09	89	2076325	1	1666615	CDK11B/SLC35E2B/MMP23A/CDK11A/SLC35E2/NADK	4	0	1	0
1	1665723	1665723	1.85924e-06	66	7407	1	1684472	CDK11B/SLC35E2B/MMP23A/CDK11A/SLC35E2/NADK	4	0	1	0
1	1666140	1666348	1.02438e-06	3	2281173	1	1688192	CDK11B/SLC35E2B/MMP23A/CDK11A/SLC35E2/NADK	4	0	1	0
1	1666410	1666410	5.98465e-07	4	2281173	1	1688192	CDK11B/SLC35E2B/MMP23A/CDK11A/SLC35E2/NADK	4	0	0	0
1	1666574	1666615	1.12204e-06	19	61777505	1	1661844	CDK11B/SLC35E2B/MMP23A/CDK11A/SLC35E2/NADK	4	0	0	0
1	1667165	1667415	2.01726e-09	53	2072928	1	1685213	CDK11B/SLC35E2B/MMP23A/CDK11A/SLC35E2/NADK	4	1	1	0
1	1673781	1673805	1.1449e-05	3	2281173	1	1688192	CDK11B/SLC35E2B/MMP23A/CDK11A/SLC35E2/NADK	4	0	1	0
1	1673906	1673924	3.21591e-17	216	61777505	1	1661844	CDK11B/SLC35E2B/MMP23A/CDK11A/SLC35E2/NADK	4	0	1	0
1	1683526	1683602	3.76999e-10	158	35678883	1	1673907	SLC35E2/NADK	0	0	1	0
1	1705382	1705382	3.02899e-05	2	7542410	1	1831012	NADK/GNB1	4	0	0	0
1	1706627	1706735	8.49431e-19	161	72909062	1	1707435	NADK/GNB1	4	0	0	0
1	1706884	1706884	1.80593e-07	46	941529	1	1840606	NADK/GNB1	4	0	0	0
1	1722965	1723094	1.66779e-07	84	9660106	1	1797947	NADK/GNB1	4	0	0	0
1	1736814	1736814	1.9788e-05	1	6666068	1	1802172	GNB1	4	0	0	0
1	1749173	1749311	3.65864e-05	2	4648559	1	2439681	GNB1	1	0	0	0
1	1758922	1759037	4.73806e-07	5	6666068	1	1802172	GNB1	2	0	0	0
1	1760037	1760196	2.91194e-05	2	262684	1	2118359	GNB1	0	0	0	0
1	1770765	1770765	8.60337e-59	288	12036384	1	1795789	GNB1	4	0	0	0
1	1777234	1777397	1.71892e-05	6	72634839	1	1674111	GNB1	2	0	0	0
1	1783200	1783204	1.29181e-10	113	3737627	1	1722828	GNB1	4	0	0	0
1	1805272	1805390	3.42802e-09	64	6603805	1	1821625	GNB1	4	0	0	0
1	1808274	1808332	5.2294e-06	7	12044597	1	1708801	GNB1	1	0	0	0
1	1810659	1810675	2.35536e-05	5	2459994	1	2024064	GNB1	0	0	0	0
1	1812413	1812529	3.58733e-13	207	9660180	1	1723031	GNB1	4	0	0	0
1	1812620	1812773	5.1517e-08	144	2803296	1	1848109	GNB1	4	0	0	0
1	1823423	1823835	1.41485e-35	302	6688470	1	1818239	GNB1	4	0	0	0
1	1823879	1824194	8.10718e-26	272	3737628	1	1722932	GNB1	3	0	0	0
1	1824240	1824240	1.43993e-10	184	6603802	1	1812521	GNB1	0	0	0	0
1	1828686	1828849	4.93838e-07	22	12402876	1	1783201	GNB1/CALML6	4	0	0	1
1	1829299	1829385	1.4965e-06	47	56693667	1	1714345	GNB1/CALML6/TMEM52	4	0	0	1
1	1829498	1829587	2.92317e-09	48	34238514	1	1706735	GNB1/CALML6/TMEM52	4	0	0	1
1	1842435	1843004	2.89478e-05	1	4310388	1	2507415	GNB1/CALML6/TMEM52	2	0	0	0
1	1853118	1853152	2.76951e-05	20	3817856	1	1663831	CALML6/TMEM52	4	0	0	0
1	1865680	1867006	4.2584e-35	290	2377037	1	1838516	CALML6/TMEM52/KIAA1751	4	0	0	1
1	1867076	1867112	7.04646e-13	252	57488553	1	1808753	CALML6/TMEM52/KIAA1751	1	0	0	1
1	1869784	1869818	9.39155e-06	2	146106400	1	2582084	TMEM52/KIAA1751	1	0	0	1
1	1875780	1875876	3.5455e-16	236	4648727	1	1776269	KIAA1751	4	0	0	1
1	1895522	1895938	1.03287e-06	35	111616474	1	1844422	KIAA1751	4	0	0	0
1	1899067	1899218	6.69014e-11	264	137927575	1	1902466	KIAA1751	4	0	0	0
1	1910390	1910972	1.86043e-19	89	28448395	1	1909854	KIAA1751	4	0	0	0
1	1910991	1911251	4.20488e-07	41	28433557	1	1909843	KIAA1751	4	0	0	0
1	1912486	1912740	6.14518e-06	28	28642304	1	1910371	KIAA1751	4	0	0	0
1	1913016	1913457	4.37307e-07	28	28539219	1	1909868	KIAA1751	4	0	0	0
1	1913472	1913832	1.81637e-08	64	28539219	1	1909868	KIAA1751	4	0	0	0
1	1930517	1930517	1.97485e-06	17	28575389	1	1932181	KIAA1751	4	0	0	0
1	1930943	1930943	2.17045e-07	20	13303031	1	1931195	KIAA1751/GABRD	4	0	0	0
1	1944625	1944625	1.44192e-05	2	61765773	1	2566623	KIAA1751/GABRD	1	0	0	0
1	1952454	1952626	4.72676e-06	4	4648614	1	1953812	KIAA1751/GABRD	4	0	0	0
1	1993677	1993817	2.55162e-05	1	150564009	1	2164620	PRKCZ	4	0	0	0
1	1996523	1996580	2.44768e-21	74	2459995	1	2024256	PRKCZ	4	0	0	0
1	2005287	2005534	2.1878e-05	1	11589451	1	2276371	PRKCZ	4	0	0	0
1	2023966	2024071	8.2805e-07	21	2490561	1	2023504	PRKCZ	4	0	0	0
1	2024183	2024183	3.2479e-05	1	2459994	1	2024064	PRKCZ	4	0	0	0
1	2031921	2032210	3.8956e-06	2	12561849	1	2356110	PRKCZ	1	0	0	0
1	2037222	2038100	2.2166e-05	8	262688	1	2113565	PRKCZ	4	0	0	0
1	2038139	2038586	4.9222e-06	33	626479	1	2110260	PRKCZ	4	0	0	0
1	2048684	2048791	2.02105e-30	176	424079	1	2071340	PRKCZ	4	0	0	0
1	2052755	2052774	1.63674e-08	95	424079	1	2071340	PRKCZ	4	0	0	0
1	2052856	2052928	4.64349e-68	217	436045	1	2071556	PRKCZ	4	0	0	0
1	2053090	2053607	7.31774e-68	223	2222217	1	2063164	PRKCZ	4	0	0	0
1	2053741	2054108	2.89294e-05	3	3107141	1	2043984	PRKCZ	4	0	0	0
1	2054166	2054186	1.07382e-36	94	3128336	1	2042994	PRKCZ	4	0	0	0
1	2054229	2055225	2.10455e-73	234	436045	1	2071556	PRKCZ	4	0	0	0
1	2055306	2055430	2.124e-14	105	3128295	1	2068480	PRKCZ	4	0	0	0
1	2055447	2055813	9.47166e-80	258	424079	1	2071340	PRKCZ	4	0	0	0
1	2069375	2069506	2.62598e-05	5	115452583	1	2918642	PRKCZ	4	0	0	0
1	2073348	2074376	1.32699e-06	42	10797427	1	2060732	PRKCZ	2	0	0	0
1	2074984	2075037	6.51968e-30	166	262648	1	2095198	PRKCZ	4	0	0	0
1	2075187	2075187	1.84095e-22	119	2460001	1	2111030	PRKCZ	4	0	0	0
1	2076030	2076778	6.01343e-07	72	56383911	1	2068714	PRKCZ	4	0	0	0
1	2079267	2079370	8.81306e-29	197	2257182	1	2082566	PRKCZ	0	0	0	0
1	2079566	2079669	2.34653e-08	43	3128294	1	2065343	PRKCZ	0	0	0	0
1	2079941	2079941	8.41628e-06	3	2843153	1	2245221	PRKCZ	0	0	0	0
1	2083478	2083536	1.90013e-15	91	424079	1	2071340	PRKCZ	4	0	0	0
1	2088043	2088082	5.99968e-55	155	421992	1	2077260	PRKCZ	4	0	0	0
1	2088513	2088778	3.82654e-15	98	262639	1	2107061	PRKCZ	4	0	0	0
1	2090139	2090139	3.4546e-07	70	364677	1	2071765	PRKCZ	4	0	0	0
1	2091288	2091503	4.84656e-07	37	427811	1	2075560	PRKCZ	4	0	0	0
1	2097460	2097546	3.19121e-05	1	61760819	1	2311393	PRKCZ/C1orf86	1	0	0	0
1	2111779	2111966	3.22976e-06	1	2843159	1	2235672	PRKCZ/C1orf86/LOC100128003	2	0	0	0
1	2112277	2112986	9.18915e-06	3	12725264	1	2208751	PRKCZ/C1orf86/LOC100128003	4	0	0	0
1	2116793	2116996	2.80437e-05	1	10907185	1	1733219	PRKCZ/C1orf86/LOC100128003	1	0	0	0
1	2118288	2118323	6.10911e-17	84	364677	1	2071765	PRKCZ/C1orf86/LOC100128003	4	0	0	0
1	2120625	2120625	3.72021e-08	60	903908	1	2202967	PRKCZ/C1orf86/LOC100128003	4	0	0	0
1	2125205	2125691	5.19715e-06	14	4648658	1	2560882	PRKCZ/C1orf86/LOC100128003	0	0	0	0
1	2132886	2133033	5.36967e-07	20	7339944	1	2833294	PRKCZ/C1orf86/LOC100128003	1	0	0	0
1	2134272	2135835	3.72408e-05	1	2981867	1	3030624	PRKCZ/C1orf86/LOC100128003	1	0	0	0
1	2153197	2153284	7.09883e-06	28	137927575	1	1902466	C1orf86/LOC100128003/SKI	0	0	0	1
1	2153454	2153502	1.73398e-05	1	2075969	1	2978043	C1orf86/LOC100128003/SKI	3	0	0	1
1	2170721	2170731	2.17693e-05	1	2843147	1	2265881	SKI	0	0	0	0
1	2178685	2178999	1.28475e-06	45	4648626	1	2200390	SKI	4	0	0	0
1	2183938	2184301	3.70879e-06	4	1692580	1	2157948	SKI	1	0	0	0
1	2200461	2200730	1.06019e-05	2	2981866	1	3031064	SKI	4	0	0	0
1	2203231	2203860	1.26243e-05	3	6698680	1	2329661	SKI	1	0	0	0
1	2210767	2210897	2.54694e-05	2	4648629	1	1695462	SKI	3	0	0	0
1	2236863	2237053	3.62489e-06	1	35447812	1	2267297	SKI/MORN1	4	0	0	0
1	2250785	2251601	3.18738e-05	1	6671815	1	2207480	SKI/MORN1	4	0	0	0
1	2257039	2257039	7.58791e-06	19	3107126	1	2081642	SKI/MORN1	4	0	0	0
1	2258401	2258472	3.62628e-07	15	2645069	1	2268678	SKI/MORN1	4	0	0	0
1	2271775	2272889	4.01489e-05	1	2843137	1	2276200	MORN1/LOC100129534	4	0	0	0
1	2281867	2282060	4.07179e-06	17	2843137	1	2276200	MORN1/LOC100129534	0	0	0	0
1	2283063	2283305	7.3633e-08	22	2840540	1	2292688	MORN1/LOC100129534	4	1	0	0
1	2283370	2283399	4.22154e-06	18	2840531	1	2286408	MORN1/LOC100129534	4	0	0	0
1	2284167	2284182	5.38084e-34	134	12071572	1	2299311	MORN1/LOC100129534	4	0	0	0
1	2285380	2285413	6.54904e-46	102	2645082	1	2284003	MORN1/LOC100129534	4	0	0	0
1	2286359	2286543	5.05246e-06	20	2645086	1	2288747	MORN1/LOC100129534	4	0	0	0
1	2292046	2292290	2.00375e-17	60	2840528	1	2283896	MORN1/LOC100129534	4	0	0	0
1	2292351	2292351	7.81487e-07	16	56030548	1	2279817	MORN1/LOC100129534	4	0	0	0
1	2293115	2293220	6.03864e-06	12	2250799	1	2293166	MORN1/LOC100129534	4	0	0	0
1	2299238	2299238	6.98312e-09	30	12071572	1	2299311	MORN1/LOC100129534	4	0	0	0
1	2301254	2301368	4.04935e-09	7	6658584	1	2794253	MORN1/LOC100129534	4	0	0	0
1	2306123	2306152	3.23748e-06	15	16825089	1	2317069	MORN1/LOC100129534/RER1	4	0	0	0
1	2313814	2314670	3.28619e-05	1	77970146	1	3110678	MORN1/LOC100129534/RER1	3	0	0	0
1	2315664	2315800	6.21893e-06	5	2843165	1	2307916	MORN1/LOC100129534/RER1	4	0	0	0
1	2322343	2322343	2.50083e-05	2	2503699	1	2118539	MORN1/LOC100129534/RER1/PEX10	0	0	0	0
1	2326799	2327075	3.428e-09	10	1129332	1	2336210	MORN1/LOC100129534/RER1/PEX10	4	0	0	0
1	2331132	2331333	1.51688e-06	2	28523801	1	1999345	MORN1/LOC100129534/RER1/PEX10	1	0	0	0
1	2337009	2337032	6.9268e-09	7	1129332	1	2336210	MORN1/LOC100129534/RER1/PEX10	4	0	0	0
1	2346512	2346512	1.5115e-05	1	2245703	1	3303446	RER1/PEX10	4	0	0	0
1	2346843	2347096	3.09232e-05	1	2494588	1	2358073	RER1/PEX10	1	0	0	0
1	2352279	2352334	1.40198e-28	38	2494592	1	2349908	RER1/PEX10	4	0	0	0
1	2353978	2354035	1.28569e-11	3	3935660	1	2351879	RER1/PEX10	4	0	0	0
1	2354268	2354268	1.37314e-08	14	67658905	1	2347576	RER1/PEX10	4	0	0	0
1	2354400	2354450	2.51403e-12	6	12746918	1	2347466	RER1/PEX10	4	0	0	0
1	2357085	2357109	1.44425e-05	18	35158882	1	1663452	PEX10	0	0	0	0
1	2358748	2358840	1.99357e-05	3	2296442	1	2430617	PEX10	4	0	0	0
1	2400527	2400565	2.58655e-08	29	35886181	1	2391491	PLCH2	4	0	0	1
1	2420811	2421025	3.28334e-06	10	76224752	1	2415425	PLCH2/PANK4	4	0	0	0
1	2437833	2439051	2.46778e-05	1	10909851	1	2714157	PLCH2/PANK4	4	0	0	0
1	2450502	2450823	2.58711e-05	1	11590198	1	2551900	PLCH2/PANK4/HES5	2	0	0	0
1	2465609	2465806	8.14987e-09	10	2494603	1	2462818	PANK4/HES5/LOC115110	4	0	0	0
1	2465832	2465832	7.18123e-11	15	2494603	1	2462818	PANK4/HES5/LOC115110	4	0	0	0
1	2466984	2467303	3.3426e-05	1	4648364	1	3053030	PANK4/HES5/LOC115110/LOC100133445	0	0	0	0
1	2470360	2470987	2.70301e-13	166	10752745	1	2507938	PANK4/HES5/LOC115110/LOC100133445/TNFRSF14	4	0	0	0
1	2473276	2474750	2.82759e-05	2	3107157	1	2061969	PANK4/HES5/LOC115110/LOC100133445/TNFRSF14	4	0	0	1
1	2513006	2513127	1.00786e-06	7	10910093	1	2505713	TNFRSF14/C1orf93/MMEL1	4	0	0	0
1	2522185	2522516	2.41719e-05	1	2817165	1	3007039	C1orf93/MMEL1	4	0	0	0
1	2524233	2524485	9.16655e-07	76	2094074	1	2514575	C1orf93/MMEL1	4	0	0	0
1	2524733	2524984	2.27587e-06	31	10797442	1	2554344	C1orf93/MMEL1	4	0	0	0
1	2533541	2534177	8.05649e-06	21	2764842	1	2529192	C1orf93/MMEL1	4	0	0	0
1	2534338	2534784	1.83521e-05	3	10752748	1	2544640	C1orf93/MMEL1	4	0	0	0
1	2539181	2539813	3.68836e-07	58	60733400	1	2516781	C1orf93/MMEL1	4	0	0	0
1	2540185	2540363	1.64791e-09	124	4648459	1	2697713	C1orf93/MMEL1	4	0	0	0
1	2541186	2541396	4.46931e-06	8	2065524	1	3303731	C1orf93/MMEL1	4	0	0	0
1	2546228	2546367	1.09095e-20	239	876938	1	2523212	MMEL1	4	0	0	0
1	2546686	2546777	6.6894e-06	10	3935659	1	2351699	MMEL1	0	0	0	0
1	2551639	2551675	1.66126e-83	295	10797442	1	2554344	MMEL1	4	0	0	0
1	2551785	2551789	7.04562e-14	31	10910097	1	2521430	MMEL1	4	0	0	0
1	2551899	2551935	3.58155e-07	42	61765774	1	2566937	MMEL1	4	0	0	0
1	2553758	2553766	1.57231e-07	60	4073286	1	2539901	MMEL1	4	0	0	0
1	2555080	2555146	2.09105e-05	1	10752748	1	2544640	MMEL1	4	0	0	0
1	2556125	2556187	4.88541e-13	96	6684865	1	2546229	MMEL1	4	0	0	0
1	2556548	2556548	1.75053e-05	3	10797442	1	2554344	MMEL1	4	0	0	0
1	2558570	2558740	4.73598e-35	268	12146058	1	2554563	MMEL1	4	0	0	0
1	2568246	2568246	5.99232e-08	85	4648502	1	2700117	MMEL1	4	0	0	0
1	2583226	2695379	4.14813e-11	19	12117343	1	2551785	MMEL1	4	0	1	0
1	2697668	2697714	1.79568e-09	166	4648502	1	2700117		4	0	0	0
1	2700804	2700935	3.51754e-06	2	10797373	1	2904056		2	0	0	0
1	2709391	2709576	6.77934e-21	247	2377041	1	2713327		4	0	0	0
1	2710301	2710376	1.15318e-09	98	12751643	1	2632097		4	0	0	0
1	2712093	2712093	1.23692e-07	86	12747919	1	2744710		4	0	0	0
1	2712191	2712261	4.71239e-09	106	4648383	1	2756397		4	0	0	0
1	2713204	2713332	1.48772e-19	230	2377041	1	2713327		4	0	0	0
1	2727333	2727690	8.6202e-10	127	751358	1	2716907		4	0	0	0
1	2727783	2727783	3.25811e-06	33	10910094	1	2506488		4	0	0	0
1	2739282	2739642	1.00615e-05	2	11579873	1	3337636		2	0	0	1
1	2744078	2744145	7.21744e-06	1	3765697	1	3587546		0	0	0	1
1	2744415	2744511	1.85567e-05	2	12406076	1	2379550		4	0	0	1
1	2746038	2746194	2.82318e-27	136	1001620	1	2746066		4	0	0	1
1	2754364	2754364	2.42388e-10	136	7511879	1	2752265		4	0	0	1
1	2755202	2755279	6.34771e-08	58	10797389	1	2749614		4	0	0	1
1	2756210	2756288	5.67975e-16	213	4648382	1	2756288		4	0	0	1
1	2757537	2757587	9.49118e-28	255	12049543	1	2761375		4	0	0	1
1	2757675	2757731	6.21865e-21	159	12047690	1	2759855		4	0	0	1
1	2758892	2759052	4.36612e-10	101	12037615	1	2759806		4	0	0	1
1	2762856	2762856	1.34361e-05	3	35986070	1	2268668		0	0	0	1
1	2764031	2764301	4.70526e-26	238	1840737	1	2761532		4	0	0	1
1	2768513	2769374	6.80123e-25	176	12047690	1	2759855		4	0	0	1
1	2769385	2769541	6.54326e-08	42	4648383	1	2756397		4	0	0	1
1	2772127	2772542	1.49679e-05	10	4648540	1	3543706		1	0	0	1
1	2773083	2773811	3.09924e-05	3	2368534	1	3740640		4	0	0	1
1	2775185	2775387	3.62176e-05	2	3737593	1	3696536		1	0	0	1
1	2789238	2789238	6.06435e-17	75	10737194	1	2783309		4	0	0	1
1	2797721	2797856	2.0123e-06	22	12131393	1	2791953		4	0	0	1
1	2797915	2797915	5.00643e-07	27	6656067	1	2791891		4	0	0	1
1	2797971	2797974	5.17032e-06	15	7546616	1	2784616		4	0	0	1
1	2802192	2802241	3.22087e-05	1	868688	1	3300807		4	0	0	1
1	2802335	2802451	8.09798e-08	21	7546616	1	2784616		4	0	0	1
1	2811693	2812884	6.33992e-08	18	1456466	1	2811988		4	0	0	1
1	2817425	2817476	6.30191e-06	15	2842910	1	2817421		4	0	0	1
1	2827588	2827762	4.05161e-05	1	2748978	1	1877238		1	0	0	1
1	2834390	2834487	3.13641e-06	24	2477707	1	2431057		1	0	0	1
1	2842380	2842380	7.83515e-09	59	880725	1	2824989		4	0	0	1
1	2846591	2846937	1.43821e-06	26	2842906	1	2869913		2	0	0	1
1	2852266	2852530	4.32893e-06	5	2821041	1	3404227		2	0	0	1
1	2854170	2854336	4.9122e-09	80	2842933	1	2867961		4	0	0	1
1	2857569	2857618	8.15341e-06	9	6670437	1	3778884		0	0	0	1
1	2860730	2861027	3.45036e-09	2	2925499	1	2860931		4	0	0	1
1	2861438	2861698	3.26086e-05	1	880725	1	2824989		4	0	0	1
1	2862334	2862648	1.86381e-06	11	12035456	1	2862855		4	0	0	1
1	2866534	2867313	1.62201e-11	25	2842933	1	2867961		4	0	0	1
1	2881616	2881616	2.17981e-05	4	150121003	1	2175578		1	0	0	1
1	2886327	2886557	3.38881e-05	1	17389607	1	2917565		4	0	0	1
1	2896707	2896852	1.0794e-05	13	1539648	1	3768729		4	0	0	1
1	2898384	2898556	2.11881e-05	5	17389607	1	2917565		4	0	0	1
1	2903991	2904055	3.08989e-23	184	10797373	1	2904056		4	0	0	1
1	2909370	2909394	7.5975e-11	134	10797375	1	2917463		4	0	0	1
1	2910239	2910441	4.98101e-13	120	10909855	1	2908388		4	0	0	1
1	2911365	2911498	3.70828e-08	103	16823303	1	2903159		1	0	0	1
1	2917565	2918229	1.96192e-07	95	72629472	1	2921446	ACTRT2	4	0	0	1
1	2918284	2918498	1.21289e-05	1	3762442	1	2427340	ACTRT2	4	0	0	1
1	2919016	2921334	1.33857e-06	81	150339141	1	2918643	ACTRT2	4	0	0	1
1	2921735	2921957	6.91264e-07	103	112539394	1	2927014	ACTRT2	4	0	0	1
1	2925438	2925740	8.57639e-09	174	12028439	1	2927175	ACTRT2	4	0	0	0
1	2940066	2940066	1.64751e-08	85	2981856	1	2972524	ACTRT2	4	0	0	0
1	2940416	2940529	1.46299e-07	20	2840540	1	2292688	ACTRT2	4	0	0	1
1	2951007	2951041	1.34411e-26	187	2993479	1	2967039	ACTRT2	4	0	0	0
1	2954365	2954538	2.61736e-05	2	897631	1	2825367	ACTRT2	4	0	0	1
1	2956142	2956142	2.71317e-11	161	12035292	1	2945904	ACTRT2	4	0	0	1
1	2962028	2962077	1.01115e-05	5	6702771	1	3013277	FLJ42875	1	0	0	0
1	2963492	2963492	3.31301e-07	32	12035292	1	2945904	FLJ42875	4	0	0	0
1	2968237	2968264	7.16359e-06	1	2803294	1	1997150	FLJ42875/PRDM16	0	0	0	0
1	2968856	2968990	3.81318e-07	82	2993480	1	2973322	FLJ42875/PRDM16	4	0	0	0
1	2969073	2969073	1.1633e-05	16	2993481	1	2973433	FLJ42875/PRDM16	4	0	0	0
1	2972423	2972484	6.38212e-10	86	2981856	1	2972524	FLJ42875/PRDM16	4	0	0	0
1	2973322	2973383	4.98298e-09	85	2981857	1	2971521	FLJ42875/PRDM16	4	0	0	0
1	2974822	2974858	1.0724e-43	206	6665853	1	2981841	FLJ42875/PRDM16	4	0	0	0
1	2974941	2974964	6.46025e-15	6	2376821	1	2974852	FLJ42875/PRDM16	4	0	0	0
1	2993876	2994051	1.26049e-05	3	867814	1	3362256	FLJ42875/PRDM16	4	0	0	0
1	2994640	2994954	1.16242e-06	2	1569419	1	2996602	FLJ42875/PRDM16	4	0	0	0
1	2995424	2995614	2.24324e-05	2	2072732	1	2980277	FLJ42875/PRDM16	4	0	0	0
1	2996626	2996707	2.74802e-05	1	1569419	1	2996602	FLJ42875/PRDM16	4	0	0	0
1	2996830	2997012	2.35301e-05	9	28475011	1	2011116	FLJ42875/PRDM16	4	0	0	0
1	3000206	3000580	3.03236e-06	8	10909873	1	2998998	FLJ42875/PRDM16	4	0	0	0
1	3003276	3003477	1.88396e-05	3	12131393	1	2791953	FLJ42875/PRDM16	4	0	0	0
1	3004689	3004883	2.46796e-05	2	2017143	1	2220649	PRDM16	4	0	0	0
1	3019912	3020306	3.84671e-05	1	903912	1	2289250	PRDM16	0	0	0	0
1	3043044	3043157	1.04256e-10	7	6661861	1	3043121	PRDM16/MIR4251	3	0	0	0
1	3055866	3056344	1.74976e-05	5	4648364	1	3053030	PRDM16/MIR4251	4	0	0	0
1	3074690	3074821	1.25232e-05	3	2821060	1	3477902	PRDM16/MIR4251	0	0	0	0
1	3082815	3083014	7.17933e-07	78	876938	1	2523212	PRDM16/MIR4251	2	0	0	0
1	3083623	3083720	4.04663e-08	18	1736523	1	3079885	PRDM16/MIR4251	4	0	0	0
1	3085004	3085006	7.50582e-10	34	207199	1	3076857	PRDM16/MIR4251	4	0	0	0
1	3085103	3085186	1.20901e-06	31	1798246	1	3080855	PRDM16/MIR4251	4	0	0	0
1	3095281	3095355	1.19871e-05	1	12409875	1	2424765	PRDM16/MIR4251	4	0	0	0
1	3097413	3098475	2.50436e-41	68	2817126	1	3083246	PRDM16/MIR4251	4	0	0	0
1	3098600	3098667	1.3624e-07	36	2651899	1	3083712	PRDM16/MIR4251	4	0	0	0
1	3104957	3105218	1.1679e-05	10	7539775	1	3109151	PRDM16/MIR4251	4	0	0	0
1	3105239	3105408	4.4686e-07	41	12135062	1	3103312	PRDM16/MIR4251	4	0	0	0
1	3106170	3106170	6.64089e-06	2	7539775	1	3109151	PRDM16/MIR4251	4	0	0	0
1	3126849	3126849	5.66939e-06	3	2494641	1	2362827	PRDM16/MIR4251	1	0	0	0
1	3146064	3146317	1.14703e-05	10	10909905	1	3147899	PRDM16/MIR4251	4	0	0	0
1	3155894	3155894	2.87789e-05	4	60635488	1	2202572	PRDM16/MIR4251	2	0	0	0
1	3168462	3169105	2.11731e-05	9	61759183	1	3168203	PRDM16/MIR4251	4	0	0	0
1	3172405	3172591	2.50406e-05	1	3765736	1	3616601	PRDM16/MIR4251	4	0	0	0
1	3174272	3174370	8.74344e-07	13	2273954	1	3549852	PRDM16/MIR4251	0	0	0	0
1	3175477	3175675	1.35009e-05	1	6701784	1	3641123	PRDM16/MIR4251	4	0	0	0
1	3209862	3210097	4.63839e-06	5	2483264	1	3232378	PRDM16/MIR4251	4	0	0	0
1	3211310	3211515	3.72725e-05	1	1553291	1	3209923	PRDM16/MIR4251	4	0	0	0
1	3211536	3211753	2.12196e-05	5	2500290	1	3212591	PRDM16/MIR4251	4	0	0	0
1	3211805	3211805	2.60099e-07	6	4648470	1	3211753	PRDM16/MIR4251	4	0	0	0
1	3211944	3212352	3.49042e-05	1	2500278	1	3225940	PRDM16/MIR4251	4	0	0	0
1	3212409	3212462	3.08677e-08	27	4648471	1	3223230	PRDM16/MIR4251	4	0	0	0
1	3212590	3213079	1.61035e-06	17	2483259	1	3227175	PRDM16/MIR4251	4	0	0	0
1	3214710	3214950	2.02204e-14	55	2455144	1	3214732	PRDM16/MIR4251	4	0	0	0
1	3215345	3215512	2.59082e-05	2	5024246	1	3318714	PRDM16/MIR4251	4	0	0	0
1	3215559	3216128	2.57309e-18	71	2455142	1	3215632	PRDM16/MIR4251	4	0	0	0
1	3216157	3217094	2.15785e-83	163	2455144	1	3214732	PRDM16/MIR4251	4	0	0	0
1	3220975	3221171	1.06772e-05	1	77188861	1	3254039	PRDM16/MIR4251	4	0	0	0
1	3224709	3224966	3.58273e-05	1	1563471	1	2750437	PRDM16/MIR4251	1	0	0	0
1	3232275	3232430	5.10544e-06	1	2376821	1	2974852	PRDM16/MIR4251	4	0	0	0
1	3234500	3234530	3.90334e-15	27	16823802	1	3199217	PRDM16/MIR4251	3	0	0	0
1	3237109	3237141	9.86569e-06	6	4440829	1	4080780	PRDM16/MIR4251	4	0	0	0
1	3250012	3250295	1.33108e-10	39	1889122	1	3250154	PRDM16/MIR4251	4	0	0	0
1	3250358	3250441	2.88814e-13	46	1889121	1	3250423	PRDM16/MIR4251	4	0	0	0
1	3250540	3250749	3.08755e-05	1	6702451	1	3510544	PRDM16/MIR4251	4	0	0	0
1	3251225	3251352	2.0464e-12	49	2483280	1	3255539	PRDM16/MIR4251	4	0	0	0
1	3253638	3253648	4.57353e-35	70	4648479	1	3253162	PRDM16/MIR4251	4	0	0	0
1	3253790	3253790	2.68171e-32	25	1999526	1	3256250	PRDM16/MIR4251	4	0	0	0
1	3254184	3254356	5.01229e-09	26	2483279	1	3252169	PRDM16/MIR4251	4	0	0	0
1	3259100	3259148	1.36348e-51	94	9424292	1	3260470	PRDM16/MIR4251	4	0	0	0
1	3259467	3259467	1.36781e-25	76	2500261	1	3257782	PRDM16/MIR4251	4	0	0	0
1	3259852	3259946	2.91035e-21	48	9424291	1	3260396	PRDM16/MIR4251	4	0	0	0
1	3277486	3277708	2.39977e-05	1	2493268	1	3308498	PRDM16/MIR4251	1	0	0	0
1	3280002	3280086	2.62419e-05	3	2843132	1	2313540	PRDM16/MIR4251	4	0	0	0
1	3285741	3285756	5.10142e-06	5	2500286	1	3276138	PRDM16/MIR4251	4	0	0	0
1	3300600	3300629	3.5301e-05	1	6702213	1	4067512	PRDM16/MIR4251	4	0	0	0
1	3303343	3303376	3.76347e-05	1	2799186	1	3698528	PRDM16/MIR4251	3	0	0	0
1	3303489	3303593	2.12312e-05	2	80295651	1	4186123	PRDM16/MIR4251	4	0	0	0
1	3304186	3304336	2.28145e-05	3	10797383	1	3112417	PRDM16/MIR4251	4	0	0	0
1	3305115	3305115	2.67185e-13	14	56042259	1	3316539	PRDM16/MIR4251	4	0	0	0
1	3307679	3307824	3.2834e-05	1	12564843	1	3623325	PRDM16/MIR4251	4	0	0	0
1	3308752	3308773	9.52803e-07	74	10797439	1	2540364	PRDM16/MIR4251	4	0	0	0
1	3312821	3312963	1.32054e-06	8	2282198	1	3301721	PRDM16/MIR4251	4	0	0	0
1	3315769	3315849	6.12786e-43	80	12562397	1	3319674	PRDM16/MIR4251	4	0	0	0
1	3315936	3316510	5.79313e-08	10	4471209	1	3319777	PRDM16/MIR4251	4	0	0	0
1	3318456	3318456	6.92138e-60	108	56148282	1	3318842	PRDM16/MIR4251	4	0	0	0
1	3321637	3322066	1.15199e-05	1	1181875	1	3681831	PRDM16/MIR4251	4	0	0	0
1	3323168	3323168	6.68787e-14	19	2483223	1	3323197	PRDM16/MIR4251	4	0	0	0
1	3326612	3326612	2.25807e-12	40	2493302	1	3324433	PRDM16/MIR4251	4	0	0	0
1	3327972	3328393	2.25134e-05	1	3002685	1	3177480	PRDM16/MIR4251	3	0	0	0
1	3347517	3347756	1.74158e-05	1	7532225	1	4294267	PRDM16/MIR4251	1	0	0	0
1	3359941	3359969	3.23326e-05	1	71634382	1	3816893	PRDM16/MIR4251/ARHGEF16	4	0	0	0
1	3362148	3362256	1.12895e-10	37	2487681	1	3377343	PRDM16/MIR4251/ARHGEF16	4	0	0	0
1	3363810	3363841	1.83035e-10	32	2487668	1	3369753	PRDM16/MIR4251/ARHGEF16	4	0	0	0
1	3366856	3366932	4.80316e-07	17	10909947	1	3382180	PRDM16/MIR4251/ARHGEF16	2	0	0	0
1	3367045	3367268	1.14766e-17	21	2487668	1	3369753	PRDM16/MIR4251/ARHGEF16	0	0	0	0
1	3368142	3368204	4.39917e-20	38	2487681	1	3377343	PRDM16/MIR4251/ARHGEF16	4	0	0	0
1	3380486	3383820	1.33016e-05	4	871823	1	3313516	ARHGEF16	4	0	0	0
1	3390260	3390430	3.30227e-05	13	6682043	1	2531514	ARHGEF16/MEGF6	2	0	0	0
1	3392278	3392892	3.48665e-05	1	192554855	1	3319339	ARHGEF16/MEGF6	1	0	0	0
1	3405265	3405276	7.29249e-62	39	4648505	1	3405296	ARHGEF16/MEGF6	4	0	0	0
1	3436499	3436671	5.63364e-26	11	72853528	1	3430646	MEGF6	4	0	0	0
1	3451501	3451621	2.9821e-05	4	34724272	1	3444032	MEGF6	4	0	0	0
1	3479113	3479294	1.0645e-05	5	10915373	1	4121105	MEGF6/MIR551A	0	0	0	0
1	3481210	3481219	6.78235e-06	14	7521546	1	3518944	MEGF6/MIR551A	4	0	0	0
1	3487355	3488049	1.11691e-05	2	2794358	1	3425430	MEGF6/MIR551A	4	0	0	0
1	3499666	3500880	1.97518e-05	14	2821044	1	3499681	MEGF6/MIR551A	4	0	0	0
1	3502874	3503081	9.16017e-06	5	1687202	1	4403670	MEGF6/MIR551A	1	0	0	0
1	3521792	3521920	7.18417e-10	40	71634349	1	3536070	MEGF6/MIR551A/TPRG1L	4	0	0	0
1	3529436	3529436	3.96959e-05	1	3765701	1	3589001	MEGF6/MIR551A/TPRG1L/WRAP73	1	0	0	0
1	3532626	3532731	2.08639e-05	2	2251098	1	3566706	MEGF6/MIR551A/TPRG1L/WRAP73	4	0	0	0
1	3533747	3534028	4.48539e-08	24	6678958	1	3532709	MEGF6/MIR551A/TPRG1L/WRAP73	4	0	0	0
1	3536508	3536558	4.51875e-07	21	6678958	1	3532709	MEGF6/MIR551A/TPRG1L/WRAP73	4	0	0	0
1	3536643	3536756	5.32418e-09	38	6678958	1	3532709	MEGF6/MIR551A/TPRG1L/WRAP73	2	0	0	0
1	3537346	3537509	2.66569e-05	1	60777787	1	3560974	MEGF6/MIR551A/TPRG1L/WRAP73	4	0	0	0
1	3546069	3546149	3.87243e-05	1	2368544	1	3574756	MEGF6/MIR551A/TPRG1L/WRAP73	1	0	0	0
1	3546734	3547232	4.73511e-10	32	2181485	1	3548342	MEGF6/MIR551A/TPRG1L/WRAP73	4	0	0	0
1	3562057	3562122	1.74045e-06	3	171260	1	4373172	TPRG1L/WRAP73/TP73	4	0	0	0
1	3563394	3563521	6.26535e-06	12	72632786	1	4493326	TPRG1L/WRAP73/TP73	4	0	0	0
1	3566031	3566177	7.44512e-07	10	6697769	1	3570883	TPRG1L/WRAP73/TP73	1	0	0	0
1	3567660	3567958	2.96974e-05	2	351602	1	4382235	WRAP73/TP73	0	0	0	0
1	3569724	3569967	1.1733e-06	8	2224718	1	3576060	WRAP73/TP73	2	0	0	0
1	3573258	3573309	1.92679e-05	6	676871	1	4518135	WRAP73/TP73	1	0	0	0
1	3574865	3575149	8.84843e-07	21	6697769	1	3570883	WRAP73/TP73	4	0	0	0
1	3577302	3577346	1.60018e-05	6	60965010	1	3326142	WRAP73/TP73	0	0	0	0
1	3578896	3578957	2.40066e-14	19	10910003	1	3575929	WRAP73/TP73	4	0	0	0
1	3579406	3579564	2.22307e-10	19	755159	1	3580783	WRAP73/TP73	4	0	0	0
1	3583124	3583130	3.86751e-05	1	4130940	1	4130348	WRAP73/TP73	1	0	0	0
1	3583267	3583368	1.0257e-05	3	59109036	1	3522060	WRAP73/TP73	1	0	0	0
1	3604014	3604146	2.5893e-05	1	6660514	1	4497118	TP73	4	0	0	0
1	3610449	3611481	9.6724e-06	1	3765732	1	3611960	TP73	4	0	0	0
1	3620627	3620836	3.35057e-05	1	4391636	1	4130684	TP73	4	0	0	0
1	3620986	3621448	3.89045e-05	3	597453	1	4562897	TP73	2	0	0	0
1	3643185	3643289	2.78875e-05	1	241234	1	4589410	TP73/TP73-AS1	4	0	0	0
1	3643465	3643841	3.9844e-05	1	17448695	1	4367810	TP73/TP73-AS1	4	0	0	0
1	3649180	3649890	3.02444e-05	5	4325088	1	3171809	TP73/TP73-AS1/CCDC27	3	0	0	0
1	3653077	3653181	3.31317e-05	1	10797400	1	3450637	TP73/TP73-AS1/CCDC27	1	0	0	0
1	3656236	3656592	2.83827e-05	1	180913383	1	4138213	TP73/TP73-AS1/CCDC27	1	0	0	0
1	3661034	3661213	2.27006e-07	26	10910021	1	3669205	TP73/TP73-AS1/CCDC27	4	0	0	0
1	3665684	3665703	7.15515e-06	4	3819962	1	3628303	TP73/TP73-AS1/CCDC27	4	0	0	0
1	3665795	3665956	4.61419e-07	30	10910021	1	3669205	TP73/TP73-AS1/CCDC27	4	0	0	0
1	3672203	3672456	5.82297e-06	7	12126189	1	4162878	TP73/TP73-AS1/CCDC27/LOC388588	1	0	0	0
1	3675975	3675996	1.23255e-08	11	1181877	1	3680729	TP73-AS1/CCDC27/LOC388588	4	0	0	0
1	3681771	3681789	9.82856e-08	14	1181874	1	3682070	TP73-AS1/CCDC27/LOC388588/LRRC47	4	0	0	0
1	3682020	3682070	4.05115e-22	218	1181876	1	3681681	TP73-AS1/CCDC27/LOC388588/LRRC47	4	0	0	0
1	3682176	3682224	2.93496e-05	4	6424060	1	3773252	TP73-AS1/CCDC27/LOC388588/LRRC47	4	0	0	0
1	3686317	3686481	5.38031e-06	4	41315316	1	3686415	CCDC27/LOC388588/LRRC47	3	0	0	0
1	3687655	3687985	2.73323e-05	2	780589	1	4507242	CCDC27/LOC388588/LRRC47	4	0	0	0
1	3692589	3695152	1.68174e-07	14	41315316	1	3686415	CCDC27/LOC388588/LRRC47	4	0	0	0
1	3698706	3698706	5.03409e-06	6	35608411	1	3706969	CCDC27/LOC388588/LRRC47	4	0	0	0
1	3700153	3700216	2.71694e-11	15	9424313	1	3693110	CCDC27/LOC388588/LRRC47	4	0	0	0
1	3704682	3704988	9.96839e-06	1	2045331	1	2842270	CCDC27/LOC388588/LRRC47	4	0	0	0
1	3705115	3705796	1.85853e-07	105	7530315	1	3725442	CCDC27/LOC388588/LRRC47	4	0	0	0
1	3708420	3708420	1.0901e-05	1	6678453	1	4169341	LOC388588/LRRC47	1	0	0	0
1	3711662	3711662	3.5213e-15	106	7545274	1	3744261	LOC388588/LRRC47/CEP104	4	0	0	0
1	3713411	3713511	6.73772e-07	108	6424060	1	3773252	LRRC47/CEP104	4	0	0	0
1	3713548	3713722	7.87956e-14	170	6424055	1	3722485	LRRC47/CEP104	4	0	0	0
1	3718978	3719150	3.31092e-26	268	7535775	1	3719057	LRRC47/CEP104	4	0	0	0
1	3719245	3719284	4.36384e-07	97	11809965	1	3733161	LRRC47/CEP104	4	0	0	0
1	3720275	3720487	4.25542e-06	6	1175548	1	3693032	LRRC47/CEP104	1	0	0	0
1	3721065	3721133	4.70739e-07	54	4648424	1	3771348	LRRC47/CEP104	4	0	0	0
1	3721215	3721403	3.61432e-11	149	6424055	1	3722485	LRRC47/CEP104	4	0	0	0
1	3722467	3722633	1.97107e-10	104	4564078	1	3772359	LRRC47/CEP104	4	0	0	0
1	3722995	3723229	4.57866e-07	78	12750187	1	3711193	LRRC47/CEP104	4	0	0	0
1	3724372	3724566	1.91847e-06	61	12750187	1	3711193	LRRC47/CEP104	4	0	0	0
1	3726326	3726481	1.15248e-05	27	2275822	1	3761479	LRRC47/CEP104	4	0	0	0
1	3730370	3730411	2.48008e-05	2	10909896	1	3113818	LRRC47/CEP104	4	0	0	0
1	3732580	3732857	3.82585e-09	125	4366262	1	3723203	LRRC47/CEP104	4	0	0	0
1	3735862	3735998	3.06495e-05	1	350175	1	4546463	CEP104	0	0	0	0
1	3736444	3736483	1.21337e-05	50	10797346	1	3756532	CEP104	4	0	0	0
1	3737293	3737777	4.75579e-10	134	4648344	1	3743132	CEP104	4	0	0	0
1	3738066	3738240	2.75424e-05	1	4587513	1	3723195	CEP104	4	0	0	0
1	3739383	3739383	1.89263e-05	16	10797343	1	3744548	CEP104	4	0	0	0
1	3742103	3742310	1.09464e-06	16	12759497	1	3742257	CEP104	4	0	0	0
1	3743085	3743223	7.3041e-06	35	6676575	1	3719787	CEP104	4	0	0	0
1	3744075	3744154	1.79451e-37	281	9424310	1	3744084	CEP104	4	0	0	0
1	3744787	3744932	6.6107e-06	6	1229150	1	4582896	CEP104	4	0	0	0
1	3745198	3745223	8.9951e-12	142	6659702	1	3745193	CEP104	4	0	0	0
1	3745721	3745721	1.04109e-06	45	7536266	1	3756909	CEP104	4	0	0	0
1	3745814	3745933	1.70745e-05	9	9424309	1	3742103	CEP104	4	0	0	0
1	3746670	3746945	2.86351e-05	4	145400060	1	3722985	CEP104	4	0	0	0
1	3748424	3748424	1.0126e-10	77	7513053	1	3709487	CEP104	4	0	0	0
1	3748565	3748604	6.98599e-76	240	12134919	1	3744641	CEP104	4	0	0	0
1	3748802	3749077	5.44001e-09	73	4648347	1	3765755	CEP104	4	0	0	0
1	3749356	3749405	6.4849e-07	16	9424302	1	3724901	CEP104	4	0	0	0
1	3750832	3750991	2.74644e-15	199	9424303	1	3736319	CEP104	1	0	0	0
1	3751384	3751488	3.68814e-05	1	731031	1	3072692	CEP104	1	0	0	0
1	3751925	3752029	3.44186e-05	1	6668103	1	3793324	CEP104	0	0	0	0
1	3753213	3753342	1.62965e-05	1	3765732	1	3611960	CEP104	0	0	0	0
1	3755044	3755172	6.80365e-08	67	6703539	1	3718069	CEP104/DFFB	4	0	0	0
1	3757653	3757769	3.25707e-20	233	12736124	1	3743995	CEP104/DFFB	4	0	0	0
1	3758484	3758533	3.32161e-33	182	2275833	1	3745721	CEP104/DFFB	4	0	0	0
1	3759052	3759111	1.14445e-05	1	7528368	1	4659248	CEP104/DFFB	1	0	0	0
1	3759643	3759687	2.31786e-11	130	7552969	1	3741782	CEP104/DFFB	3	0	0	0
1	3759824	3759912	8.21449e-11	174	61768913	1	3749102	CEP104/DFFB	4	0	0	0
1	3760018	3760018	6.8442e-12	157	10797343	1	3744548	CEP104/DFFB	4	0	0	0
1	3760129	3760129	2.245e-07	125	9424282	1	3705021	CEP104/DFFB	4	0	0	0
1	3761475	3761540	6.99313e-34	277	1104856	1	3734447	CEP104/DFFB	4	0	0	0
1	3763767	3763863	1.76932e-07	103	7526912	1	3724081	CEP104/DFFB	4	0	0	0
1	3764692	3764692	1.2814e-05	9	17408082	1	4343735	CEP104/DFFB	4	0	0	0
1	3764818	3764818	2.3027e-05	5	550028	1	4648786	CEP104/DFFB	4	0	0	0
1	3765495	3765515	8.04507e-06	16	7545274	1	3744261	CEP104/DFFB	4	0	0	0
1	3765660	3765678	4.97041e-89	315	7545274	1	3744261	CEP104/DFFB	4	0	0	0
1	3765758	3765758	8.62369e-38	203	4648423	1	3765678	CEP104/DFFB	4	0	0	0
1	3767602	3767819	2.94527e-05	2	113841417	1	4517024	CEP104/DFFB	4	0	0	0
1	3768564	3768595	1.28308e-72	219	7545274	1	3744261	CEP104/DFFB	4	0	0	0
1	3768754	3768754	3.37984e-72	354	9424310	1	3744084	CEP104/DFFB	4	0	0	0
1	3768815	3768978	2.65835e-05	6	4648416	1	3747300	CEP104/DFFB	4	0	0	0
1	3769262	3769448	1.8186e-21	65	9424289	1	3738583	CEP104/DFFB	4	0	0	0
1	3769737	3769743	3.45127e-05	2	113841417	1	4517024	CEP104/DFFB	0	0	0	0
1	3770487	3770641	8.10991e-09	138	6657042	1	3745133	CEP104/DFFB	4	0	0	0
1	3770799	3770921	2.6695e-21	262	6424054	1	3722309	CEP104/DFFB	4	0	0	0
1	3775799	3776252	1.34417e-06	74	2996426	1	3701491	CEP104/DFFB	4	0	0	0
1	3776466	3776497	1.1674e-08	86	1175547	1	3693755	CEP104/DFFB	4	0	0	0
1	3776585	3776613	4.66694e-42	229	7545274	1	3744261	CEP104/DFFB	4	0	0	0
1	3779435	3779435	1.35862e-06	21	10915445	1	4197642	CEP104/DFFB	4	0	0	0
1	3781970	3782130	2.12171e-05	1	56301161	1	4365677	CEP104/DFFB	4	0	0	0
1	3783446	3783451	3.0432e-10	45	7545274	1	3744261	CEP104/DFFB	4	0	0	0
1	3784371	3784371	3.4438e-05	1	10915357	1	4115837	CEP104/DFFB	1	0	0	0
1	3787047	3787091	2.51019e-05	6	59471290	1	3740801	CEP104/DFFB/C1orf174	4	0	0	0
1	3788325	3789280	7.46139e-06	6	76453659	1	4541660	CEP104/DFFB/C1orf174	4	0	0	0
1	3789783	3789787	2.42769e-07	11	45463695	1	3801320	CEP104/DFFB/C1orf174	4	0	0	0
1	3789960	3790022	3.85803e-06	14	7551237	1	3801973	CEP104/DFFB/C1orf174	4	0	0	0
1	3791926	3792085	1.28157e-05	2	45603135	1	3801141	CEP104/DFFB/C1orf174	4	0	0	0
1	3792137	3792310	2.83051e-06	2	45603135	1	3801141	CEP104/DFFB/C1orf174	4	0	0	0
1	3793818	3793818	3.08814e-05	1	7544191	1	3805255	DFFB/C1orf174	4	0	0	0
1	3795389	3795520	3.50222e-26	56	45603135	1	3801141	DFFB/C1orf174	4	0	0	0
1	3796541	3796645	1.16389e-06	8	12132240	1	3794273	DFFB/C1orf174	4	0	0	0
1	3796893	3796984	6.29858e-11	31	45603135	1	3801141	DFFB/C1orf174/LOC100133612	4	0	0	0
1	3809348	3809544	3.79408e-06	12	34803434	1	3831556	DFFB/C1orf174/LOC100133612	4	0	0	0
1	3810889	3810889	1.6084e-06	28	12097125	1	3817605	DFFB/C1orf174/LOC100133612	4	0	0	0
1	3812853	3812916	1.37679e-06	18	74049149	1	4338412	DFFB/C1orf174/LOC100133612	4	0	0	0
1	3814018	3814059	8.16489e-07	5	12143082	1	4254683	DFFB/C1orf174/LOC100133612	0	0	0	0
1	3814883	3814934	9.14375e-11	47	7540944	1	3804017	DFFB/C1orf174/LOC100133612	4	0	0	0
1	3819354	3819408	4.55659e-08	21	35620403	1	3828754	DFFB/C1orf174/LOC100133612	1	0	0	0
1	3819498	3819662	5.97064e-21	77	61770388	1	3833321	DFFB/C1orf174/LOC100133612	1	0	0	0
1	3819814	3819841	5.50321e-11	32	61770388	1	3833321	DFFB/C1orf174/LOC100133612	1	0	0	0
1	3820207	3820254	3.26192e-10	28	35368826	1	3829418	DFFB/C1orf174/LOC100133612	1	0	0	0
1	3820638	3821275	1.59184e-06	16	61770379	1	3827481	DFFB/C1orf174/LOC100133612	4	0	0	0
1	3826538	3826538	3.64515e-06	22	34284135	1	3830041	C1orf174/LOC100133612	4	0	0	0
1	3830346	3830346	2.86823e-05	1	2493285	1	3333595	C1orf174/LOC100133612	1	0	0	0
1	3838644	3838644	1.81528e-05	1	4648504	1	3402233	LOC100133612	0	0	0	0
1	3840092	3842721	3.7454e-05	2	2794345	1	3476279	LOC100133612	4	0	0	1
1	3845187	3845187	3.16415e-05	1	12755100	1	4591080	LOC100133612	4	0	0	1
1	3995473	3995644	3.03038e-05	2	4414012	1	4221435		4	0	0	0
1	3996195	3996246	1.66467e-06	9	4073647	1	3830619		3	0	0	0
1	4001482	4001482	6.94892e-06	2	2981863	1	3040185		0	0	0	0
1	4004257	4004418	1.87684e-13	16	57255582	1	4005548		4	0	0	0
1	4007115	4007133	1.20259e-64	40	7519458	1	4007110		4	0	0	0
1	4007314	4007314	2.62376e-05	3	7526903	1	4006671		4	0	0	0
1	4016359	4016406	2.0788e-05	1	383650	1	4796223		0	0	0	1
1	4016925	4016934	1.65028e-11	11	10753364	1	4011639		4	0	0	1
1	4022123	4022123	5.51574e-10	52	9426475	1	4022244		4	0	0	1
1	4022284	4022297	1.1542e-40	79	9426475	1	4022244		4	0	0	1
1	4022420	4022451	8.64379e-57	90	10915469	1	4022465		4	0	0	1
1	4022679	4022803	3.95788e-07	17	12074406	1	4842981		4	0	0	1
1	4023626	4023788	6.99639e-14	70	10915481	1	4025741		4	0	0	1
1	4026962	4027083	7.01858e-08	47	3935162	1	4031327		4	0	0	1
1	4027198	4027279	1.0335e-35	78	10915469	1	4022465		4	0	0	1
1	4030338	4030405	2.96316e-05	5	10915496	1	4030264		4	0	0	1
1	4033252	4033252	1.97601e-05	1	6687719	1	4237673		1	0	0	1
1	4038290	4038643	3.28852e-06	31	1691449	1	4397914		4	0	0	1
1	4038697	4039192	2.28483e-07	31	4654428	1	4039145		4	0	0	1
1	4039249	4039359	2.55562e-06	9	4654436	1	4049776		4	0	0	1
1	4039440	4039632	1.25983e-09	61	4654437	1	4049980		4	0	0	1
1	4053308	4053376	9.42897e-10	20	60972376	1	4042979		4	0	0	1
1	4053460	4053518	2.54227e-06	1	10915299	1	5015035		4	0	0	1
1	4053851	4054105	2.76837e-23	70	10915514	1	4035267		4	0	0	1
1	4054153	4054176	5.19433e-07	46	4654524	1	4038877		4	0	0	1
1	4057055	4057347	1.50712e-05	6	7535194	1	4709054		4	0	0	1
1	4059308	4059308	2.30701e-05	1	2898849	1	4978096		0	0	0	1
1	4059718	4060050	2.88438e-08	50	77116992	1	4095498		4	0	0	1
1	4063923	4063923	1.60185e-13	104	6686709	1	4071335		4	0	0	1
1	4064765	4065356	6.50922e-07	64	6426429	1	4064783		4	0	0	1
1	4068130	4068130	3.49545e-05	1	183567132	1	4022526		4	0	0	1
1	4068688	4068806	1.44989e-08	98	5015188	1	4085283		4	0	0	1
1	4068959	4068959	2.29484e-07	90	12747604	1	4067574		4	0	0	1
1	4069333	4069379	1.70012e-37	174	6686709	1	4071335		4	0	0	1
1	4070394	4070619	8.18236e-17	108	6661363	1	4067598		4	0	0	1
1	4071587	4071621	4.14133e-09	98	4654599	1	4077593		4	0	0	1
1	4072168	4072208	3.38366e-40	120	72629531	1	4073646		4	0	0	1
1	4072308	4072360	8.92342e-06	14	6702213	1	4067512		4	0	0	1
1	4072471	4072583	1.22561e-05	10	10915463	1	4232007		4	0	0	1
1	4073610	4073693	1.30724e-08	75	12747604	1	4067574		4	0	0	1
1	4074516	4074516	5.23974e-08	98	4654451	1	4063924		4	0	0	1
1	4075902	4075902	1.5287e-30	116	12028147	1	4069644		4	0	0	1
1	4076231	4076257	5.38663e-14	104	6686709	1	4071335		4	0	0	1
1	4078447	4078447	5.69875e-15	78	4311852	1	4085353		4	0	0	1
1	4078562	4078612	1.57627e-05	12	7418256	1	4084304		4	0	0	1
1	4078734	4079046	3.51492e-05	1	61765039	1	4794039		4	0	0	1
1	4080527	4080764	8.97935e-07	30	4323679	1	4080764		4	0	0	1
1	4080885	4081039	3.44916e-14	98	7418256	1	4084304		4	0	0	0
1	4082084	4082211	6.68559e-10	100	146537134	1	4066115		4	0	0	0
1	4085932	4086027	4.70867e-09	105	17404600	1	4081525		0	0	0	0
1	4087673	4088020	4.14375e-12	57	12128332	1	4092953		4	0	0	0
1	4088357	4088445	2.92554e-11	149	141992779	1	4066117		4	0	0	0
1	4088963	4089026	3.20514e-05	1	12135381	1	4580452		1	0	0	0
1	4089162	4089175	2.85696e-05	1	871822	1	3312914		0	0	0	0
1	4093925	4094490	1.42942e-05	3	12036448	1	3557076		1	0	0	0
1	4094640	4094704	1.33075e-05	3	6660626	1	5039794		1	0	0	0
1	4094871	4094993	1.09687e-06	25	10753384	1	4082191		4	0	0	0
1	4095062	4095095	4.87946e-11	113	78171711	1	4082085		4	0	0	0
1	4111200	4111711	1.34959e-05	2	61768777	1	4109546		4	0	0	0
1	4111741	4111859	1.41074e-22	26	4553153	1	4111741		4	0	0	0
1	4111912	4111912	9.12781e-06	4	1495240	1	4366538		4	0	0	0
1	4112735	4112885	1.84461e-07	16	10799177	1	4119623		3	0	0	0
1	4115200	4115200	2.78824e-05	1	61765031	1	4760316		1	0	0	0
1	4115313	4116106	9.60455e-06	2	10915360	1	4117554		4	0	0	0
1	4119003	4119018	1.08333e-14	68	12087801	1	4121349		4	0	0	1
1	4123848	4124155	1.14645e-15	53	4262509	1	4131014		4	0	0	1
1	4124217	4124217	1.37315e-06	20	9628650	1	4132126		4	0	0	1
1	4124375	4124475	1.30636e-23	78	4130941	1	4130569		4	0	0	1
1	4124553	4124553	2.52542e-10	4	77857186	1	4143932		0	0	0	1
1	4124671	4124671	1.21612e-10	49	4130940	1	4130348		0	0	0	1
1	4124803	4124803	1.1698e-07	41	9628649	1	4132018		0	0	0	1
1	4124940	4125020	6.23644e-06	11	4391636	1	4130684		0	0	0	1
1	4125162	4125258	5.47011e-09	16	10915424	1	4146369		0	0	0	1
1	4125421	4125658	8.54041e-76	135	4130940	1	4130348		4	0	0	1
1	4125772	4125909	4.67623e-39	94	4262509	1	4131014		4	0	0	1
1	4126007	4126007	1.03778e-05	1	7419106	1	4118900		4	0	0	1
1	4126164	4126400	9.10878e-82	197	4130940	1	4130348		3	0	0	1
1	4126602	4126729	4.3869e-39	151	4130941	1	4130569		0	0	0	1
1	4126960	4126960	1.93821e-07	36	12049038	1	4133190		0	0	0	1
1	4128006	4128046	4.86988e-32	139	4654409	1	4128047		4	0	0	1
1	4132600	4132777	2.26348e-07	39	7529853	1	4132882		4	0	0	1
1	4135955	4136182	2.69968e-14	83	12240075	1	4139060		4	0	0	1
1	4136998	4137005	3.10932e-18	24	10915417	1	4137042		3	0	0	1
1	4137205	4139245	2.99885e-13	14	77857186	1	4143932		4	0	0	1
1	4139931	4139942	9.10973e-27	48	4639725	1	4139931		4	0	0	1
1	4141410	4141410	3.39557e-05	1	12127329	1	5032456		1	0	0	1
1	4145527	4145527	1.08143e-27	26	10915424	1	4146369		4	0	0	1
1	4145640	4145640	8.21494e-20	16	10915424	1	4146369		4	0	0	1
1	4148597	4148597	3.00535e-05	1	1181875	1	3681831		0	0	0	1
1	4149312	4149312	4.41813e-06	12	10799177	1	4119623		4	0	0	1
1	4151239	4151420	1.84973e-06	3	10915421	1	4145615		4	0	0	1
1	4151901	4151901	5.5101e-06	23	3737592	1	3688030		4	0	0	1
1	4152928	4152951	1.50055e-07	1	4481820	1	4152928		4	0	0	1
1	4153149	4153149	8.76253e-06	7	12562706	1	4006388		4	0	0	1
1	4156034	4156275	2.40761e-13	5	56329102	1	4155841		4	0	0	1
1	4158954	4158970	5.55245e-50	92	4361964	1	4157773		4	0	0	1
1	4162350	4162423	1.14301e-12	17	56013160	1	4164390		4	0	0	1
1	4171318	4171425	4.79627e-19	36	10399650	1	4166004		4	0	0	1
1	4171877	4171984	1.35492e-05	1	9662885	1	5066205		3	0	0	1
1	4173653	4173653	3.37521e-05	2	2199215	1	5151476		0	0	0	1
1	4174448	4174493	5.52368e-09	12	10915430	1	4167285		4	0	0	1
1	4176071	4176082	4.08926e-18	75	12032257	1	4166814		4	0	0	1
1	4183257	4183432	2.50798e-06	4	10915438	1	4183258		4	0	0	1
1	4184986	4185026	1.43504e-05	2	12736712	1	5141041		1	0	0	1
1	4185224	4185367	3.6759e-08	5	12566219	1	4180839		4	0	0	1
1	4191496	4191554	1.56227e-05	2	77155964	1	4206250		4	0	0	1
1	4192396	4192412	2.64267e-07	17	12143662	1	4202993		4	0	0	1
1	4192487	4192840	1.77685e-05	2	4391636	1	4130684		4	0	0	1
1	4193239	4193425	6.43119e-06	6	72853528	1	3430646		4	0	0	1
1	4194491	4194491	3.89037e-05	1	11581660	1	4766918		2	0	0	1
1	4196809	4196809	4.2867e-23	107	12096127	1	4203563		0	0	0	1
1	4196963	4196963	2.01829e-07	29	10915443	1	4193464		0	0	0	1
1	4198433	4198470	1.10111e-06	19	12143662	1	4202993		4	0	0	1
1	4198554	4198734	6.7395e-74	247	12096127	1	4203563		4	0	0	1
1	4200387	4200591	7.37036e-06	2	9426494	1	4206288		4	0	0	1
1	4205631	4205725	8.118e-06	6	12043148	1	3305313		4	0	0	1
1	4206039	4206288	1.28282e-15	70	4654492	1	4201815		4	0	0	1
1	4206334	4206334	3.27247e-19	94	9426494	1	4206288		4	0	0	1
1	4206743	4206909	1.00134e-09	27	6680278	1	4207343		4	0	0	1
1	4207184	4207184	2.67524e-77	130	10915447	1	4206100		4	0	0	1
1	4207322	4207463	7.74557e-06	4	17406305	1	4207412		4	0	0	1
1	4210077	4210306	2.2178e-07	17	4414012	1	4221435		4	0	0	1
1	4212097	4212172	3.21221e-05	1	2821055	1	3493700		4	0	0	1
1	4214031	4214158	6.45245e-16	55	16840866	1	4212493		4	0	0	1
1	4218144	4218281	3.02215e-06	2	12095912	1	4217286		4	0	0	1
1	4221770	4222029	3.98813e-05	2	1181884	1	3676598		4	0	0	1
1	4222397	4222493	1.05132e-05	14	61770865	1	4211598		4	0	0	1
1	4224308	4224350	1.00466e-12	16	4233261	1	4223428		3	0	0	1
1	4226338	4226361	2.87225e-05	3	349391	1	4422005		1	0	0	1
1	4229694	4229694	1.25992e-05	1	77155964	1	4206250		3	0	0	1
1	4230495	4230780	3.74839e-05	1	2483236	1	3341540		4	0	0	1
1	4231843	4232044	2.50275e-05	3	4468133	1	4227634		4	0	0	1
1	4232214	4232564	2.43305e-06	6	79515132	1	4805973		4	0	0	1
1	4232622	4232864	1.04316e-09	2	12095912	1	4217286		4	0	0	1
1	4233272	4233600	2.62526e-08	6	9426496	1	4210478		4	0	0	1
1	4237549	4237703	5.18778e-06	9	2493306	1	3319807		4	0	0	1
1	4238580	4238689	1.19117e-13	108	10915465	1	4238679		4	0	0	1
1	4243382	4243537	7.53372e-06	1	55641642	1	4238650		4	0	0	1
1	4243778	4243880	6.17002e-39	89	6687719	1	4237673		4	0	0	1
1	4246107	4246107	8.65477e-09	18	77155964	1	4206250		2	0	0	1
1	4251538	4251568	8.81404e-06	1	4568797	1	4573068		4	0	0	1
1	4253198	4253298	5.43753e-06	3	870143	1	4283858		4	0	0	1
1	4260258	4260258	6.71482e-10	27	4654513	1	4278331		4	0	0	1
1	4260417	4260439	1.02537e-35	141	10753372	1	4273842		4	0	0	1
1	4260575	4260575	2.86521e-08	61	34927664	1	4237595		4	0	0	1
1	4263978	4264027	2.24636e-32	132	10915476	1	4275291		4	0	0	1
1	4269637	4269690	1.35928e-26	73	4326593	1	4275716		4	0	0	1
1	4269775	4269775	4.9375e-10	34	4326593	1	4275716		4	0	0	1
1	4272485	4272485	3.73142e-06	3	7527319	1	4901737		0	0	0	1
1	4275290	4275290	2.8997e-06	3	4414012	1	4221435		4	0	0	1
1	4277113	4277232	1.68366e-05	5	11589102	1	3821782		0	0	0	1
1	4279990	4280150	3.66637e-05	1	10799161	1	5143358		1	0	0	1
1	4283711	4283858	4.32739e-14	30	71640914	1	4283725		4	0	0	1
1	4288434	4288615	3.87482e-06	3	60781159	1	4288520		4	0	0	1
1	4289893	4289935	1.69103e-17	122	7541544	1	4291842		4	0	0	1
1	4292383	4292383	2.2826e-05	2	350170	1	4544178		1	0	0	1
1	4293849	4293972	6.68612e-15	31	71640914	1	4283725		4	0	0	1
1	4300466	4300576	3.07887e-05	1	10753377	1	4358807		0	0	0	1
1	4308448	4308448	1.10989e-06	14	2411738	1	4326368		4	0	0	1
1	4308622	4308673	3.15323e-09	23	12405770	1	4302585		4	0	0	1
1	4319049	4319145	7.07225e-33	110	2101576	1	4327635		4	0	0	1
1	4319246	4319246	1.24912e-18	76	4654426	1	4331783		4	0	0	1
1	4325211	4325268	5.93483e-30	82	12082555	1	4312425		4	0	0	1
1	4326367	4326416	1.68065e-14	38	11586171	1	4328580		4	0	0	1
1	4327990	4328187	3.02017e-07	45	6678941	1	4355343		4	0	0	1
1	4328476	4328644	8.96447e-07	15	9286981	1	4325569		4	0	0	1
1	4330644	4330756	1.80606e-05	4	350171	1	4544793		1	0	0	1
1	4333373	4333373	3.70169e-06	15	1826719	1	4321688		4	0	0	1
1	4333498	4333498	1.32508e-11	23	12132080	1	4305028		4	0	0	1
1	4333656	4333656	7.31226e-29	62	10737406	1	4333290		4	0	0	1
1	4333997	4334066	1.52117e-05	1	241233	1	4590550		0	0	0	1
1	4334601	4334679	8.41451e-15	88	10915493	1	4327864		4	0	0	1
1	4335886	4335886	6.93182e-07	4	10915494	1	4328476		4	0	0	1
1	4335968	4336093	9.13987e-06	3	705688	1	4549111		4	0	0	1
1	4336190	4336412	3.24843e-06	10	10737406	1	4333290		4	0	0	1
1	4340530	4340530	3.30988e-12	5	16838561	1	4352710		2	0	0	1
1	4341394	4341446	1.27022e-05	3	12091143	1	4065032		3	0	0	1
1	4341728	4341843	2.04831e-05	9	17408082	1	4343735		4	0	0	1
1	4351951	4351951	4.8815e-10	13	74049149	1	4338412		4	0	0	1
1	4355526	4355526	5.68968e-10	30	4654426	1	4331783		4	0	0	1
1	4359222	4359222	7.42233e-06	12	112248193	1	3718402		2	0	0	1
1	4362290	4362360	1.11287e-05	20	6661554	1	3719890		4	0	0	1
1	4363971	4364226	1.50799e-14	10	2132174	1	4364682		4	0	0	1
1	4364940	4365038	3.24169e-15	37	2132176	1	4364564		4	0	0	1
1	4366061	4366061	6.16382e-10	6	72631061	1	4365314		4	0	0	1
1	4367795	4367974	7.43124e-08	3	1817913	1	4368026		4	0	0	1
1	4368027	4368027	3.58712e-08	2	1817913	1	4368026		4	0	0	1
1	4369816	4369896	4.35913e-12	24	351616	1	4369907		4	0	0	1
1	4371949	4372041	4.6496e-32	50	12132314	1	4371949		4	0	0	1
1	4372866	4372991	1.94554e-05	4	113946478	1	3752121		3	0	0	1
1	4375254	4375346	1.7473e-05	8	12040942	1	5371159		3	0	0	1
1	4380576	4380629	7.44396e-11	20	351599	1	4380629		4	0	0	1
1	4384617	4384795	2.99776e-05	1	71640928	1	4523093		4	0	0	1
1	4385201	4385234	3.35448e-33	157	581070	1	4389199		4	0	0	1
1	4386459	4386459	9.63045e-06	4	9794011	1	4006306		0	0	0	1
1	4388590	4389044	3.33173e-07	18	34091304	1	4390136		4	0	0	1
1	4389860	4389972	7.17934e-17	143	626389	1	4389966		4	0	0	1
1	4390072	4390072	6.73147e-10	37	626389	1	4389966		4	0	0	1
1	4390421	4390452	1.33898e-14	98	611105	1	4391060		4	0	0	1
1	4391293	4391384	5.8099e-08	13	12139755	1	4408075		4	0	0	1
1	4391504	4391506	8.50529e-19	105	12139755	1	4408075		4	0	0	1
1	4391620	4391667	7.22077e-09	65	571639	1	4410211		4	0	0	1
1	4391733	4392251	4.90514e-09	39	1691449	1	4397914		4	0	0	1
1	4395211	4395393	2.93229e-15	97	76664831	1	4391391		3	0	0	1
1	4396552	4396558	2.53008e-10	48	528139	1	4398059		0	0	0	1
1	4396854	4396923	2.1542e-08	35	1691449	1	4397914		0	0	0	1
1	4397555	4397601	3.74744e-09	50	528139	1	4398059		4	0	0	1
1	4400221	4400221	3.76961e-05	1	3820251	1	4781151		1	0	0	1
1	4401449	4401643	2.37405e-12	118	533519	1	4404078		4	0	0	1
1	4404308	4404589	6.49392e-07	79	549232	1	4394811		4	0	0	1
1	4404639	4404887	1.54846e-07	40	656017	1	4405507		4	0	0	1
1	4405764	4405847	1.38432e-05	1	78022540	1	4436196		4	0	0	1
1	4409041	4409041	1.56643e-05	6	9662653	1	5073155		0	0	0	1
1	4409195	4409258	3.64484e-05	1	867413	1	3486335		4	0	0	1
1	4409442	4409442	8.05004e-07	15	57604222	1	4346014		4	0	0	1
1	4410179	4410211	5.13659e-39	262	571639	1	4410211		4	0	0	1
1	4411132	4411778	7.18823e-06	12	472705	1	4406098		4	0	0	1
1	4412087	4412104	1.42796e-05	27	528291	1	4414045		4	0	0	1
1	4413338	4413492	1.81834e-08	56	1687202	1	4403670		4	0	0	1
1	4414686	4414686	3.12924e-46	262	600933	1	4409496		4	0	0	1
1	4414828	4414828	8.44502e-15	143	600933	1	4409496		4	0	0	1
1	4415085	4415166	1.15697e-09	113	478144	1	4405529		4	0	0	1
1	4415368	4415368	1.1394e-06	63	349387	1	4426418		4	0	0	1
1	4415458	4415492	3.93219e-05	1	2926483	1	4436285		4	0	0	1
1	4418536	4418669	2.71339e-06	1	12125095	1	4221751		3	0	0	1
1	4420120	4420301	1.49883e-07	99	625079	1	4390289		4	0	0	1
1	4420407	4420509	4.83614e-14	110	483344	1	4429462		4	0	0	1
1	4421033	4421164	1.42796e-07	36	1687202	1	4403670		4	0	0	1
1	4421969	4422011	6.66012e-16	194	600933	1	4409496		4	0	0	1
1	4422091	4422280	3.88715e-05	1	76290374	1	5034174		4	0	0	1
1	4422422	4422567	1.70482e-07	35	1687202	1	4403670		4	0	0	1
1	4422908	4423060	2.33637e-05	3	12022854	1	4417961		4	0	0	1
1	4423165	4423230	2.58884e-05	4	972256	1	5322266		4	0	0	1
1	4425712	4425716	5.95094e-08	31	55703746	1	4455126		4	0	0	1
1	4436183	4436183	8.13678e-34	184	34941358	1	4405834		4	0	0	1
1	4442203	4442212	2.1235e-05	1	78272719	1	4718980		0	0	0	1
1	4445595	4445713	2.16094e-05	1	74377315	1	4805034		1	0	0	1
1	4454179	4454271	4.93248e-09	77	479125	1	4405404	LOC284661	4	0	0	0
1	4457989	4458159	1.45298e-28	224	349400	1	4462460	LOC284661	4	0	0	0
1	4460988	4460999	3.00643e-08	44	2007533	1	4492001	LOC284661	4	0	0	0
1	4469805	4469805	1.39744e-10	98	56081339	1	4460965	LOC284661	4	0	0	0
1	4471284	4471307	2.21326e-13	40	6687736	1	4469924	LOC284661	4	0	0	0
1	4471696	4471762	1.18471e-06	4	547923	1	4468884	LOC284661	4	0	0	0
1	4471919	4472161	5.79028e-11	63	547923	1	4468884	LOC284661	4	0	0	0
1	4472184	4472259	1.86354e-05	1	67056407	1	4588730	LOC284661	4	0	0	0
1	4472360	4472448	2.052e-30	197	4654432	1	4481215	LOC284661	4	0	0	0
1	4476973	4477085	1.59248e-11	74	4654432	1	4481215	LOC284661	4	0	0	0
1	4477179	4477179	9.78428e-12	58	10915530	1	4477085	LOC284661	4	0	0	0
1	4481164	4481215	2.20176e-06	18	4654432	1	4481215	LOC284661	4	0	0	0
1	4481941	4482104	1.46755e-05	2	664520	1	4523357	LOC284661	4	0	0	0
1	4482585	4482613	1.17122e-76	441	4654432	1	4481215	LOC284661	4	0	0	0
1	4487024	4487024	4.03311e-05	1	589639	1	4398057	LOC284661	1	0	0	1
1	4488291	4488393	6.75627e-11	31	12128251	1	4490621	LOC284661	4	0	0	1
1	4491038	4491174	1.85299e-05	1	3765702	1	3592187	LOC284661	1	0	0	0
1	4495405	4495405	6.68917e-07	20	12026935	1	4430350	LOC284661	4	0	0	0
1	4495840	4495901	2.56111e-06	28	6681282	1	4492424	LOC284661	4	0	0	0
1	4496180	4496199	4.5981e-47	188	780580	1	4503240	LOC284661	4	0	0	0
1	4502004	4502004	9.57989e-08	4	780591	1	4507466	LOC284661	3	0	0	0
1	4502613	4502719	1.22338e-05	3	116163396	1	4678560	LOC284661	2	0	0	0
1	4504182	4504331	2.04478e-13	46	10799233	1	4506845	LOC284661	4	0	0	0
1	4504358	4504358	6.18465e-08	15	10799233	1	4506845	LOC284661	4	0	0	0
1	4510840	4510946	4.50613e-11	13	780586	1	4504927		4	0	0	0
1	4511620	4511667	1.93272e-06	12	705682	1	4503904		4	0	0	0
1	4512095	4512110	1.21619e-20	32	780582	1	4503748		4	0	0	0
1	4512411	4512411	1.74517e-05	4	71640928	1	4523093		4	0	0	0
1	4513995	4514124	7.27113e-14	57	12127881	1	4503102		4	0	0	0
1	4514775	4514968	3.05948e-05	7	10915311	1	5068955		0	0	0	0
1	4517451	4517451	1.31521e-05	13	654992	1	4517584		4	0	0	0
1	4517823	4517823	1.45957e-06	1	12090228	1	4007688		4	0	0	0
1	4518314	4518314	4.74151e-07	40	648152	1	4519948		4	0	0	0
1	4520003	4520003	6.86008e-15	53	608210	1	4519912		4	0	0	0
1	4520468	4520541	9.97688e-21	104	605629	1	4519399		4	0	0	0
1	4522544	4522544	6.49216e-07	40	608210	1	4519912		4	0	0	0
1	4524334	4524463	1.46927e-06	6	17419859	1	4524420		4	0	0	0
1	4531052	4531164	1.88098e-05	4	350172	1	4545213		4	0	0	1
1	4532654	4532788	1.95596e-11	84	72633554	1	4539806		4	0	0	1
1	4532805	4532924	8.06755e-11	69	12140626	1	4533632		4	0	0	1
1	4533222	4533271	2.25782e-11	68	72633554	1	4539806		4	0	0	1
1	4533631	4533663	1.15373e-05	47	12143782	1	4534350		4	0	0	0
1	4533785	4533896	1.47431e-09	61	61771169	1	4529947		4	0	0	0
1	4534960	4535034	2.11641e-15	85	10915545	1	4529544		4	0	0	0
1	4535084	4535148	6.48851e-06	2	12407583	1	4513894		4	0	0	0
1	4544704	4544846	6.80284e-09	22	350172	1	4545213		3	0	0	0
1	4546183	4546258	2.42554e-07	29	350198	1	4555415		4	0	0	0
1	4547816	4547913	3.49024e-08	63	350171	1	4544793		4	0	0	0
1	4549266	4549405	4.20002e-33	252	780605	1	4547238		4	0	0	0
1	4549459	4549809	6.80023e-07	27	350186	1	4549101		4	0	0	0
1	4549862	4549862	4.3133e-08	51	60988675	1	4624320		4	0	0	0
1	4549917	4549947	8.75538e-21	92	239769	1	4556323		4	0	0	0
1	4551321	4551471	1.98147e-15	95	780613	1	4551552		4	0	0	0
1	4551633	4551789	5.12152e-11	58	705689	1	4549307		4	0	0	0
1	4552972	4552972	2.44848e-05	3	35604764	1	4537297		4	0	0	0
1	4554214	4554334	9.76117e-08	42	350199	1	4556893		4	0	0	0
1	4556875	4556875	1.20741e-06	10	1106585	1	5044970		0	0	0	0
1	4562266	4562558	3.703e-05	1	1106586	1	5045030		4	0	0	0
1	4562828	4563003	2.27406e-05	2	705691	1	4583368		4	0	0	0
1	4563325	4563325	1.95395e-05	3	2087571	1	4369100		4	0	0	0
1	4564483	4564483	4.01357e-05	1	677735	1	5295176		0	0	0	0
1	4567463	4567615	5.57453e-14	54	12133282	1	4565951		4	0	0	0
1	4567685	4567724	3.98098e-05	1	12135381	1	4580452		4	0	0	0
1	4568688	4568744	3.10851e-07	25	706146	1	4568700		4	0	0	0
1	4573103	4573103	4.71332e-08	20	1762825	1	4571946		4	0	0	0
1	4576250	4576256	2.39138e-07	18	12747482	1	4571954		4	0	0	1
1	4576415	4576522	1.76054e-25	154	1762830	1	4576475		4	0	0	1
1	4577365	4577515	1.63034e-05	3	540572	1	4655973		4	0	0	1
1	4579848	4579848	2.22554e-11	51	12039710	1	4581338		4	0	0	1
1	4579980	4579996	4.73715e-16	59	67056407	1	4588730		4	0	0	1
1	4580845	4581083	1.45247e-28	134	549627	1	4580989		4	0	0	1
1	4581602	4581602	1.30031e-52	278	596607	1	4578546		4	0	0	1
1	4581726	4581726	2.81464e-23	100	608203	1	4581585		4	0	0	1
1	4583349	4583437	2.88613e-32	140	1710424	1	4575001		4	0	0	1
1	4586606	4586670	8.49189e-11	49	780569	1	4569436		4	0	0	1
1	4590126	4590162	8.20227e-06	1	7518198	1	4004263		0	0	0	1
1	4590285	4590363	1.32196e-05	1	34125417	1	4820340		0	0	0	1
1	4590638	4590638	1.35409e-05	1	10799257	1	4739318		0	0	0	1
1	4591004	4591004	1.05566e-05	3	35620403	1	3828754		0	0	0	1
1	4595289	4595289	1.95548e-05	10	12136668	1	5110271		1	0	0	0
1	4596532	4596541	1.06993e-06	37	543653	1	4600491		4	0	0	1
1	4598089	4598089	5.40041e-16	168	4568797	1	4573068		4	0	0	1
1	4599045	4599122	4.28063e-15	146	34231005	1	4594998		4	0	0	1
1	4600233	4600358	6.85721e-42	274	241218	1	4605422		4	0	0	1
1	4602985	4603018	3.28678e-24	207	241247	1	4611078		4	0	0	1
1	4603356	4603384	1.27154e-05	2	4144452	1	4731588		1	0	0	1
1	4604168	4604214	5.64428e-24	170	241220	1	4608204		4	0	0	1
1	4605437	4605437	2.87171e-13	131	241244	1	4610250		4	0	0	0
1	4608023	4608269	5.68139e-09	64	241215	1	4604104		4	0	0	0
1	4612803	4612852	3.52233e-30	99	12737952	1	4624511		3	0	0	0
1	4615404	4615404	1.03001e-05	5	72639970	1	4894148		1	0	0	0
1	4618181	4618330	6.32041e-35	245	241222	1	4609256		4	0	0	0
1	4621348	4621541	2.59933e-15	62	241222	1	4609256		4	0	0	0
1	4622833	4622919	3.38903e-06	36	12756562	1	4606419		4	0	0	0
1	4623785	4623915	4.0186e-05	1	55850443	1	4631404		4	0	0	0
1	4625638	4625704	1.96441e-09	50	16839263	1	4609122		3	0	0	0
1	4626177	4626320	9.19575e-18	164	241221	1	4609050		4	0	0	0
1	4626396	4626396	2.32071e-47	147	72852789	1	4615934		4	0	0	0
1	4627834	4628008	4.30378e-33	182	241277	1	4629186		4	0	0	0
1	4628069	4628105	3.78938e-06	15	80214698	1	4600853		4	0	0	0
1	4630231	4630398	8.64657e-07	3	7526879	1	4630483		4	0	0	0
1	4632730	4632970	1.56456e-35	91	34339970	1	4632818		4	0	0	0
1	4633181	4633346	3.70386e-10	24	12068064	1	4637714		4	0	0	0
1	4638742	4638742	1.02381e-06	68	1024139	1	4640902		4	0	0	0
1	4639187	4639264	2.639e-58	200	1024139	1	4640902		4	0	0	0
1	4641741	4641826	3.68452e-46	88	241224	1	4641799		4	0	0	0
1	4642097	4642157	1.30975e-28	137	241225	1	4641742		4	0	0	0
1	4645293	4645548	2.22735e-05	1	1695645	1	5643758		4	0	0	0
1	4646441	4646545	2.97691e-09	44	587108	1	4643857		4	0	0	0
1	4647225	4647317	1.93198e-12	56	536749	1	4646485		4	0	0	0
1	4647447	4647477	3.10351e-43	89	669252	1	4648174		4	0	0	0
1	4649738	4649738	2.16004e-05	23	553803	1	4648370		4	0	0	0
1	4651333	4651411	7.60401e-07	41	241225	1	4641742		4	0	0	0
1	4652054	4652172	3.88824e-05	1	10907220	1	5555901		4	0	0	0
1	4652740	4653059	3.02968e-05	2	17407762	1	4330201		1	0	0	0
1	4653267	4653496	2.07877e-05	6	10799255	1	4731677		1	0	0	0
1	4658244	4658244	1.80313e-06	2	12139443	1	4658185		4	0	0	0
1	4658481	4658613	1.0493e-21	29	12567277	1	4658538		4	0	0	0
1	4661691	4661691	1.87704e-06	2	12120815	1	4283000		2	0	0	0
1	4664275	4664437	3.75897e-05	4	9286972	1	5060476		4	0	0	0
1	4664625	4664738	3.41528e-06	3	164782	1	4664637		4	0	0	0
1	4665129	4665231	2.05904e-29	100	61767668	1	4654329		4	0	0	0
1	4665368	4665482	5.49093e-07	11	916405	1	4628741		4	0	0	0
1	4666554	4666614	1.41914e-05	7	113427174	1	4640553		4	0	0	0
1	4666836	4666836	1.26624e-08	18	602244	1	4661144		4	0	0	0
1	4667987	4668072	2.4814e-16	57	151715	1	4668094		4	0	0	0
1	4668128	4668251	5.57821e-06	1	10753374	1	4289045		4	0	0	0
1	4676889	4677433	2.48374e-05	2	763219	1	4674026		4	0	0	1
1	4677523	4677557	2.14113e-40	188	6657421	1	4684249		4	0	0	1
1	4681953	4681953	1.04487e-26	114	875807	1	4685672		4	0	0	0
1	4682079	4682086	5.82303e-69	243	6668002	1	4682104		4	0	0	0
1	4682230	4682239	6.8631e-36	121	6668016	1	4682133		4	0	0	0
1	4682801	4682801	9.36176e-36	32	12750191	1	4680883		4	0	0	0
1	4685007	4685305	1.19901e-08	23	6657421	1	4684249		4	0	0	0
1	4685826	4685906	7.10589e-12	34	56945522	1	4680699		4	0	0	0
1	4686458	4686612	3.80392e-05	1	12117466	1	4612752		4	0	0	0
1	4687591	4687873	1.31462e-08	20	7553610	1	4687874		4	0	0	0
1	4687924	4687976	1.60356e-20	56	7553610	1	4687874		4	0	0	0
1	4688075	4688194	1.20748e-08	48	4654576	1	4687814		4	0	0	0
1	4688326	4688355	2.25466e-05	4	12029788	1	4034059		4	0	0	0
1	4692351	4692524	2.86149e-06	8	364642	1	4810552		4	0	0	1
1	4693510	4693510	1.1309e-23	80	79870916	1	4693530		4	0	0	1
1	4694598	4694717	4.49387e-13	6	12126476	1	4694663		4	0	0	0
1	4696335	4696525	5.50842e-08	10	79870916	1	4693530	AJAP1	4	0	0	0
1	4697674	4698011	1.79949e-05	7	55778567	1	4712988	AJAP1	0	0	0	0
1	4698031	4698345	2.12395e-05	7	7533451	1	4705931	AJAP1	4	0	0	0
1	4701161	4701299	2.48386e-10	27	10915573	1	4699226	AJAP1	4	0	0	0
1	4702342	4702342	8.48862e-24	92	6658403	1	4721425	AJAP1	4	0	0	0
1	4706247	4706380	7.22701e-08	10	34719749	1	4700472	AJAP1	4	0	0	1
1	4706578	4706755	2.31651e-12	27	61764999	1	4709400	AJAP1	4	0	0	1
1	4710571	4710675	8.72079e-06	1	61764999	1	4709400	AJAP1	1	0	0	0
1	4710892	4710918	1.53007e-09	60	12122002	1	4700798	AJAP1	1	0	0	0
1	4711281	4711406	8.64859e-06	5	12405862	1	4711301	AJAP1	4	0	0	0
1	4712959	4713319	1.01327e-05	1	10907214	1	5504553	AJAP1	0	0	0	0
1	4719893	4720091	7.21968e-16	11	10799252	1	4723422	AJAP1	4	0	0	0
1	4723803	4723906	6.12098e-22	73	6691554	1	4720290	AJAP1	4	0	0	0
1	4724418	4724704	3.78e-05	1	12140542	1	4724270	AJAP1	4	0	0	0
1	4724800	4724957	3.10514e-17	51	2035454	1	4722431	AJAP1	4	0	0	0
1	4725004	4725032	3.37998e-12	43	17421247	1	4724957	AJAP1	4	0	0	0
1	4725364	4725441	1.63881e-16	26	77390929	1	4724134	AJAP1	4	0	0	0
1	4727947	4727982	2.51588e-05	2	10158628	1	4599524	AJAP1	4	0	0	0
1	4729516	4729653	1.58936e-06	22	113348625	1	4726898	AJAP1	4	0	0	0
1	4730891	4730891	2.04952e-05	2	28501560	1	4731699	AJAP1	4	0	0	0
1	4731114	4731156	1.67636e-11	26	12138000	1	4732132	AJAP1	4	0	0	0
1	4731633	4731633	2.03246e-06	7	6672744	1	4729634	AJAP1	4	0	0	0
1	4731893	4731974	1.31488e-05	10	10915583	1	4731486	AJAP1	4	0	0	0
1	4734520	4734712	1.47353e-08	11	12411035	1	4734514	AJAP1	4	0	0	0
1	4736469	4736577	1.55146e-05	9	6664086	1	5243345	AJAP1	0	0	0	0
1	4737339	4737605	9.36771e-06	2	4654585	1	4733239	AJAP1	4	0	0	0
1	4737692	4737782	1.55175e-19	20	16839450	1	4737531	AJAP1	4	0	0	0
1	4738678	4738858	3.60106e-08	12	77551369	1	4737624	AJAP1	4	0	0	0
1	4740852	4741023	4.76667e-23	14	77551369	1	4737624	AJAP1	4	0	0	0
1	4741103	4741103	3.58933e-17	13	77551369	1	4737624	AJAP1	4	0	0	0
1	4743652	4743704	4.20005e-21	40	4993529	1	4744294	AJAP1	4	0	0	0
1	4743832	4743832	1.14255e-05	10	4993529	1	4744294	AJAP1	4	0	0	0
1	4743920	4744003	9.62052e-07	5	6703802	1	4728817	AJAP1	4	0	0	0
1	4744253	4744526	1.34148e-06	6	763238	1	4743704	AJAP1	4	0	0	0
1	4746308	4746346	1.19207e-05	6	6684528	1	4748174	AJAP1	4	0	0	0
1	4746423	4746492	5.92064e-17	36	242043	1	4746214	AJAP1	4	0	0	0
1	4763614	4763703	1.78389e-05	1	7529688	1	5262231	AJAP1	4	0	0	0
1	4767448	4767570	1.54383e-11	5	72638828	1	4767563	AJAP1	4	0	0	0
1	4767948	4768051	3.69086e-07	3	72638828	1	4767563	AJAP1	4	0	0	0
1	4771125	4771150	1.20816e-05	2	56401224	1	4773372	AJAP1	4	0	0	0
1	4775773	4775852	5.66744e-45	36	3766954	1	4773683	AJAP1	4	0	0	0
1	4778091	4778232	5.18982e-06	2	12030346	1	4831995	AJAP1	4	0	0	0
1	4778361	4778361	2.52914e-05	2	644647	1	4647469	AJAP1	4	0	0	0
1	4781010	4781151	2.03023e-13	26	3820251	1	4781151	AJAP1	4	0	0	0
1	4782227	4782254	3.30609e-22	55	4654597	1	4797009	AJAP1	4	0	0	0
1	4785764	4786186	3.139e-06	14	71640945	1	4786177	AJAP1	4	0	0	0
1	4789251	4789559	2.37432e-05	3	442170	1	4794114	AJAP1	4	0	0	0
1	4791022	4791030	2.07386e-68	82	34825878	1	4782693	AJAP1	4	0	0	0
1	4797008	4797197	1.1638e-06	3	436132	1	4796296	AJAP1	4	0	0	0
1	4797781	4797903	6.94488e-07	9	12138687	1	4798439	AJAP1	4	0	0	0
1	4800306	4800316	1.55443e-05	5	76988149	1	4797903	AJAP1	4	0	0	0
1	4800986	4801290	9.35182e-10	21	394808	1	4808545	AJAP1	4	0	0	0
1	4801645	4801738	1.80413e-31	98	394808	1	4808545	AJAP1	4	0	0	0
1	4802985	4803113	2.74329e-09	31	61766961	1	4800157	AJAP1	4	0	0	0
1	4804331	4804415	9.38454e-06	9	368420	1	4819803	AJAP1	4	0	0	0
1	4804728	4805243	6.93917e-08	5	434474	1	4814117	AJAP1	4	0	0	0
1	4805786	4805973	1.2995e-05	8	7518471	1	4828606	AJAP1	4	0	0	0
1	4806493	4806557	3.13603e-05	1	4654461	1	4894800	AJAP1	4	0	0	0
1	4813001	4813154	1.55208e-25	84	448221	1	4813071	AJAP1	4	0	0	0
1	4814030	4814030	6.80742e-19	73	756538	1	4815365	AJAP1	4	0	0	0
1	4818341	4818341	4.74183e-08	3	3753702	1	4799200	AJAP1	4	0	0	0
1	4818792	4819120	7.71772e-10	25	12066439	1	4824311	AJAP1	4	0	0	0
1	4820560	4820876	1.73434e-10	41	3753723	1	4820651	AJAP1	4	0	0	0
1	4822213	4822218	2.3499e-16	54	12066439	1	4824311	AJAP1	4	0	0	0
1	4823379	4823491	1.04622e-25	120	3766975	1	4826565	AJAP1	4	0	0	0
1	4824182	4824305	7.14104e-09	26	12069833	1	4824348	AJAP1	4	0	0	0
1	4824742	4824918	3.21766e-07	22	2802716	1	4826104	AJAP1	4	0	0	0
1	4825133	4825151	1.07268e-05	4	12022212	1	4816202	AJAP1	4	0	0	0
1	4826719	4826859	1.17287e-05	2	6670920	1	4176106	AJAP1	4	0	0	0
1	4826971	4827097	3.03308e-19	75	57646199	1	4825892	AJAP1	4	0	0	0
1	4827370	4827481	5.13373e-07	2	874613	1	4835893	AJAP1	0	0	0	0
1	4828243	4828422	3.96709e-21	108	9426506	1	4844376	AJAP1	4	0	0	0
1	4828579	4829080	1.24999e-18	87	11579209	1	4828715	AJAP1	4	0	0	0
1	4830779	4830779	4.00029e-11	82	414434	1	4833381	AJAP1	4	0	0	0
1	4831200	4831244	1.49842e-07	15	2743980	1	4826660	AJAP1	4	0	0	0
1	4831319	4831544	2.39957e-05	2	6700786	1	4818102	AJAP1	4	0	0	0
1	4833380	4833465	5.52538e-07	11	61763721	1	4828243	AJAP1	4	0	0	0
1	4833546	4833635	1.9794e-18	16	12030346	1	4831995	AJAP1	4	0	0	0
1	4833746	4833958	9.7334e-07	8	12030265	1	4831752	AJAP1	4	0	0	0
1	4834081	4834081	1.66211e-06	5	2743980	1	4826660	AJAP1	4	0	0	0
1	4834195	4834300	1.86416e-15	44	2743980	1	4826660	AJAP1	4	0	0	0
1	4837364	4837535	2.92175e-05	1	7553204	1	4818197	AJAP1	1	0	0	0
1	4838780	4839130	9.39399e-06	1	16839634	1	4830485	AJAP1	4	0	0	0
1	4839787	4839916	1.38984e-06	18	2802719	1	4839652	AJAP1	4	0	0	0
1	4843891	4843918	1.66139e-49	149	11805709	1	4847594	AJAP1	4	0	0	0
1	4844822	4845288	2.69118e-06	1	770712	1	5751591	AJAP1	4	0	0	0
1	4845891	4845922	7.39806e-21	67	6426434	1	4845892	AJAP1	4	0	0	0
1	4846474	4846567	3.199e-05	1	2722790	1	5266518	AJAP1	0	0	0	0
1	4846775	4846849	2.51034e-05	1	7534461	1	4291953	AJAP1	4	0	0	0
1	4847594	4847608	7.95319e-31	97	11805709	1	4847594	AJAP1	4	0	0	0
1	4848109	4848169	7.09931e-06	1	874613	1	4835893	AJAP1	0	0	0	0
1	4848895	4849063	1.16455e-05	3	34160783	1	5179954	AJAP1	1	0	0	0
1	4849313	4849313	5.17456e-07	7	4654460	1	4847845	AJAP1	4	0	0	0
1	4849452	4849452	1.18407e-11	31	4654460	1	4847845	AJAP1	4	0	0	0
1	4850806	4850806	3.82915e-05	2	12021796	1	4133241	AJAP1	0	0	0	0
1	4853739	4853739	1.98928e-20	93	12082538	1	4853747	AJAP1	4	0	0	0
1	4855227	4855227	1.0106e-05	7	2649079	1	5770702	AJAP1	1	0	0	0
1	4855524	4855605	2.658e-21	48	12143219	1	4877675	AJAP1	4	0	0	0
1	4855708	4855708	2.13666e-05	2	10915615	1	4877043	AJAP1	4	0	0	0
1	4859393	4859581	4.94515e-06	4	11588395	1	4861767	AJAP1	4	0	0	0
1	4871818	4871878	7.27149e-06	2	1857203	1	5669639		4	0	0	0
1	4874480	4874565	1.59865e-68	106	12143219	1	4877675		4	0	0	1
1	4877035	4877068	1.18412e-50	110	12117810	1	4882039		4	0	0	0
1	4878557	4878577	1.94774e-07	13	78496290	1	4878558		3	0	0	0
1	4878979	4879037	7.89349e-09	15	74631481	1	4846956		0	0	0	0
1	4880458	4880518	2.89051e-61	115	10915616	1	4880480		4	0	0	0
1	4887566	4887639	5.51844e-06	4	72639946	1	4857788		4	0	0	0
1	4889658	4889658	2.95191e-05	1	10796404	1	5542669		4	0	0	0
1	4909635	4909635	1.872e-12	107	1886113	1	4913559		4	0	0	1
1	4912118	4912136	4.94191e-81	184	1886113	1	4913559		4	0	0	1
1	4912257	4912279	4.93394e-12	113	1886113	1	4913559		4	0	0	1
1	4914808	4914808	4.50753e-14	90	10915628	1	4913873		4	0	0	0
1	4914910	4914982	2.9983e-74	191	10915628	1	4913873		4	0	0	0
1	4923387	4923410	9.99591e-20	113	6658680	1	4915470		4	0	0	0
1	4925484	4925484	2.34274e-05	13	2147027	1	4919877		2	0	0	0
1	4926183	4926183	1.4516e-19	114	6426440	1	4914910		4	0	0	0
1	4926352	4926352	6.16105e-30	128	6426440	1	4914910		4	0	0	0
1	4926497	4926551	9.29009e-07	63	6692964	1	4915480		4	0	0	0
1	4929688	4929829	1.26012e-06	36	6693945	1	4911172		4	0	0	0
1	4930157	4930171	3.71472e-06	6	10915646	1	4928358		4	0	0	0
1	4930278	4930295	9.73151e-44	170	2411949	1	4915286		4	0	0	0
1	4930443	4930443	1.28985e-07	49	10915628	1	4913873		4	0	0	0
1	4932433	4932433	5.2852e-16	101	2411949	1	4915286		4	0	0	0
1	4933258	4933605	2.30418e-11	58	11585038	1	4973094		4	0	0	0
1	4934383	4934497	7.09948e-07	17	61764860	1	4933307		4	0	0	0
1	4938992	4939161	5.31559e-06	30	10915648	1	4935047		4	0	0	0
1	4940093	4940202	2.67427e-06	11	61764903	1	4965553		0	0	0	0
1	4940651	4940755	9.93369e-06	4	10915648	1	4935047		4	0	0	0
1	4940809	4940809	3.14272e-05	2	1674877	1	4496659		4	0	0	0
1	4941620	4941809	1.47509e-17	75	2209159	1	4971217		4	0	0	0
1	4941833	4941953	3.81865e-06	8	4654618	1	4947374		4	0	0	0
1	4944841	4944964	1.97804e-17	84	11584441	1	4971582		4	0	0	0
1	4946268	4946302	2.55321e-06	12	12094634	1	4938998		4	0	0	0
1	4946677	4946774	2.85455e-102	206	6663654	1	4957578		4	0	0	0
1	4953487	4953527	9.01745e-19	76	34320332	1	4946252		4	0	0	0
1	4955987	4956110	3.20293e-07	36	12034590	1	4971625		4	0	0	0
1	4956307	4956310	3.51092e-05	4	11121790	1	5931205		4	0	0	0
1	4957288	4957434	3.12697e-11	46	2031246	1	4959786		4	0	0	0
1	4959701	4959762	1.12004e-10	12	2411952	1	4958471		4	0	0	0
1	4960458	4960573	1.0146e-05	1	2992413	1	5715221		1	0	0	0
1	4965426	4965436	9.16207e-16	26	1980722	1	4964005		4	0	0	0
1	4966392	4966539	1.65747e-22	141	12064982	1	4966540		4	0	0	0
1	4966608	4966608	8.21041e-24	117	12064982	1	4966540		4	0	0	0
1	4968269	4968269	2.1447e-05	1	242041	1	4779697		0	0	0	0
1	4968363	4968422	1.06991e-05	4	2411953	1	4959230		4	0	0	0
1	4968528	4968677	1.30133e-12	22	4654622	1	4962569		4	0	0	0
1	4970002	4970121	2.94873e-05	1	10915666	1	4970122		4	0	0	0
1	4973478	4973644	1.36473e-05	1	1591426	1	4495678		4	0	0	0
1	4974481	4974534	7.26287e-10	42	10915669	1	4974563		4	0	0	0
1	4977178	4977202	2.02473e-19	42	12564793	1	4978187		4	0	0	0
1	4978929	4979024	7.48755e-06	9	350168	1	4534520		1	0	0	0
1	4981069	4981107	1.55488e-05	1	17345239	1	4851545		4	0	0	0
1	4983207	4983216	3.32959e-05	1	4654402	1	4108282		4	0	0	0
1	4987120	4987223	7.3939e-07	3	116063867	1	4979758		2	0	0	0
1	4988704	4988704	1.01112e-06	14	6663654	1	4957578		1	0	0	0
1	4989660	4989695	1.92292e-10	25	61764900	1	4956209		2	0	0	0
1	4993497	4993503	1.21815e-05	1	79396111	1	4495159		0	0	0	0
1	4994525	4994692	1.93998e-05	8	12045266	1	4996275		4	0	0	0
1	4996622	4996639	7.37409e-46	85	10915677	1	4991218		4	0	0	0
1	4997515	4997570	1.3794e-20	76	12564793	1	4978187		4	0	0	0
1	4998259	4998451	6.54536e-09	21	9426468	1	4998385		4	0	0	0
1	4999436	4999750	1.31207e-14	38	12035499	1	4980692		2	0	0	1
1	5002100	5002242	4.03721e-06	12	164769	1	4654618		4	0	0	0
1	5002404	5002404	5.93655e-37	40	12403228	1	5010119		4	0	0	0
1	5002602	5002677	5.15622e-56	78	9286971	1	5003504		4	0	0	0
1	5004253	5004352	8.85423e-07	11	7534281	1	5005775		4	0	0	1
1	5005019	5005220	1.01517e-07	1	72634164	1	5005129		4	0	0	1
1	5005534	5005534	2.93487e-10	26	7542048	1	5005796		4	0	0	1
1	5005750	5005795	4.4189e-13	38	7534281	1	5005775		4	0	0	1
1	5007413	5007469	2.50821e-06	14	6426412	1	4520285		4	0	0	1
1	5008312	5008381	3.0604e-05	2	75359796	1	4200489		1	0	0	1
1	5008522	5008530	8.99899e-06	1	6426389	1	4186309		1	0	0	1
1	5010119	5010119	1.21056e-06	5	9439530	1	5390186		4	0	0	0
1	5010740	5010740	1.18055e-09	12	56409444	1	5016315		4	0	0	0
1	5010837	5010906	1.08232e-21	13	12410485	1	5012355		4	0	0	0
1	5011375	5011399	3.02532e-05	4	6656223	1	5015844		1	0	0	0
1	5012085	5012152	1.66729e-15	28	7544541	1	5012101		4	0	0	0
1	5019372	5019601	2.83119e-05	3	2802719	1	4839652		3	0	0	0
1	5019712	5019851	3.43058e-05	4	10799224	1	4035129		3	0	0	0
1	5020485	5020939	1.29484e-05	1	1326005	1	5403585		4	0	0	0
1	5021238	5021419	6.1442e-08	3	10753343	1	5021112		4	0	0	0
1	5023291	5023353	7.34649e-07	4	6702660	1	5023430		4	0	0	0
1	5025171	5025356	1.39834e-05	1	7547299	1	5025243		4	0	0	0
1	5026700	5026733	1.01327e-11	23	7547938	1	5026753		4	0	0	0
1	5030729	5030729	5.61951e-21	29	11578909	1	5030875		4	0	0	0
1	5030864	5030864	2.85841e-64	56	34645017	1	5030567		4	0	0	0
1	5035937	5035937	1.82272e-07	2	76290374	1	5034174		4	0	0	1
1	5036178	5036302	2.86602e-06	12	2226156	1	5637079		4	0	0	1
1	5038071	5038106	2.36294e-05	2	2611423	1	5173804		4	0	0	1
1	5039160	5039442	2.32222e-09	12	7365012	1	5040588		4	0	0	1
1	5042093	5042131	1.56176e-16	32	1380470	1	5065717		4	0	0	1
1	5042410	5042445	2.16012e-05	1	1495238	1	4370588		1	0	0	1
1	5045785	5045837	6.96405e-42	55	6679312	1	5047038		4	0	0	1
1	5045945	5045948	1.80358e-10	25	6679312	1	5047038		4	0	0	1
1	5046954	5047055	6.21346e-08	34	12116428	1	5054350		4	0	0	1
1	5048493	5048659	8.29184e-06	6	7541612	1	5048624		0	0	0	1
1	5049133	5049133	3.42383e-05	1	9439614	1	5626094		3	0	0	1
1	5056982	5057032	3.34317e-05	3	12403228	1	5010119		4	0	0	0
1	5057144	5057236	9.92079e-30	49	12027167	1	5065116		4	0	0	0
1	5060610	5060682	1.18573e-05	5	6663654	1	4957578		1	0	0	0
1	5065849	5065918	5.15425e-65	102	10915309	1	5065850		4	0	0	0
1	5068093	5068093	1.5143e-15	42	10915310	1	5068210		4	0	0	1
1	5068179	5068179	7.46873e-74	93	10915310	1	5068210		4	0	0	1
1	5068386	5068386	1.08807e-07	18	12725971	1	5051232		4	0	0	1
1	5068887	5068993	3.61184e-46	97	10915311	1	5068955		4	0	0	1
1	5070397	5070583	2.93387e-10	38	10915312	1	5070407		4	0	0	1
1	5076253	5076330	6.59672e-70	58	1459756	1	5072978		0	0	0	0
1	5076456	5076471	3.13853e-07	9	1459756	1	5072978		0	0	0	0
1	5077561	5077561	6.63916e-40	61	10799152	1	5073658		4	0	0	0
1	5077987	5078147	9.57099e-15	4	79653600	1	5078130		4	0	0	0
1	5081042	5081059	5.61853e-44	72	10915317	1	5081066		4	0	0	0
1	5081175	5081242	2.46176e-05	2	10915311	1	5068955		4	0	0	0
1	5082131	5082131	6.02514e-09	21	898336	1	5045786		4	0	0	0
1	5082221	5082301	2.90979e-14	27	2334259	1	5082020		4	0	0	0
1	5086579	5086764	1.5473e-16	48	9439575	1	5085955		4	0	0	0
1	5088993	5089048	4.21826e-39	47	2169089	1	5088617		4	0	0	0
1	5097750	5097847	1.32978e-05	10	16838461	1	4597462		1	0	0	0
1	5111579	5111699	9.54181e-06	6	12035808	1	5120619		4	0	0	1
1	5111980	5112056	4.11946e-08	10	12034977	1	5120323		4	0	0	1
1	5112164	5112164	9.30309e-08	10	12034977	1	5120323		4	0	0	1
1	5117962	5118116	3.06924e-05	1	678246	1	4561467		1	0	0	1
1	5129917	5129941	1.908e-10	22	970119	1	5121063		4	0	0	1
1	5130276	5130281	2.3877e-22	38	1459758	1	5130281		4	0	0	1
1	5133535	5133594	8.39991e-06	10	10799214	1	4271583		4	0	0	1
1	5134423	5134430	3.16337e-05	1	10733013	1	5168663		0	0	0	1
1	5138932	5139041	9.47268e-08	4	60917906	1	5138932		4	0	0	1
1	5140108	5140291	3.00487e-19	21	10915337	1	5137829		4	0	0	1
1	5141501	5141640	5.95188e-16	45	3128686	1	5140292		4	0	0	1
1	5141828	5141969	4.52369e-19	12	60917906	1	5138932		4	0	0	1
1	5142323	5142464	7.17752e-23	16	11579881	1	5141902		4	0	0	1
1	5142530	5142588	2.36853e-05	3	10915339	1	5142406		4	0	0	1
1	5143397	5143397	9.06152e-07	16	10799153	1	5082140		4	0	0	1
1	5143726	5143825	4.63628e-34	100	58550884	1	5143708		4	0	0	1
1	5150103	5150103	1.52682e-05	1	12566571	1	4796417		4	0	0	1
1	5155761	5155861	3.55444e-05	1	10915479	1	4277948		0	0	0	1
1	5157912	5157912	3.57365e-05	2	10753391	1	4967976		0	0	0	1
1	5158323	5158463	2.32113e-08	10	115481549	1	5157666		4	0	0	1
1	5159100	5159211	1.21463e-05	1	589585	1	4398015		1	0	0	1
1	5160245	5160397	1.73097e-30	86	3101213	1	5150766		4	0	0	1
1	5164257	5164308	1.28032e-16	63	112805685	1	5143328		4	0	0	1
1	5167890	5167961	6.98505e-11	41	79620614	1	5167890		4	0	0	1
1	5168663	5168663	1.59522e-06	8	4949165	1	5192749		4	0	0	1
1	5170634	5170746	3.19208e-10	52	12409689	1	5195251		4	0	0	1
1	5174602	5174602	7.51449e-11	76	898338	1	5188991		4	0	0	1
1	5178448	5178453	1.20484e-12	47	6671889	1	5192703		4	0	0	1
1	5178985	5179107	1.28826e-06	7	76604097	1	5197209		4	0	0	1
1	5179156	5179156	9.98403e-15	62	76604097	1	5197209		4	0	0	1
1	5180863	5180863	3.81143e-37	144	6681359	1	5200732		4	0	0	1
1	5182177	5182244	1.11714e-10	53	4484964	1	5203286		0	0	0	0
1	5183236	5183236	3.28101e-05	2	11588881	1	4737383		0	0	0	0
1	5184147	5184191	1.47576e-05	2	4654515	1	4285432		4	0	0	0
1	5188907	5188990	4.53244e-36	100	34842340	1	5188297		4	0	0	0
1	5189260	5189260	8.88184e-06	7	74052688	1	5679403		1	0	0	0
1	5192935	5193010	1.18596e-07	5	10492923	1	5193026		4	0	0	0
1	5193115	5193115	2.31362e-08	5	12026730	1	5223182		4	0	0	0
1	5195287	5195445	3.48802e-13	75	10492925	1	5195371		4	0	0	0
1	5200901	5200952	6.66797e-21	80	6686109	1	5205326		4	0	0	0
1	5204540	5204681	1.31348e-11	55	10799172	1	5197951		0	0	0	0
1	5206444	5206444	7.09885e-07	2	9439509	1	5206445		4	0	0	0
1	5206547	5206547	1.86641e-05	5	350187	1	4549933		4	0	0	0
1	5209128	5209244	1.04e-06	5	12026730	1	5223182		4	0	0	0
1	5210421	5210510	3.30425e-31	133	7538704	1	5210401		4	0	0	0
1	5211399	5211455	8.22213e-16	63	10753353	1	5211134		4	0	0	0
1	5211544	5211720	5.8479e-09	51	12741116	1	5212275		4	0	0	0
1	5222075	5222075	2.83127e-07	15	10799176	1	5226805		4	0	0	0
1	5222154	5222192	1.73227e-09	27	10915365	1	5222596		4	0	0	0
1	5222274	5222415	3.67598e-08	27	10915365	1	5222596		4	0	0	0
1	5223903	5223934	7.05365e-17	111	6690311	1	5226688		0	0	0	0
1	5230745	5230793	1.75876e-37	142	6688418	1	5241311		4	0	0	0
1	5232621	5232698	3.74178e-29	136	4394703	1	5231892		4	0	0	0
1	5235640	5235759	1.71737e-11	31	2722780	1	5255304		4	0	0	0
1	5240286	5240387	2.21727e-11	16	6698702	1	5236110		4	0	0	0
1	5241252	5241310	8.91485e-19	58	6688418	1	5241311		4	0	0	0
1	5243311	5243353	1.31932e-05	17	12038986	1	5245818		4	0	0	0
1	5244761	5244848	9.83656e-29	82	6603819	1	5244761		4	0	0	0
1	5245787	5245842	2.03094e-24	39	12034672	1	5244185		4	0	0	0
1	5246623	5246623	1.3969e-05	2	11581729	1	5176980		1	0	0	0
1	5250420	5250554	1.28765e-06	13	2722780	1	5255304		4	0	0	0
1	5250908	5250994	3.24857e-18	95	4394703	1	5231892		4	0	0	0
1	5256388	5256506	1.19449e-10	46	66644836	1	5256559		4	0	0	0
1	5256699	5256756	1.52197e-31	130	35200442	1	5259472		4	0	0	0
1	5257180	5257250	1.78755e-29	111	2722780	1	5255304		4	0	0	0
1	5259495	5259546	1.35814e-30	134	35200442	1	5259472		4	0	0	0
1	5262084	5262230	1.86154e-08	65	66558116	1	5256506		4	0	0	0
1	5262289	5262289	7.98804e-07	42	10915389	1	5302004		4	0	0	0
1	5262716	5262860	7.24968e-10	35	4295915	1	5239791		3	0	0	0
1	5268843	5268923	2.1433e-07	33	10915389	1	5302004		4	0	0	0
1	5269923	5270125	2.19554e-08	47	10915389	1	5302004		1	0	0	0
1	5275999	5276146	1.11642e-16	39	4847562	1	5295776		2	0	0	0
1	5279601	5279622	5.73608e-09	72	2353169	1	5296844		4	0	0	0
1	5281074	5281163	1.23522e-58	144	10915383	1	5271843		4	0	0	0
1	5281258	5281258	2.78179e-09	55	7517399	1	5282551		4	0	0	0
1	5281998	5282027	7.26921e-07	1	241234	1	4589410		2	0	0	0
1	5282182	5282182	3.09699e-05	1	6603820	1	5265430		2	0	0	0
1	5282726	5282726	3.15207e-05	1	17028104	1	5558726		4	0	0	0
1	5283594	5283767	6.7928e-10	98	12126492	1	5274489		4	0	0	0
1	5284841	5284901	2.373e-13	95	10915389	1	5302004		4	0	0	1
1	5296831	5296846	1.15656e-09	34	2986186	1	5295607		1	0	0	1
1	5298193	5298193	1.89165e-05	2	55641638	1	4534468		4	0	0	1
1	5298473	5298528	2.15338e-09	3	4847562	1	5295776		4	0	0	1
1	5301900	5301975	1.06227e-05	1	11588299	1	4994693		4	0	0	1
1	5302169	5302169	6.01326e-11	54	2353169	1	5296844		4	0	0	1
1	5302859	5302859	2.72253e-05	1	1287628	1	5930923		4	0	0	1
1	5304033	5304341	1.55798e-12	50	534321	1	5302118		4	0	0	1
1	5304414	5304520	1.01932e-06	23	7517399	1	5282551		4	0	0	1
1	5304831	5305302	5.47913e-14	40	534321	1	5302118		4	0	0	1
1	5305348	5305348	1.7363e-07	32	474456	1	5304026		4	0	0	1
1	5305460	5305621	2.95002e-05	12	582779	1	5303811		4	0	0	1
1	5306938	5307286	2.98567e-11	93	11581636	1	5308593		4	0	0	1
1	5307368	5307368	4.0955e-63	133	6603823	1	5308876		4	0	0	1
1	5307932	5307932	2.74347e-05	2	2071999	1	4773266		4	0	0	1
1	5310564	5310580	1.02508e-06	15	10915394	1	5309520		4	0	0	1
1	5311569	5311644	1.93036e-05	1	112134215	1	4594772		1	0	0	1
1	5315457	5315508	1.38374e-05	1	72852191	1	5317143		2	0	0	1
1	5316291	5316465	2.14409e-07	1	72852191	1	5317143		2	0	0	1
1	5320999	5321138	6.09343e-29	38	17456252	1	5323429		4	0	0	1
1	5323713	5323748	3.88553e-06	21	972257	1	5322218		1	0	0	1
1	5324549	5324620	1.54662e-24	178	681122	1	5324597		4	0	0	1
1	5324739	5324894	1.60849e-14	122	681122	1	5324597		4	0	0	1
1	5325458	5325831	4.31501e-11	95	11585734	1	5321441		4	0	0	1
1	5328294	5328294	1.09186e-05	3	780589	1	4507242		0	0	0	1
1	5328665	5328726	2.39173e-09	88	591586	1	5342447		4	0	0	1
1	5330446	5330575	8.24807e-11	51	12124069	1	5342460		4	0	0	1
1	5330662	5330747	6.79047e-38	162	1614164	1	5325426		4	0	0	1
1	5330862	5330905	2.77733e-41	238	573318	1	5337098		4	0	0	1
1	5334654	5334791	2.43112e-25	61	34437721	1	5337463		4	0	0	1
1	5336584	5336714	2.57792e-08	48	12745484	1	5339443		3	0	0	1
1	5337033	5337638	2.5208e-05	5	972257	1	5322218		4	0	0	1
1	5338212	5338292	1.9597e-16	124	12142741	1	5342240		4	0	0	1
1	5338858	5338858	1.9994e-05	11	11121170	1	5898323		0	0	0	1
1	5340103	5340103	5.60491e-08	42	6668126	1	5346582		3	0	0	1
1	5340375	5340384	2.85843e-11	62	4290073	1	5331673		4	0	0	1
1	5340737	5340877	1.49739e-37	137	35522643	1	5341622		4	0	0	1
1	5341228	5341360	9.15008e-08	47	17423410	1	5337879		4	0	0	1
1	5341822	5341932	8.36249e-15	51	56260836	1	5333919		4	0	0	1
1	5342143	5342152	7.01001e-16	101	12089315	1	5318552		4	0	0	1
1	5342305	5342305	1.32207e-23	128	17457350	1	5338212		4	0	0	1
1	5347709	5347827	2.51933e-05	1	665471	1	5347457		3	0	0	1
1	5349064	5349177	5.00003e-17	47	10737400	1	5353668		4	0	0	1
1	5351795	5351802	4.85316e-21	47	7516132	1	5352548		4	0	0	1
1	5351902	5351983	1.06108e-28	69	12127095	1	5351036		4	0	0	1
1	5353548	5353548	3.59698e-10	46	715896	1	5353242		4	0	0	1
1	5354250	5354275	3.53822e-10	43	10737400	1	5353668		4	0	0	1
1	5355056	5355137	9.89295e-06	16	12120364	1	5351903		4	0	0	1
1	5355762	5355798	8.27584e-09	25	1028808	1	5351362		4	0	0	1
1	5356361	5356471	1.25801e-06	6	4287614	1	5353009		4	0	0	1
1	5359416	5359497	1.85654e-20	48	11579529	1	5359498		4	0	0	1
1	5360096	5360096	2.82036e-05	2	992597	1	5160360		1	0	0	1
1	5366364	5366396	1.33507e-05	1	12406384	1	4842980		0	0	0	1
1	5368588	5368710	1.43779e-05	9	9439554	1	5365418		4	0	0	1
1	5369125	5369271	5.34661e-19	53	12027516	1	5367894		4	0	0	1
1	5369333	5369333	1.67495e-10	32	9439556	1	5367432		4	0	0	1
1	5373975	5373999	4.34058e-11	88	4847558	1	5390533		4	0	0	1
1	5374768	5374862	2.48698e-05	1	12139443	1	4658185		0	0	0	1
1	5375230	5375252	6.81701e-13	88	6695368	1	5364079		4	0	0	1
1	5378287	5378302	9.29536e-17	84	4847565	1	5384328		4	0	0	1
1	5379602	5379660	3.85553e-78	100	4847565	1	5384328		4	0	0	1
1	5379812	5379812	2.73488e-13	62	4847565	1	5384328		4	0	0	1
1	5383286	5383319	2.88993e-05	2	12047345	1	5893352		4	0	0	1
1	5383607	5383738	3.15553e-07	15	4847566	1	5384295		4	0	0	1
1	5390472	5390620	1.04043e-18	98	10799197	1	5402870		4	0	0	1
1	5392018	5392061	3.28064e-10	66	912994	1	5385080		4	0	0	1
1	5395942	5395991	3.83764e-07	42	4847566	1	5384295		4	0	0	1
1	5397560	5397671	7.0586e-36	96	4847565	1	5384328		4	0	0	1
1	5397787	5397787	4.81731e-13	61	9439566	1	5381412		4	0	0	1
1	5399242	5399283	7.53087e-18	89	4847565	1	5384328		4	0	0	1
1	5401348	5401469	2.18069e-05	2	3901959	1	5365964		1	0	0	1
1	5402702	5402702	1.79753e-05	6	4847564	1	5390278		4	0	0	1
1	5402851	5402900	1.84175e-16	89	912994	1	5385080		4	0	0	1
1	5406643	5406672	1.55297e-34	19	74422838	1	5404853		3	0	0	1
1	5411082	5411234	9.47187e-30	22	74422838	1	5404853		2	0	0	1
1	5412881	5412896	5.31597e-12	13	74422838	1	5404853		3	0	0	1
1	5413045	5413045	8.54984e-06	10	61765438	1	4624176		3	0	0	1
1	5414940	5415036	2.36225e-05	3	9439551	1	5362292		1	0	0	1
1	5425158	5425158	1.74911e-05	2	560335	1	5346800		0	0	0	1
1	5436406	5436523	2.36284e-05	1	34039798	1	5478611		0	0	0	1
1	5440524	5440614	2.87339e-06	4	74051383	1	5905744		1	0	0	1
1	5447559	5447559	3.43049e-05	8	2649075	1	5755481		0	0	0	1
1	5448040	5448350	2.17728e-05	1	1295088	1	6099339		2	0	0	1
1	5461276	5461286	2.59643e-05	2	3753702	1	4799200		0	0	0	1
1	5467117	5467214	6.86729e-06	10	10779798	1	5882562		3	0	0	1
1	5470076	5470165	2.09971e-05	10	28567597	1	5876714		3	0	0	1
1	5470633	5470633	3.04887e-05	2	971814	1	5707162		1	0	0	1
1	5474212	5474286	2.4666e-15	21	6603837	1	5476552		1	0	0	1
1	5477643	5477643	2.11216e-05	2	3128687	1	5141293		1	0	0	1
1	5478970	5478970	4.74097e-10	7	12093583	1	5478971		4	0	0	1
1	5479683	5479778	1.83283e-07	6	6689105	1	5479488		4	0	0	1
1	5480122	5480304	5.40513e-18	18	6689105	1	5479488		4	0	0	1
1	5482385	5482385	1.31976e-07	7	11260657	1	5482386		4	0	0	1
1	5485532	5485611	1.39309e-05	4	9439563	1	5374053		1	0	0	1
1	5489115	5489161	1.70925e-67	104	6660455	1	5483685		4	0	0	1
1	5489831	5489880	2.17991e-05	2	34039798	1	5478611		4	0	0	1
1	5489995	5490033	2.12509e-05	2	76604097	1	5197209		4	0	0	1
1	5491476	5491590	1.11477e-17	41	7415936	1	5491501		4	0	0	1
1	5492843	5492946	7.05145e-08	13	35608111	1	5489136		4	0	0	1
1	5499152	5499152	1.30408e-14	41	11260646	1	5478587		4	0	0	1
1	5501588	5501588	2.68334e-05	3	11578909	1	5030875		0	0	0	1
1	5502491	5502517	4.9231e-06	3	2072901	1	4829835		1	0	0	1
1	5503865	5503865	2.77499e-05	4	4654595	1	4776285		2	0	0	1
1	5511893	5511972	1.82978e-05	4	12735700	1	5489867		4	0	0	1
1	5514258	5514411	7.25597e-29	46	35608111	1	5489136		4	0	0	1
1	5514478	5514478	9.46399e-11	21	35608111	1	5489136		4	0	0	1
1	5520037	5520173	2.8475e-16	47	11260646	1	5478587		4	0	0	1
1	5520607	5520742	1.87977e-05	5	10915396	1	5310580		3	0	0	1
1	5536409	5536466	3.61256e-05	2	10864433	1	6261871		1	0	0	1
1	5541803	5541859	1.81871e-08	30	10796407	1	5559110		4	0	0	0
1	5541993	5542216	8.36314e-06	4	406065	1	4804352		4	0	0	0
1	5544645	5545098	5.56461e-06	3	707594	1	5737081		4	0	0	0
1	5549445	5549591	4.30121e-20	37	1034455	1	5556950		4	0	0	0
1	5549666	5549666	2.19688e-09	4	12027231	1	5566294		4	0	0	0
1	5549754	5549754	2.90442e-11	10	12027231	1	5566294		4	0	0	0
1	5549931	5550091	7.46283e-10	34	12120052	1	5551233		4	0	0	0
1	5550492	5550579	1.95791e-05	10	2153900	1	5594737		2	0	0	0
1	5551059	5551141	3.79173e-05	1	11590577	1	5902023		4	0	0	0
1	5551232	5551467	6.2812e-17	42	12120052	1	5551233		4	0	0	0
1	5552309	5552394	9.26243e-07	21	61759137	1	5544749		4	0	0	0
1	5554505	5554505	3.66277e-05	1	1564667	1	4732473		4	0	0	0
1	5555140	5555215	1.66108e-34	64	12402340	1	5560370		4	0	0	0
1	5557689	5557770	1.11867e-05	7	61765034	1	4765381		0	0	0	0
1	5559069	5559181	1.05889e-16	39	4845798	1	5558825		4	0	0	0
1	5561229	5561229	2.01348e-05	7	9660522	1	5560904		4	0	0	0
1	5563398	5563454	1.15907e-09	22	9661704	1	5567612		4	0	0	0
1	5567642	5567824	1.92178e-06	5	9659669	1	5563399		4	0	0	0
1	5572073	5572113	1.06494e-05	29	7525315	1	4929661		4	0	0	0
1	5575144	5575229	1.17487e-16	86	9660302	1	5587566		4	0	0	0
1	5580162	5580325	9.63726e-07	14	2008457	1	5585215		4	0	0	0
1	5582664	5582664	3.25004e-05	7	4847567	1	5382769		1	0	0	0
1	5582764	5582921	4.34386e-06	22	7521201	1	5620187		1	0	0	0
1	5584064	5584180	8.68046e-06	2	1466838	1	5640332		1	0	0	0
1	5585315	5585341	3.64605e-06	14	763174	1	5595312		4	0	0	0
1	5597159	5597159	2.95621e-12	55	12085938	1	5595934		4	0	0	0
1	5597802	5597921	1.57712e-07	47	1578715	1	5598168		4	0	0	0
1	5598208	5598208	8.5182e-27	55	1418632	1	5612956		4	0	0	0
1	5603001	5603063	3.62585e-06	30	1009976	1	5597230		4	0	0	0
1	5603838	5603838	8.80687e-09	5	7515958	1	5603850		4	0	0	0
1	5607039	5607069	1.3653e-05	9	7523122	1	5625832		4	0	0	0
1	5607216	5607254	6.8901e-23	35	1935755	1	5602247		4	0	0	0
1	5611980	5612071	8.80063e-07	20	61762105	1	5623161		3	0	0	0
1	5615142	5615206	3.69015e-06	43	1009976	1	5597230		4	0	0	0
1	5620143	5620187	4.59816e-36	105	2008448	1	5585341		4	0	0	0
1	5620709	5620709	3.04137e-14	20	1418632	1	5612956		4	0	0	0
1	5620839	5620839	2.87962e-21	51	2211415	1	5615403		4	0	0	0
1	5623065	5623220	9.47994e-08	44	11260647	1	5625871		4	0	0	0
1	5625897	5626149	5.68274e-12	44	4845835	1	5627912		4	0	0	0
1	5627912	5628011	1.08367e-34	55	4845835	1	5627912		4	0	0	0
1	5628357	5628501	6.22314e-11	10	61762066	1	5592683		3	0	0	0
1	5634064	5634125	3.77632e-31	18	10796403	1	5634851		4	0	0	0
1	5634724	5634862	5.33361e-08	12	1775404	1	5636818		4	0	0	0
1	5635553	5635712	2.7165e-16	14	9439597	1	5634077		4	0	0	0
1	5636627	5636731	6.19156e-15	15	1775403	1	5636732		4	0	0	0
1	5638952	5638952	1.78371e-05	1	2382638	1	5649940		4	0	0	0
1	5641050	5641054	3.80159e-07	6	1775420	1	5641919		3	0	0	0
1	5641948	5641948	7.32663e-20	10	1775420	1	5641919		4	0	0	0
1	5642628	5642628	2.79959e-09	3	7549896	1	5642705		4	0	0	0
1	5642784	5642822	1.77672e-05	2	7549896	1	5642705		4	0	0	0
1	5645538	5645666	1.83492e-05	2	12033422	1	5707762		4	0	0	0
1	5645994	5645994	2.57874e-05	2	3898374	1	5643951		4	0	0	0
1	5646324	5646385	3.80684e-14	32	61762122	1	5643543		4	0	0	0
1	5653484	5653581	5.79789e-12	28	7538946	1	5646984		4	0	0	0
1	5657020	5657165	4.08901e-15	32	1278834	1	5656800		4	0	0	0
1	5658382	5658457	1.24511e-06	3	7528859	1	5661009		3	0	0	0
1	5664869	5664897	3.10487e-10	7	707582	1	5671786		4	0	0	0
1	5664995	5665010	1.73703e-42	35	707583	1	5671757		4	0	0	0
1	5679221	5679221	5.33987e-10	14	770682	1	5689610		4	0	0	0
1	5679352	5679352	5.25451e-32	58	770682	1	5689610		4	0	0	0
1	5679944	5679985	5.26779e-07	12	12145625	1	5684788		4	0	0	0
1	5680444	5680558	5.59333e-12	27	10157819	1	5680572		4	0	0	0
1	5680785	5680926	2.09973e-05	4	74051373	1	5903474		4	0	0	0
1	5682398	5682579	2.23744e-42	55	1775401	1	5686132		4	0	0	0
1	5683490	5683574	1.21353e-19	36	1775401	1	5686132		4	0	0	0
1	5686803	5687091	7.44016e-11	2	1775401	1	5686132		4	0	0	0
1	5690728	5690728	1.11254e-06	18	12025798	1	5695242		4	0	0	0
1	5694423	5694453	1.66247e-83	93	12078062	1	5706438		4	0	0	0
1	5695479	5695488	1.27574e-11	47	12078062	1	5706438		4	0	0	0
1	5696214	5696367	3.36271e-05	1	12025798	1	5695242		4	0	0	0
1	5696934	5696991	1.18183e-18	46	12032145	1	5690822		4	0	0	0
1	5697340	5697350	5.81936e-06	6	9729210	1	5902367		4	0	0	0
1	5698204	5698351	3.88218e-05	1	4290073	1	5331673		4	0	0	0
1	5699593	5699633	3.25301e-05	2	11260670	1	5706244		3	0	0	0
1	5700495	5700558	2.89803e-08	20	1846518	1	5692235		4	0	0	0
1	5700760	5700760	2.10536e-05	3	17345239	1	4851545		4	0	0	0
1	5701052	5701159	2.53984e-53	70	6680388	1	5698007		4	0	0	0
1	5701294	5701341	6.00684e-06	18	4845794	1	5696215		4	0	0	0
1	5702585	5702585	1.49094e-05	5	11579296	1	5140616		4	0	0	0
1	5702710	5702798	1.1321e-07	12	2174123	1	5901429		4	0	0	0
1	5703353	5703353	4.25178e-35	56	12025798	1	5695242		4	0	0	0
1	5703593	5703630	3.03192e-10	27	12025798	1	5695242		4	0	0	0
1	5707722	5707912	7.52958e-06	4	10492923	1	5193026		4	0	0	0
1	5709004	5709145	1.3494e-05	2	10907212	1	5782721		2	0	0	0
1	5713283	5713465	3.6951e-06	2	17028295	1	5659908		4	0	0	1
1	5716641	5716641	9.17019e-06	7	112197248	1	5716001		4	0	1	1
1	5717470	5717598	4.03175e-08	23	1695629	1	5718016		4	0	0	1
1	5717887	5717948	1.04244e-25	53	1763324	1	5719422		4	0	0	1
1	5718413	5718421	4.02196e-09	23	1695628	1	5718574		4	0	0	1
1	5718595	5719187	1.58237e-05	1	485942	1	6036215		4	0	0	1
1	5719342	5719508	2.46777e-08	48	1763332	1	5729682		4	0	0	1
1	5724702	5724702	3.30941e-05	2	11580726	1	5362103		0	0	0	1
1	5726003	5726003	3.90307e-05	1	12092014	1	6517179		1	0	1	1
1	5729272	5729272	3.60094e-07	26	770700	1	5739237		0	0	1	1
1	5744832	5745026	2.93333e-05	1	74793371	1	5772006		1	0	0	1
1	5745251	5745491	5.07063e-07	1	1081454	1	5734013		4	0	0	1
1	5747263	5747341	8.63881e-16	31	1278832	1	5748611		4	0	0	1
1	5748702	5748797	1.95141e-05	5	770711	1	5751020		4	0	0	1
1	5749948	5750012	1.29221e-19	97	2842266	1	5758555		4	0	0	1
1	5751546	5751583	6.11896e-12	24	770692	1	5763160		4	0	0	1
1	5755428	5755517	1.05963e-43	119	2649084	1	5784433		4	0	0	1
1	5756797	5756955	2.14188e-12	65	2842266	1	5758555		4	0	0	1
1	5757488	5757642	1.5678e-05	1	74793371	1	5772006		4	0	0	1
1	5760240	5760354	1.99271e-06	9	59755864	1	5760500		4	0	0	1
1	5760777	5760777	2.4476e-05	2	10157206	1	5356892		0	0	0	1
1	5761458	5761458	8.01804e-09	8	796396	1	5764879		4	0	0	1
1	5763159	5763159	2.35352e-05	1	770692	1	5763160		4	0	0	1
1	5771047	5771047	5.59041e-06	7	2842265	1	5765147		4	0	0	1
1	5777917	5778089	7.04365e-08	49	1414379	1	5774674		4	0	0	0
1	5778170	5778799	3.69773e-11	80	2649088	1	5779231		4	0	0	0
1	5781058	5781187	3.56167e-21	98	1875038	1	5781209		4	0	0	0
1	5781272	5781272	1.03235e-27	108	2649092	1	5778236		4	0	0	0
1	5784983	5785161	3.70425e-09	61	2842262	1	5785572		4	0	0	0
1	5785482	5785726	3.05239e-05	1	6603844	1	5641064		2	0	0	0
1	5788005	5788124	1.15307e-13	19	17429872	1	5825228		4	0	0	0
1	5788240	5788240	9.75574e-08	18	9725237	1	5812704		4	0	0	0
1	5788841	5788878	5.07342e-22	54	2649053	1	5789577		4	0	0	0
1	5790658	5790770	1.13791e-09	29	2649081	1	5787262		4	0	0	0
1	5791177	5791179	1.14342e-05	15	12137892	1	5786938		4	0	0	0
1	5792495	5792553	2.58138e-13	32	12132621	1	5786939		4	0	0	0
1	5793847	5793913	5.64649e-14	43	12734259	1	5792553		4	0	0	0
1	5797057	5797142	1.67165e-07	24	2649056	1	5790730		4	0	0	0
1	5798061	5798255	2.42507e-16	89	904529	1	5787707		4	0	0	0
1	5799517	5799517	2.73931e-13	87	2649088	1	5779231		4	0	0	0
1	5799652	5799802	8.22249e-29	122	2454613	1	5793141		4	0	0	0
1	5800893	5801024	2.04803e-10	30	12132621	1	5786939		4	0	0	0
1	5801694	5801745	3.47633e-05	1	12041519	1	5895194		4	0	0	0
1	5803675	5804088	3.09661e-05	3	4908696	1	6074434		4	0	0	1
1	5818150	5818805	2.23681e-05	1	56975260	1	5802022		4	0	0	1
1	5820672	5820699	2.69515e-05	4	2235563	1	6724105		0	0	0	1
1	5825385	5825460	1.25629e-05	2	709186	1	5670530		4	0	0	1
1	5826720	5826865	2.31503e-05	1	12065880	1	5826856		4	0	0	1
1	5827603	5827723	1.53925e-24	21	12076190	1	5829039		4	0	0	1
1	5834969	5835019	1.97667e-05	1	9803863	1	5158857		2	0	0	1
1	5837667	5837822	2.56555e-06	2	12065880	1	5826856		4	0	0	1
1	5841094	5841125	1.76076e-05	3	72854783	1	5887176		0	0	0	1
1	5846373	5847239	3.60631e-05	1	61763325	1	5826805		4	0	0	1
1	5848730	5848730	1.30554e-05	3	12117810	1	4882039		1	0	0	1
1	5850156	5850156	2.73971e-06	6	12141893	1	5899473		4	0	0	1
1	5850902	5850938	2.30142e-15	62	28645383	1	5854607		4	0	0	1
1	5852579	5852670	3.36758e-06	1	485942	1	6036215		0	0	0	1
1	5853657	5853717	5.97507e-06	12	28645383	1	5854607		4	0	0	1
1	5855255	5855383	3.21113e-12	11	113312215	1	5860565		4	0	0	1
1	5856578	5856725	7.09507e-15	34	72854783	1	5887176		4	0	0	1
1	5859090	5859211	1.40234e-07	17	28370308	1	5867250		4	0	0	1
1	5861075	5861260	1.00329e-09	34	138386045	1	5850101		4	0	0	1
1	5870314	5870525	1.13039e-05	4	6689766	1	5044116		4	0	0	1
1	5870649	5870649	1.89917e-05	11	3860370	1	5284076		4	0	0	1
1	5871254	5871341	9.31088e-08	47	6687650	1	5858943		1	0	0	1
1	5874115	5874530	1.00359e-05	2	4557978	1	5815367		1	0	0	1
1	5876606	5876724	4.38876e-07	50	12745075	1	5893670		4	0	0	1
1	5876826	5877280	5.34714e-16	100	10864638	1	5882579		4	0	0	1
1	5877725	5877893	2.70526e-05	2	2842264	1	5772398		1	0	0	1
1	5881636	5881785	2.00239e-13	63	9661578	1	5881752		4	0	0	1
1	5886701	5886991	3.2283e-07	20	10864274	1	5885725		4	0	0	1
1	5887122	5887331	2.07255e-43	123	11120862	1	5886196		4	0	0	1
1	5888816	5888816	2.81339e-05	1	549155	1	5338287		0	0	0	1
1	5890326	5890714	1.69725e-06	57	28582752	1	5855417		4	0	0	1
1	5894113	5894779	1.67378e-05	6	1775425	1	5639701		4	0	0	1
1	5896806	5896971	2.29203e-05	1	72854785	1	5888157		3	0	0	1
1	5901290	5901472	1.27172e-08	2	2174123	1	5901429		4	0	0	1
1	5901849	5902186	3.50838e-11	15	11579662	1	5901975		4	0	0	1
1	5902752	5902962	6.2995e-09	28	1287619	1	5912533	NPHP4	4	0	0	1
1	5908535	5908616	2.45145e-18	98	1765719	1	5905929	NPHP4	4	0	0	1
1	5908733	5908992	1.65279e-10	28	1287616	1	5908733	NPHP4	4	0	0	1
1	5910999	5911037	5.17988e-07	3	7536506	1	5528517	NPHP4	4	0	0	1
1	5922180	5922180	4.13133e-10	38	520969	1	5922308	NPHP4	4	0	0	0
1	5922320	5922566	1.35558e-06	2	6577565	1	6307255	NPHP4	4	0	0	1
1	5928585	5929221	1.90143e-05	5	11121518	1	5915761	NPHP4	4	0	0	0
1	5930162	5930357	1.70161e-10	15	12405167	1	5930209	NPHP4	4	0	0	0
1	5930858	5931042	1.13617e-08	63	1287621	1	5917557	NPHP4	4	0	0	0
1	5931116	5931223	2.05024e-48	269	12133533	1	5922834	NPHP4	4	0	0	0
1	5931868	5931904	5.18569e-11	186	1287629	1	5930525	NPHP4	4	0	0	0
1	5932462	5932517	1.14407e-22	105	1287624	1	5922038	NPHP4	4	0	0	0
1	5934318	5934318	1.13301e-12	216	1287621	1	5917557	NPHP4	4	0	0	0
1	5941838	5942034	2.94594e-06	16	2312050	1	6036341	NPHP4	4	0	0	0
1	5946328	5946440	3.15085e-06	3	9439606	1	5680991	NPHP4	1	0	0	0
1	5946885	5947349	2.34216e-05	8	925745	1	6615690	NPHP4	4	0	0	0
1	5950519	5950597	2.28274e-05	6	11587457	1	5475259	NPHP4	0	0	0	0
1	5954041	5954048	1.60463e-06	6	1016861	1	5685257	NPHP4	2	0	0	0
1	5955639	5955974	1.04647e-05	18	4845804	1	5645443	NPHP4	4	0	0	0
1	5957284	5957284	2.00087e-05	11	2235563	1	6724105	NPHP4	1	0	0	0
1	5957453	5957601	1.90875e-07	12	10157281	1	5915662	NPHP4	4	0	0	0
1	5965236	5965287	2.24065e-12	62	10864632	1	5961018	NPHP4	4	0	0	0
1	5970668	5970837	3.00314e-05	1	116345233	1	6717563	NPHP4	1	0	0	0
1	5973254	5973281	4.72341e-06	41	140174679	1	5945961	NPHP4	4	0	0	0
1	5981934	5982004	1.12669e-07	136	1287621	1	5917557	NPHP4	4	0	0	0
1	5986096	5986179	3.49828e-05	5	11585166	1	6032988	NPHP4	4	0	0	0
1	5987592	5987646	2.35615e-05	2	11584727	1	4988262	NPHP4	4	0	0	0
1	5989738	5989803	2.40703e-05	1	2294532	1	6694927	NPHP4	0	0	0	0
1	5990492	5990519	1.53939e-05	3	11121191	1	6141649	NPHP4	1	0	0	0
1	5991201	5991308	2.76145e-16	257	962662	1	5978510	NPHP4	4	0	0	0
1	5992088	5992095	3.54999e-05	1	806110	1	6053551	NPHP4	2	0	0	0
1	5995608	5995608	2.43217e-05	1	76966930	1	5921247	NPHP4	3	0	0	0
1	5996768	5996878	1.16937e-05	5	7413790	1	5855142	NPHP4	4	0	0	0
1	6006526	6006682	4.45725e-33	234	12120967	1	5965381	NPHP4	4	0	0	0
1	6006840	6006840	3.00718e-05	1	35603680	1	6058729	NPHP4	4	0	0	0
1	6008230	6008591	7.45934e-06	5	7549324	1	5982044	NPHP4	4	0	0	0
1	6008642	6008642	7.79844e-06	2	7549324	1	5982044	NPHP4	4	0	0	0
1	6009825	6009977	5.36407e-10	35	11120772	1	5973775	NPHP4	4	0	0	0
1	6013484	6013751	8.05893e-06	3	10907211	1	5492043	NPHP4	4	0	0	0
1	6015885	6016033	2.35643e-44	245	11120933	1	6037516	NPHP4	4	0	0	0
1	6016162	6016188	8.11917e-27	112	869107	1	5994926	NPHP4	4	0	0	0
1	6017430	6017430	1.54699e-05	3	11122108	1	5954467	NPHP4	2	0	0	0
1	6017569	6018160	3.27976e-07	34	806106	1	6049801	NPHP4	2	0	0	0
1	6020860	6020992	1.92763e-05	5	11121607	1	5921955	NPHP4	4	0	0	0
1	6021455	6021455	7.18384e-06	1	6657381	1	5039093	NPHP4	1	0	0	0
1	6022509	6022607	2.26884e-08	30	10779685	1	6039254	NPHP4	4	0	0	0
1	6024078	6024121	4.15435e-48	252	12138609	1	6032320	NPHP4	4	0	0	0
1	6025744	6026028	6.57555e-06	79	12121368	1	5960830	NPHP4	4	0	0	0
1	6026110	6026110	1.13988e-05	7	10779788	1	5945990	NPHP4	4	0	0	0
1	6028770	6028814	3.39364e-06	1	660880	1	6866978	NPHP4	3	0	0	0
1	6031795	6031942	5.49278e-11	42	2062785	1	6032769	NPHP4	4	0	0	0
1	6033360	6033372	1.33144e-05	2	9439575	1	5085955	NPHP4/KCNAB2	1	0	0	0
1	6037472	6037637	2.89419e-12	183	11120936	1	6037753	NPHP4/KCNAB2	4	0	0	0
1	6037732	6037805	7.92025e-08	42	2047811	1	6031853	NPHP4/KCNAB2	4	0	0	0
1	6038674	6038845	1.66395e-12	61	11120937	1	6037768	NPHP4/KCNAB2	4	0	0	0
1	6038902	6038911	4.39647e-19	99	882128	1	6036918	NPHP4/KCNAB2	4	0	0	0
1	6042056	6042120	6.57529e-26	228	11576171	1	6049970	NPHP4/KCNAB2	4	0	0	0
1	6042933	6043039	5.81697e-14	146	11120934	1	6037603	NPHP4/KCNAB2	4	0	0	0
1	6043808	6043808	2.39497e-07	7	55857240	1	5934103	NPHP4/KCNAB2	4	0	0	0
1	6043971	6044222	8.924e-17	273	11586662	1	6033176	NPHP4/KCNAB2	4	0	0	0
1	6044921	6045021	1.03071e-11	50	882128	1	6036918	NPHP4/KCNAB2	4	0	0	0
1	6048757	6049056	8.62078e-06	22	11585166	1	6032988	NPHP4/KCNAB2	4	0	0	0
1	6049532	6049634	3.17093e-05	2	11120772	1	5973775	NPHP4/KCNAB2	1	0	0	0
1	6050882	6050882	8.49003e-06	5	76966930	1	5921247	NPHP4/KCNAB2	0	0	0	0
1	6063799	6063829	1.00044e-05	17	35603680	1	6058729	NPHP4/KCNAB2	4	0	0	0
1	6064563	6064752	1.08677e-06	119	34416034	1	6013375	NPHP4/KCNAB2	4	0	0	0
1	6064810	6064906	4.09338e-09	156	11120782	1	5982173	NPHP4/KCNAB2	4	0	0	0
1	6066176	6066176	5.41797e-07	36	59531860	1	6075528	NPHP4/KCNAB2	4	0	0	0
1	6068161	6068364	1.41081e-05	1	10915350	1	5178752	NPHP4/KCNAB2	1	0	0	0
1	6078860	6078873	8.79516e-47	287	12120967	1	5965381	KCNAB2	4	0	0	0
1	6080383	6080391	7.11589e-20	126	12566891	1	6092585	KCNAB2	4	0	0	0
1	6081295	6081348	1.99689e-05	1	12145625	1	5684788	KCNAB2	0	0	0	0
1	6082417	6082596	2.19807e-07	135	11120783	1	5982752	KCNAB2	4	0	0	0
1	6083541	6083686	3.7997e-27	275	11121053	1	6083563	KCNAB2	4	0	0	0
1	6090219	6090262	3.20872e-06	3	11892	1	6695331	KCNAB2	4	0	0	0
1	6091436	6091559	1.38328e-07	37	2010057	1	6110789	KCNAB2	4	0	0	0
1	6092288	6092362	3.82182e-05	1	66558116	1	5256506	KCNAB2	1	0	0	0
1	6103804	6103978	5.39896e-07	29	3789563	1	6104002	KCNAB2	4	0	0	0
1	6112604	6112698	3.66686e-11	75	112838175	1	6080775	KCNAB2	4	0	0	0
1	6113855	6113923	3.03516e-16	63	2010057	1	6110789	KCNAB2	4	0	0	0
1	6113999	6114038	1.49499e-07	37	2010057	1	6110789	KCNAB2	4	0	0	0
1	6114223	6114460	2.67159e-30	68	3765453	1	6133046	KCNAB2	4	0	0	0
1	6117011	6117163	2.16036e-07	28	4908754	1	6125236	KCNAB2	4	0	0	0
1	6117257	6117257	6.92992e-08	28	3789553	1	6117171	KCNAB2	4	0	0	0
1	6128116	6128116	2.49535e-17	75	4908757	1	6128229	KCNAB2	4	0	0	0
1	6128205	6128472	6.57208e-20	65	3789545	1	6132310	KCNAB2	4	0	0	0
1	6138778	6139330	1.63147e-05	3	2353160	1	5268923	KCNAB2	4	0	0	0
1	6154179	6154246	3.49333e-06	1	2412211	1	7092429	KCNAB2/CHD5	1	0	0	0
1	6158392	6158500	3.14457e-07	15	2229002	1	6158562	KCNAB2/CHD5	4	0	0	0
1	6159021	6159096	1.825e-05	8	707581	1	5725009	KCNAB2/CHD5	4	0	0	0
1	6165369	6165667	5.43553e-06	6	12742564	1	6219063	KCNAB2/CHD5	4	0	0	0
1	6167565	6167689	5.38642e-11	53	12021892	1	6196187	KCNAB2/CHD5	4	0	0	0
1	6189639	6189745	2.75398e-06	6	1775425	1	5639701	CHD5	4	0	0	0
1	6199885	6200074	9.50741e-06	6	2485023	1	6197237	CHD5	4	0	0	0
1	6212640	6212885	3.21066e-07	17	1883606	1	6207217	CHD5	4	0	0	0
1	6212952	6212952	5.6704e-11	52	2311388	1	6212843	CHD5	4	0	0	0
1	6223679	6223835	8.74046e-06	38	549155	1	5338287	CHD5	1	0	0	0
1	6253242	6253287	2.73669e-05	1	6694744	1	5971455	CHD5/RPL22/RNF207	0	0	0	0
1	6266903	6267083	2.51862e-05	4	8918	1	6948204	RPL22/RNF207/ICMT	0	0	0	0
1	6286182	6286276	1.51868e-05	1	72632569	1	6289883	RNF207/ICMT/HES3	3	0	0	0
1	6300730	6300878	1.68272e-06	2	6662148	1	5383443	RNF207/ICMT/HES3/GPR153	0	0	0	0
1	6312939	6313189	1.24647e-05	2	61760837	1	6305303	ICMT/HES3/GPR153/ACOT7	4	0	0	0
1	6335855	6336014	7.77452e-06	5	4908923	1	6614535	GPR153/ACOT7	4	0	0	0
1	6343698	6343698	3.10166e-09	9	761111	1	6373698	ACOT7	2	0	0	0
1	6350405	6350564	1.21193e-06	17	2153899	1	5589167	ACOT7	1	0	0	0
1	6350608	6350608	3.6369e-06	3	1029323	1	5632929	ACOT7	1	0	0	0
1	6354881	6355074	1.38746e-05	2	6577573	1	6406319	ACOT7	0	0	0	0
1	6355375	6355491	1.16553e-05	5	35553413	1	6355065	ACOT7	0	0	0	0
1	6357658	6357658	2.86473e-09	60	3789482	1	6397372	ACOT7	4	0	0	0
1	6363287	6363425	1.52031e-06	21	7524775	1	6456472	ACOT7	1	0	0	0
1	6377596	6377742	1.95971e-05	36	188591855	1	6424885	ACOT7	4	0	0	0
1	6378275	6378275	1.13825e-05	3	4550079	1	7032212	ACOT7	1	0	0	0
1	6390530	6390595	4.02307e-07	16	11542479	1	6453639	ACOT7	1	0	0	0
1	6390986	6391087	3.92944e-12	72	6577569	1	6379999	ACOT7	4	0	0	0
1	6391225	6391243	1.97278e-07	61	3789492	1	6375056	ACOT7	4	0	0	0
1	6396542	6396781	7.33075e-06	2	17349901	1	7164515	ACOT7	1	0	0	0
1	6405723	6405765	1.61612e-05	2	779142	1	6883843	ACOT7	4	0	0	0
1	6421081	6421246	2.03517e-06	27	6659373	1	6423134	ACOT7	4	0	0	0
1	6439334	6439454	2.29236e-05	7	6687830	1	6446208	ACOT7	4	0	0	0
1	6441640	6441767	8.30765e-14	187	72633419	1	6382783	ACOT7	1	0	0	0
1	6444568	6444723	2.82586e-05	5	147932947	1	6557623	ACOT7	1	0	0	0
1	6456465	6456469	2.25967e-12	130	6681298	1	6436199	ACOT7/HES2	3	0	0	0
1	6463257	6463301	3.67955e-05	1	11577223	1	5559440	ACOT7/HES2	3	0	0	0
1	6464251	6464315	1.17056e-07	78	4908894	1	6496889	ACOT7/HES2	4	0	0	0
1	6464426	6464450	1.67973e-09	137	57187269	1	6445259	ACOT7/HES2	4	0	0	0
1	6475510	6475726	2.15576e-09	100	11364	1	6475686	HES2/ESPN/MIR4252	4	0	0	0
1	6496415	6496415	1.21213e-09	42	74049553	1	6434527	HES2/ESPN/MIR4252	4	0	1	0
1	6498852	6498969	2.24088e-05	3	12131708	1	5786324	HES2/ESPN/MIR4252	1	0	1	0
1	6501637	6501637	1.91744e-05	1	3923058	1	7125413	ESPN/MIR4252/TNFRSF25	3	0	1	0
1	6503000	6503003	5.21419e-06	8	4908923	1	6614535	ESPN/MIR4252/TNFRSF25	1	0	1	0
1	6504984	6505086	2.71604e-05	2	9434773	1	6511084	ESPN/MIR4252/TNFRSF25	4	0	1	0
1	6505158	6505276	1.64312e-09	153	75242862	1	6502107	ESPN/MIR4252/TNFRSF25	4	0	1	0
1	6510773	6511186	4.96701e-07	31	6667227	1	6505159	ESPN/MIR4252/TNFRSF25/PLEKHG5	4	0	1	0
1	6516739	6516793	2.69036e-05	3	12404499	1	6981541	ESPN/MIR4252/TNFRSF25/PLEKHG5	0	0	1	0
1	6539315	6539315	3.09373e-05	1	12122375	1	5901357	ESPN/MIR4252/TNFRSF25/PLEKHG5	3	0	0	0
1	6549886	6550038	8.74188e-08	5	9434795	1	6552499	PLEKHG5	4	0	0	0
1	6551887	6551948	5.99892e-06	1	916394	1	7321641	PLEKHG5	2	0	0	0
1	6555313	6555554	8.53287e-06	3	9660884	1	7362781	PLEKHG5	4	0	0	0
1	6575091	6575155	3.95248e-08	88	11122049	1	6582805	PLEKHG5/NOL9	4	0	0	0
1	6581796	6581889	1.71073e-16	107	10864613	1	6595902	PLEKHG5/NOL9	4	0	0	0
1	6584396	6584570	6.26885e-06	2	6674628	1	7399629	PLEKHG5/NOL9	0	0	0	0
1	6594560	6594602	2.89345e-13	103	10864615	1	6596199	PLEKHG5/NOL9	2	0	0	0
1	6599041	6599041	9.08653e-11	93	10779787	1	6599755	PLEKHG5/NOL9/TAS1R1	3	0	0	0
1	6600804	6600817	1.77422e-05	6	1775425	1	5639701	NOL9/TAS1R1	2	0	0	0
1	6603172	6603172	2.43828e-08	93	4908560	1	6591524	NOL9/TAS1R1	4	0	0	0
1	6605420	6605464	4.28039e-06	35	11122088	1	6603677	NOL9/TAS1R1	1	0	0	0
1	6606473	6606560	5.26051e-09	90	6577579	1	6594930	NOL9/TAS1R1	0	0	0	0
1	6608310	6608319	4.9565e-06	4	884736	1	7015105	NOL9/TAS1R1	4	0	0	0
1	6612381	6612428	2.19565e-06	36	11122088	1	6603677	NOL9/TAS1R1	4	0	0	0
1	6617150	6617243	9.98533e-06	2	12128469	1	7375258	NOL9/TAS1R1	4	0	0	0
1	6621706	6621862	4.82279e-06	16	12027598	1	6600804	NOL9/TAS1R1/ZBTB48	4	0	0	0
1	6621920	6621931	1.82391e-17	101	12027598	1	6600804	NOL9/TAS1R1/ZBTB48	4	0	0	0
1	6631580	6631615	2.45429e-22	109	4908907	1	6591466	NOL9/TAS1R1/ZBTB48/KLHL21	4	0	0	0
1	6633209	6633244	1.2869e-07	19	731024	1	6644723	NOL9/TAS1R1/ZBTB48/KLHL21	4	0	0	0
1	6634948	6635526	1.33176e-05	1	6685996	1	5679945	TAS1R1/ZBTB48/KLHL21	4	0	0	0
1	6640834	6641130	1.13664e-05	1	34794580	1	6036235	TAS1R1/ZBTB48/KLHL21	2	0	0	0
1	6659090	6659522	2.40004e-05	5	2842252	1	5797545	TAS1R1/ZBTB48/KLHL21/PHF13	4	0	0	0
1	6664069	6664268	2.14263e-05	1	11122147	1	6846479	ZBTB48/KLHL21/PHF13	0	0	0	0
1	6680501	6680559	3.22352e-05	1	17030993	1	7549488	KLHL21/PHF13/THAP3/DNAJC11	0	0	0	0
1	6689292	6689473	1.36647e-05	2	12124126	1	6660349	PHF13/THAP3/DNAJC11	4	0	0	0
1	6690172	6690424	1.53898e-05	7	452443	1	6766235	PHF13/THAP3/DNAJC11	4	0	0	0
1	6695289	6695452	5.40589e-07	26	2235566	1	6655053	PHF13/THAP3/DNAJC11	4	0	0	0
1	6697199	6697470	4.31898e-06	3	6677657	1	7480000	PHF13/THAP3/DNAJC11	1	0	0	0
1	6703739	6703878	3.25806e-05	4	873982	1	5770265	PHF13/THAP3/DNAJC11	2	0	0	0
1	6709209	6709209	3.00733e-05	1	11120923	1	7487330	THAP3/DNAJC11	2	0	0	0
1	6711103	6711216	2.41545e-24	83	12755051	1	6718378	THAP3/DNAJC11	4	0	0	0
1	6712772	6712788	3.21332e-05	6	12745075	1	5893670	THAP3/DNAJC11	2	0	0	0
1	6713930	6714180	1.61695e-05	2	1393785	1	5904258	THAP3/DNAJC11	0	0	0	0
1	6715295	6715422	9.52382e-10	54	2235564	1	6713114	THAP3/DNAJC11	4	0	0	0
1	6720990	6720990	2.76514e-05	7	2235564	1	6713114	DNAJC11	4	0	0	0
1	6724011	6724284	1.00655e-06	66	277686	1	6747897	DNAJC11	4	0	0	0
1	6729671	6729790	2.93164e-08	20	2294528	1	6729749	DNAJC11	4	0	0	0
1	6734020	6734082	3.33098e-05	1	10779788	1	5945990	DNAJC11	1	0	0	0
1	6735659	6735810	6.97559e-31	128	12755051	1	6718378	DNAJC11	4	0	0	0
1	6736467	6736492	1.22357e-05	4	12139924	1	6175117	DNAJC11	1	0	0	0
1	6743039	6743039	6.85145e-06	5	884736	1	7015105	DNAJC11	3	0	0	0
1	6749934	6749939	7.59284e-06	3	112568743	1	6788566	DNAJC11	4	0	0	0
1	6759254	6759281	3.57195e-05	3	2235564	1	6713114	DNAJC11	1	0	0	0
1	6760184	6760222	3.04363e-19	80	11122119	1	6768856	DNAJC11	4	0	0	0
1	6763053	6763155	5.4081e-08	48	156986	1	6753237	DNAJC11	4	0	0	1
1	6763291	6763313	3.58358e-06	19	277672	1	6771607	DNAJC11	4	0	0	1
1	6764563	6764668	8.64301e-20	97	277672	1	6771607	DNAJC11	4	0	0	0
1	6770134	6770134	1.50236e-06	34	10864635	1	6780819	DNAJC11	4	0	0	0
1	6770231	6770231	3.00474e-17	106	10864633	1	6773262	DNAJC11	4	0	0	0
1	6784013	6784115	2.88396e-51	184	10864635	1	6780819		4	0	0	0
1	6784416	6784487	6.29933e-22	122	277680	1	6784464		4	0	0	0
1	6786300	6786452	2.16649e-05	1	11120973	1	7616430		4	0	0	0
1	6787505	6787623	2.05769e-05	14	7514505	1	6719976		4	0	0	1
1	6794031	6794115	8.49823e-06	5	277676	1	6805624		4	0	0	0
1	6800579	6800579	3.07178e-06	5	454782	1	6810788		4	0	0	0
1	6802222	6802271	2.22114e-05	6	11122143	1	6834346		4	0	0	1
1	6803633	6803664	1.61103e-05	1	12562369	1	7616005		1	0	0	1
1	6806052	6806176	2.90425e-05	1	11804463	1	6002570		4	0	0	0
1	6806670	6806670	3.96044e-05	1	12090163	1	7196879		0	0	0	0
1	6807729	6807729	7.92364e-06	3	454782	1	6810788		4	0	0	0
1	6813452	6813614	1.23863e-22	188	429901	1	6811095		4	0	0	0
1	6818721	6818788	2.45022e-06	21	56181313	1	6929516		4	0	0	0
1	6819892	6819892	9.3674e-07	37	429901	1	6811095		4	0	0	0
1	6827411	6827411	3.69458e-27	236	376778	1	6822627	CAMTA1	4	0	0	0
1	6827529	6827563	7.51319e-06	28	376778	1	6822627	CAMTA1	4	0	0	0
1	6828337	6828395	3.38918e-05	1	7517245	1	7074797	CAMTA1	0	0	0	0
1	6835677	6835677	4.30162e-06	17	3118494	1	7583929	CAMTA1	0	0	0	0
1	6836150	6836184	7.87012e-17	27	12724107	1	6803492	CAMTA1	4	0	0	0
1	6836319	6836351	1.29752e-08	21	11582310	1	6916210	CAMTA1	4	0	0	0
1	6847318	6847323	4.13464e-06	5	7553537	1	7096700	CAMTA1	0	0	0	0
1	6847673	6848024	3.15278e-05	1	4908427	1	6976226	CAMTA1	3	0	0	0
1	6848403	6848505	4.55782e-12	31	12354122	1	6919315	CAMTA1	4	0	0	0
1	6849350	6849500	7.42423e-07	22	76655269	1	6800919	CAMTA1	3	0	0	0
1	6853246	6853342	4.57222e-29	206	142451077	1	6844830	CAMTA1	4	0	0	0
1	6855140	6855173	6.96579e-08	70	185722463	1	6858846	CAMTA1	4	0	0	0
1	6859121	6859121	2.84797e-05	1	1044245	1	7829107	CAMTA1	0	0	0	0
1	6863292	6863377	2.17049e-33	249	17029864	1	6863342	CAMTA1	4	0	0	0
1	6864206	6864229	1.24466e-05	11	11122131	1	6810812	CAMTA1	4	0	0	0
1	6870932	6870948	3.93551e-07	14	11120794	1	7012053	CAMTA1	4	0	0	0
1	6881658	6881804	2.49731e-30	265	56269202	1	6879374	CAMTA1	4	0	0	0
1	6883117	6883117	1.37329e-06	27	55812164	1	7049177	CAMTA1	4	0	0	0
1	6884880	6884939	3.36589e-05	1	80235360	1	7000953	CAMTA1	2	0	0	0
1	6886591	6886676	1.68455e-50	419	2412219	1	6987405	CAMTA1	4	0	0	0
1	6889905	6889905	3.52223e-05	1	1193175	1	7570076	CAMTA1	1	0	0	0
1	6894197	6894197	1.49449e-05	3	1985246	1	6540325	CAMTA1	1	0	0	0
1	6900254	6900254	3.70404e-05	2	12028517	1	6661732	CAMTA1	0	0	0	0
1	6900422	6900451	3.50785e-05	1	1556036	1	6651728	CAMTA1	0	0	0	0
1	6906047	6906071	2.30929e-05	1	1193157	1	7610839	CAMTA1	4	0	0	0
1	6908335	6908335	1.80196e-05	5	17030129	1	7059150	CAMTA1	4	0	0	0
1	6908422	6908460	3.44492e-12	30	74958590	1	6908456	CAMTA1	4	0	0	0
1	6909816	6909816	7.62727e-06	2	1075368	1	7617771	CAMTA1	4	0	0	0
1	6912533	6912546	1.31497e-05	1	1972306	1	6923726	CAMTA1	1	0	0	0
1	6917734	6917734	1.50905e-08	19	59454277	1	6886677	CAMTA1	3	0	0	0
1	6918598	6918598	1.27674e-05	7	6577572	1	6400229	CAMTA1	0	0	0	0
1	6921425	6921425	5.50694e-07	6	17441830	1	6921578	CAMTA1	4	0	0	0
1	6921545	6921627	1.75037e-15	109	17441830	1	6921578	CAMTA1	4	0	0	0
1	6922391	6922442	1.14594e-17	165	56269202	1	6879374	CAMTA1	4	0	0	0
1	6922561	6922633	6.54615e-07	9	6688732	1	6929760	CAMTA1	4	0	0	0
1	6928074	6928159	3.30906e-05	2	11580263	1	6214002	CAMTA1	3	0	0	0
1	6929820	6929898	7.91686e-06	4	6577418	1	7255919	CAMTA1	0	0	0	0
1	6933604	6933604	2.07495e-05	9	10864252	1	7013641	CAMTA1	0	0	0	0
1	6936248	6936388	5.34402e-43	353	2412219	1	6987405	CAMTA1	4	0	0	0
1	6940745	6940745	3.65661e-09	103	6655933	1	6939528	CAMTA1	4	0	0	0
1	6944178	6944199	4.30827e-13	66	12409798	1	6893469	CAMTA1	4	0	0	0
1	6944968	6944968	1.42598e-05	4	17445205	1	7523780	CAMTA1	1	0	0	0
1	6945589	6945649	2.18048e-67	281	17029864	1	6863342	CAMTA1	4	0	0	0
1	6949495	6949626	3.5979e-05	1	12076209	1	6094800	CAMTA1	1	0	0	0
1	6953656	6953698	3.28118e-47	266	17029864	1	6863342	CAMTA1	4	0	0	0
1	6954158	6954315	4.25658e-06	43	10864639	1	6846763	CAMTA1	4	0	0	0
1	6957952	6957952	1.02152e-05	4	184227494	1	7474632	CAMTA1	0	0	0	0
1	6959572	6959572	3.27026e-05	2	17029909	1	6882189	CAMTA1	2	0	0	0
1	6960007	6960055	3.07698e-05	1	1974075	1	6689177	CAMTA1	0	0	0	0
1	6962079	6962158	4.09009e-09	27	950495	1	6944395	CAMTA1	4	0	0	0
1	6968564	6968566	1.64768e-08	88	76507141	1	6850140	CAMTA1	4	0	0	0
1	6969008	6969162	1.01768e-11	38	12753357	1	6848443	CAMTA1	4	0	0	0
1	6971401	6971479	3.22069e-05	1	6691734	1	6482601	CAMTA1	1	0	0	0
1	6973229	6973398	1.26727e-05	1	12729395	1	6204833	CAMTA1	3	0	0	0
1	6976824	6976971	1.68471e-06	13	17030057	1	6976880	CAMTA1	4	0	0	0
1	6979663	6979764	1.66953e-27	273	2412219	1	6987405	CAMTA1	4	0	0	0
1	6982618	6982738	1.34781e-10	105	2412219	1	6987405	CAMTA1	1	0	0	0
1	6990595	6990629	4.29055e-06	14	12136113	1	6827613	CAMTA1	4	0	0	0
1	6991366	6991560	9.59046e-06	4	7527108	1	7534756	CAMTA1	2	0	0	0
1	6992257	6992257	1.75582e-05	1	11576572	1	7833485	CAMTA1	1	0	0	0
1	6993338	6993338	3.68778e-05	1	200437	1	6757895	CAMTA1	0	0	0	0
1	6997646	6997646	1.04072e-05	11	11120794	1	7012053	CAMTA1	0	0	0	0
1	6999630	6999993	1.38762e-07	10	112900196	1	7000462	CAMTA1	4	0	0	0
1	7000068	7000097	5.94964e-07	18	6577396	1	7007092	CAMTA1	4	0	0	0
1	7001307	7001829	6.99338e-06	5	11120788	1	6992858	CAMTA1	4	0	0	0
1	7006844	7006887	1.71402e-05	5	378930	1	6826467	CAMTA1	4	0	0	0
1	7007010	7007010	2.2545e-08	74	10864249	1	7003775	CAMTA1	4	0	0	0
1	7007248	7007325	3.07085e-05	1	11120785	1	6975221	CAMTA1	4	0	0	0
1	7009831	7010064	2.52468e-05	6	4068399	1	6034200	CAMTA1	4	0	0	0
1	7011704	7012106	1.88719e-05	17	191234203	1	6500547	CAMTA1	4	0	0	0
1	7014407	7014497	3.12478e-05	2	72632093	1	7897988	CAMTA1	4	0	0	0
1	7015944	7016202	5.82163e-06	14	6679134	1	7035830	CAMTA1	4	0	0	0
1	7019706	7019808	6.9387e-13	105	7539029	1	7016109	CAMTA1	4	0	0	0
1	7019864	7019864	1.34398e-26	213	1828308	1	7021476	CAMTA1	4	0	0	0
1	7024711	7024763	2.45351e-05	5	2000237	1	7918110	CAMTA1	0	0	0	0
1	7028508	7028566	1.92097e-05	2	6679134	1	7035830	CAMTA1	4	0	0	0
1	7028664	7028761	3.22697e-05	2	3923058	1	7125413	CAMTA1	4	0	0	0
1	7031632	7031632	2.0566e-05	2	6658444	1	7198829	CAMTA1	4	0	0	0
1	7032566	7032628	3.85127e-16	140	17030082	1	7029262	CAMTA1	4	0	0	0
1	7035693	7035693	1.35447e-06	13	6679134	1	7035830	CAMTA1	4	0	0	0
1	7035824	7035824	3.43944e-25	218	6679134	1	7035830	CAMTA1	4	0	0	0
1	7039728	7039739	3.89409e-17	37	12128446	1	7054607	CAMTA1	4	0	0	0
1	7040975	7041035	2.78609e-12	63	6686349	1	7041035	CAMTA1	4	0	0	0
1	7041106	7041179	2.2457e-05	5	7554752	1	7014444	CAMTA1	4	0	0	0
1	7044753	7045047	7.69035e-06	2	12043302	1	7055024	CAMTA1	4	0	0	0
1	7048164	7048363	9.35458e-07	22	406053	1	6826603	CAMTA1	2	0	0	0
1	7055690	7055806	3.51466e-05	1	7543531	1	7072726	CAMTA1	4	0	0	0
1	7057025	7057550	3.62766e-09	20	12130593	1	7056538	CAMTA1	4	0	0	0
1	7062244	7062426	5.34063e-18	79	7543531	1	7072726	CAMTA1	4	0	0	0
1	7063341	7063341	1.04171e-33	205	6693691	1	7079063	CAMTA1	4	0	0	0
1	7073340	7073376	1.95521e-10	18	72638588	1	7045223	CAMTA1	4	0	0	0
1	7073603	7073640	1.04096e-09	40	55812164	1	7049177	CAMTA1	4	0	0	0
1	7077870	7077933	1.31724e-09	17	146464779	1	7090987	CAMTA1	4	0	0	0
1	7078401	7078418	4.64538e-16	22	7543753	1	7078364	CAMTA1	4	0	0	0
1	7079819	7079943	1.0118e-08	52	4400633	1	7054979	CAMTA1	4	0	0	0
1	7084015	7084050	7.03928e-12	35	58536614	1	7084020	CAMTA1	4	0	0	0
1	7084164	7084190	3.45581e-05	1	1776352	1	7834532	CAMTA1	4	0	0	0
1	7085743	7085841	3.84137e-22	83	11120818	1	7085510	CAMTA1	4	0	0	0
1	7087620	7087791	2.8473e-05	1	4908592	1	7110575	CAMTA1	4	0	0	0
1	7090189	7090239	8.49759e-16	75	10864265	1	7079021	CAMTA1	4	0	0	0
1	7091230	7091230	3.38781e-05	1	7518864	1	7250522	CAMTA1	4	0	0	0
1	7096272	7096285	3.97298e-06	8	56899512	1	7076723	CAMTA1	4	0	0	0
1	7105811	7106012	6.00573e-09	10	12134638	1	7052904	CAMTA1	4	0	0	0
1	7107559	7107559	3.95493e-06	3	35031503	1	7101257	CAMTA1	4	0	0	0
1	7107713	7107725	2.57486e-08	26	35031503	1	7101257	CAMTA1	4	0	0	0
1	7112534	7113269	1.03263e-05	3	4908481	1	7816543	CAMTA1	4	0	0	0
1	7114481	7114481	1.04517e-06	17	6701424	1	7114482	CAMTA1	4	0	0	0
1	7116740	7116740	7.46747e-22	104	7553100	1	7117542	CAMTA1	4	0	0	0
1	7117129	7117155	6.7339e-12	74	10779671	1	7119489	CAMTA1	4	0	0	0
1	7122273	7122276	3.41863e-05	1	12724107	1	6803492	CAMTA1	4	0	0	0
1	7125073	7125137	6.54344e-07	4	67316652	1	7127737	CAMTA1	4	0	0	0
1	7125413	7125483	1.45461e-10	28	66929565	1	7123189	CAMTA1	4	0	0	0
1	7125581	7125631	2.4373e-05	1	12047536	1	7095209	CAMTA1	4	0	0	0
1	7126559	7126573	1.32124e-09	47	7521119	1	7121794	CAMTA1	4	0	0	0
1	7127639	7127788	3.77668e-19	29	34096415	1	7126357	CAMTA1	4	0	0	0
1	7128041	7128041	1.41406e-05	1	1034453	1	7324959	CAMTA1	0	0	0	0
1	7131127	7131254	5.26356e-08	44	10746465	1	7107231	CAMTA1	4	0	0	0
1	7137431	7137576	2.01484e-14	29	60169741	1	7152828	CAMTA1	4	0	0	0
1	7141352	7141371	4.02782e-06	7	1010807	1	7153864	CAMTA1	4	0	0	0
1	7142831	7142903	1.03617e-09	20	2071918	1	7150577	CAMTA1	4	0	0	0
1	7143510	7143680	4.63178e-10	38	9434462	1	7155171	CAMTA1	4	0	0	0
1	7146793	7146919	3.5206e-05	1	10746469	1	7302760	CAMTA1	4	0	0	0
1	7147064	7147196	6.3556e-06	9	10864280	1	7155996	CAMTA1	4	0	0	0
1	7147290	7147397	3.90413e-14	30	11120842	1	7160954	CAMTA1	4	0	0	0
1	7148341	7148455	2.20098e-06	13	4543822	1	7124926	CAMTA1	4	0	0	0
1	7150482	7150482	1.21532e-05	7	2071918	1	7150577	CAMTA1	4	0	0	0
1	7150577	7150609	3.0949e-09	18	61782774	1	7152008	CAMTA1	4	0	0	0
1	7151743	7151769	2.70858e-07	10	2071918	1	7150577	CAMTA1	4	0	0	0
1	7152638	7152747	4.50155e-08	3	9434837	1	7152634	CAMTA1	4	0	0	0
1	7153474	7153750	1.57122e-05	1	3923058	1	7125413	CAMTA1	4	0	0	0
1	7153988	7154184	1.42052e-05	7	11122124	1	6794085	CAMTA1	4	0	0	0
1	7155070	7155070	4.64082e-09	22	11120840	1	7156082	CAMTA1	4	0	0	0
1	7155151	7155253	2.27445e-29	111	11120840	1	7156082	CAMTA1	4	0	0	0
1	7157476	7157476	6.95936e-10	11	11120841	1	7157401	CAMTA1	4	0	0	0
1	7164295	7164295	3.01581e-14	66	4908439	1	7158287	CAMTA1	4	0	0	0
1	7164542	7164545	5.37456e-13	9	72640073	1	7151479	CAMTA1	4	0	0	0
1	7170403	7170524	3.7654e-05	1	4908656	1	7616593	CAMTA1	4	0	0	0
1	7175449	7175596	2.11917e-09	18	11120854	1	7180558	CAMTA1	0	0	0	0
1	7177878	7177908	4.93048e-06	1	449250	1	6797684	CAMTA1	4	0	0	0
1	7178026	7178162	1.18234e-26	47	7527268	1	7173895	CAMTA1	4	0	0	0
1	7179140	7179140	1.17241e-05	1	10864271	1	7135268	CAMTA1	0	0	0	0
1	7179479	7179654	2.22386e-05	1	6687729	1	7235628	CAMTA1	4	0	0	0
1	7179873	7179891	5.09698e-53	90	10779675	1	7179861	CAMTA1	4	0	0	0
1	7184947	7185084	1.13267e-14	30	6698911	1	7186547	CAMTA1	4	0	0	0
1	7185484	7185591	5.53359e-17	44	11120859	1	7193122	CAMTA1	4	0	0	0
1	7186324	7186392	9.42634e-24	49	11120859	1	7193122	CAMTA1	4	0	0	0
1	7193142	7193187	5.55065e-36	65	11120859	1	7193122	CAMTA1	4	0	0	0
1	7197182	7197199	3.24427e-11	17	6698911	1	7186547	CAMTA1	4	0	0	0
1	7197293	7197293	8.73668e-20	69	9434850	1	7186811	CAMTA1	4	0	0	0
1	7197393	7197398	3.61209e-09	13	9434481	1	7197182	CAMTA1	4	0	0	0
1	7209666	7210246	1.10201e-05	17	72640058	1	7128329	CAMTA1	4	0	0	0
1	7212696	7212842	8.43194e-07	34	72632053	1	7835035	CAMTA1	2	0	0	0
1	7213758	7214119	2.92431e-08	17	9434482	1	7211340	CAMTA1	4	0	0	0
1	7216733	7216924	1.69192e-05	1	4908440	1	7158561	CAMTA1	4	0	0	0
1	7217672	7217672	9.24009e-10	22	6658444	1	7198829	CAMTA1	4	0	0	0
1	7219726	7219726	5.36336e-06	9	11121031	1	7883460	CAMTA1	4	0	0	0
1	7220695	7220695	3.92501e-05	1	75387808	1	7558789	CAMTA1	0	0	0	0
1	7244839	7244882	2.62682e-38	92	7550518	1	7238663	CAMTA1	4	0	0	0
1	7250457	7250630	3.35651e-36	101	8179413	1	7267729	CAMTA1	4	0	0	0
1	7253870	7253921	3.54107e-05	1	11578746	1	7314194	CAMTA1	4	0	0	0
1	7259346	7259762	1.49015e-05	2	4908591	1	7110510	CAMTA1	4	0	0	0
1	7267583	7267583	5.12804e-09	56	8179413	1	7267729	CAMTA1	4	0	0	0
1	7267695	7267853	1.55474e-33	114	8179413	1	7267729	CAMTA1	4	0	0	0
1	7269221	7269283	1.69033e-73	102	4908448	1	7269283	CAMTA1	4	0	0	0
1	7270271	7270301	2.91613e-91	107	4908448	1	7269283	CAMTA1	4	0	0	0
1	7270460	7270485	9.09929e-08	50	4908448	1	7269283	CAMTA1	4	0	0	0
1	7271471	7271487	1.67164e-18	60	7514988	1	7271651	CAMTA1	4	0	0	0
1	7271805	7271805	1.01135e-05	17	7530130	1	7265031	CAMTA1	4	0	0	0
1	7271928	7272005	3.01956e-15	91	7544004	1	7314529	CAMTA1	4	0	0	0
1	7272968	7272970	3.29562e-17	58	4908448	1	7269283	CAMTA1	4	0	0	0
1	7278902	7279172	3.25138e-05	4	1876847	1	7014152	CAMTA1	1	0	0	0
1	7284612	7284723	5.21537e-06	17	12121449	1	7029822	CAMTA1	1	0	0	0
1	7289748	7289793	1.05059e-20	79	4243825	1	7308264	CAMTA1	4	0	0	0
1	7292665	7292746	4.04853e-13	55	10746468	1	7302754	CAMTA1	4	0	0	0
1	7299562	7299633	4.34344e-87	139	7544004	1	7314529	CAMTA1	4	0	0	0
1	7300512	7300512	1.8596e-06	27	7544004	1	7314529	CAMTA1	4	0	0	0
1	7303213	7303231	5.17514e-20	83	7544004	1	7314529	CAMTA1	4	0	0	0
1	7306031	7306183	3.24508e-05	1	11578608	1	7011743	CAMTA1	0	0	0	0
1	7306388	7306446	1.64552e-23	73	4908610	1	7311260	CAMTA1	4	0	0	0
1	7307849	7307866	4.34865e-10	63	4243825	1	7308264	CAMTA1	4	0	0	0
1	7307960	7308066	6.16521e-07	40	7524258	1	7292229	CAMTA1	4	0	0	0
1	7311950	7311950	1.25051e-09	8	12144179	1	7288507	CAMTA1	4	0	0	0
1	7312172	7312172	9.2164e-16	63	7544004	1	7314529	CAMTA1	4	0	0	0
1	7312290	7312316	5.68259e-08	41	7544004	1	7314529	CAMTA1	4	0	0	0
1	7313989	7313989	1.29013e-05	7	61780949	1	7085805	CAMTA1	2	0	0	0
1	7314585	7314629	2.74846e-42	102	7544004	1	7314529	CAMTA1	4	0	0	0
1	7316030	7316122	1.25759e-10	24	10864289	1	7318448	CAMTA1	4	0	0	0
1	7316795	7316919	9.4796e-06	1	12043302	1	7055024	CAMTA1	4	0	0	0
1	7317088	7317142	1.5007e-56	62	6698548	1	7317541	CAMTA1	4	0	0	0
1	7317291	7317408	1.04989e-36	29	6698548	1	7317541	CAMTA1	4	0	0	0
1	7320287	7320343	3.64794e-05	1	116466021	1	7937118	CAMTA1	0	0	0	0
1	7320737	7320802	8.90367e-24	28	10864289	1	7318448	CAMTA1	4	0	0	0
1	7320856	7320922	3.22727e-61	97	10864289	1	7318448	CAMTA1	4	0	0	0
1	7323606	7323680	3.36734e-30	94	12031086	1	7323653	CAMTA1	4	0	0	0
1	7323791	7323791	8.28874e-14	84	12031086	1	7323653	CAMTA1	4	0	0	0
1	7324188	7324334	1.74589e-36	46	4908612	1	7322160	CAMTA1	4	0	0	0
1	7324432	7324480	3.82316e-09	13	4908612	1	7322160	CAMTA1	4	0	0	0
1	7325933	7325967	7.18717e-30	47	10779680	1	7325981	CAMTA1	4	0	0	0
1	7326552	7326643	2.95318e-29	55	11120891	1	7325656	CAMTA1	4	0	0	0
1	7326771	7326771	4.66611e-11	25	10864290	1	7326245	CAMTA1	4	0	0	0
1	7331289	7331345	9.14114e-27	46	2412147	1	7331347	CAMTA1	4	0	0	0
1	7334455	7334472	2.88153e-30	17	4908614	1	7336706	CAMTA1	4	0	0	0
1	7341945	7342014	2.04303e-05	1	11120973	1	7616430	CAMTA1	0	0	0	0
1	7342266	7342311	1.47714e-05	2	3747994	1	6681744	CAMTA1	1	0	0	0
1	7351273	7351458	2.60848e-08	14	6577434	1	7352143	CAMTA1	4	0	0	0
1	7351570	7351630	1.46111e-05	1	406619	1	6826588	CAMTA1	4	0	0	0
1	7355179	7355398	2.15872e-14	31	11120896	1	7361338	CAMTA1	4	0	0	0
1	7355635	7355783	2.33916e-05	3	12404597	1	7965367	CAMTA1	2	0	0	0
1	7361161	7361161	1.64478e-05	13	75611782	1	7330284	CAMTA1	4	0	0	0
1	7361229	7361337	1.68634e-23	48	11120896	1	7361338	CAMTA1	4	0	0	0
1	7361943	7362203	5.77529e-06	2	12134803	1	7381141	CAMTA1	4	0	0	0
1	7362340	7362421	2.04007e-06	4	9659928	1	7362478	CAMTA1	4	0	0	0
1	7362780	7362948	3.52094e-17	62	55839439	1	7361090	CAMTA1	4	0	0	0
1	7368871	7368871	1.34171e-29	138	10864295	1	7393773	CAMTA1	4	0	0	0
1	7368999	7368999	1.312e-08	26	10864295	1	7393773	CAMTA1	4	0	0	0
1	7375258	7375389	3.77583e-06	3	35005535	1	7383259	CAMTA1	4	0	0	0
1	7376546	7376683	1.01024e-12	8	1029322	1	7396032	CAMTA1	3	0	0	0
1	7376792	7376832	1.98252e-09	7	7511770	1	7386125	CAMTA1	3	0	0	0
1	7378138	7378150	5.03324e-09	18	2301460	1	7389944	CAMTA1	4	0	0	0
1	7389941	7390035	9.33526e-31	81	7543711	1	7379198	CAMTA1	4	0	0	0
1	7392541	7392747	2.00119e-15	87	7553372	1	7397400	CAMTA1	4	0	0	0
1	7393722	7393843	2.48437e-16	124	2301460	1	7389944	CAMTA1	4	0	0	0
1	7396024	7396045	2.31976e-10	8	1029322	1	7396032	CAMTA1	2	0	0	0
1	7396156	7396156	2.34782e-05	5	1029322	1	7396032	CAMTA1	2	0	0	0
1	7399528	7399528	1.2078e-16	67	12728576	1	7399646	CAMTA1	4	0	0	0
1	7399609	7399609	9.15386e-29	101	6674628	1	7399629	CAMTA1	4	0	0	0
1	7403679	7403701	8.34971e-42	128	705680	1	7402502	CAMTA1	4	0	0	0
1	7407744	7408543	1.09909e-05	3	845242	1	7407968	CAMTA1	4	0	0	0
1	7410405	7410405	3.73918e-06	10	763173	1	7410182	CAMTA1	4	0	0	0
1	7410559	7410646	1.13999e-21	123	12568874	1	7406079	CAMTA1	4	0	0	0
1	7414607	7414607	3.64312e-05	1	6701975	1	6416010	CAMTA1	4	0	0	0
1	7417775	7417792	3.32644e-06	12	2175171	1	7028842	CAMTA1	1	0	0	0
1	7419827	7419941	8.10939e-20	119	845270	1	7426875	CAMTA1	4	0	0	0
1	7421064	7421311	7.30308e-06	22	845231	1	7448350	CAMTA1	4	0	0	0
1	7421838	7421868	4.04257e-121	184	845198	1	7416918	CAMTA1	4	0	0	0
1	7424669	7425008	1.60286e-05	1	11580767	1	7156289	CAMTA1	1	0	0	0
1	7426605	7426605	7.75553e-10	84	845195	1	7419680	CAMTA1	4	0	0	0
1	7427316	7427406	2.61628e-05	2	1193221	1	7492991	CAMTA1	4	0	0	0
1	7427524	7427524	3.20734e-05	1	2797682	1	7923501	CAMTA1	4	0	0	0
1	7427925	7427957	7.56646e-08	60	705672	1	7420904	CAMTA1	4	0	0	0
1	7430385	7430456	4.12042e-23	124	2153862	1	7417411	CAMTA1	4	0	0	0
1	7434517	7434544	1.17648e-12	109	1070913	1	7432779	CAMTA1	4	0	0	0
1	7436678	7436805	8.45678e-09	26	845218	1	7433862	CAMTA1	3	0	0	0
1	7437588	7437596	1.47585e-05	1	2301489	1	7837676	CAMTA1	1	0	0	0
1	7443123	7443123	1.76611e-17	113	845262	1	7422551	CAMTA1	4	0	0	0
1	7448220	7448227	5.23191e-06	8	2105347	1	7452368	CAMTA1	4	0	0	0
1	7454972	7454972	3.12513e-07	63	6679411	1	7458393	CAMTA1	0	0	0	0
1	7455099	7455099	9.8077e-11	108	6577442	1	7462148	CAMTA1	0	0	0	0
1	7462176	7462176	6.81762e-27	140	845198	1	7416918	CAMTA1	4	0	0	0
1	7462305	7462305	6.21971e-10	81	845195	1	7419680	CAMTA1	4	0	0	0
1	7462551	7462658	2.00592e-21	125	6577442	1	7462148	CAMTA1	4	0	0	0
1	7466372	7466372	3.84186e-05	2	4460663	1	7186325	CAMTA1	0	0	0	0
1	7471098	7471157	3.65793e-32	123	10864301	1	7469251	CAMTA1	4	0	0	0
1	7478111	7478111	2.70106e-07	80	3827726	1	6947973	CAMTA1	0	0	0	0
1	7478633	7479089	4.08351e-09	24	2745661	1	7454369	CAMTA1	3	0	0	0
1	7483359	7483359	8.16127e-08	23	10864301	1	7469251	CAMTA1	4	0	0	0
1	7484449	7484498	2.25042e-07	33	2478275	1	7553148	CAMTA1	0	0	0	0
1	7486851	7486910	3.60654e-10	98	705693	1	7462616	CAMTA1	4	0	0	0
1	7487256	7487313	1.52891e-06	36	11578672	1	7444849	CAMTA1	4	0	0	0
1	7490007	7490058	1.49053e-07	8	61772206	1	7489979	CAMTA1	4	0	0	0
1	7493462	7493462	1.66009e-05	2	277676	1	6805624	CAMTA1	2	0	0	0
1	7509899	7509991	1.44547e-05	1	1750838	1	7519264	CAMTA1	4	0	0	0
1	7514912	7514925	3.2184e-05	1	1149332	1	7528846	CAMTA1	4	0	0	0
1	7518147	7518204	3.44868e-13	17	116073685	1	7518106	CAMTA1	4	0	0	0
1	7520079	7520263	1.20652e-06	6	6577395	1	6991925	CAMTA1	4	0	0	0
1	7520830	7520926	3.62423e-05	1	1750836	1	7520927	CAMTA1	4	0	0	0
1	7521008	7521030	2.58137e-05	6	7536251	1	7080498	CAMTA1	4	0	0	0
1	7523766	7523793	3.2668e-05	1	6702132	1	7524476	CAMTA1	4	0	0	0
1	7524276	7524341	2.24603e-05	1	1048773	1	7841290	CAMTA1	4	0	0	0
1	7525499	7525707	1.39975e-13	97	1193185	1	7538437	CAMTA1	4	0	0	0
1	7526387	7526387	2.31577e-42	71	78670292	1	7526348	CAMTA1	4	0	0	0
1	7526485	7526571	3.76866e-23	95	1775049	1	7523906	CAMTA1	4	0	0	0
1	7527938	7528233	2.70002e-10	59	6692613	1	7524974	CAMTA1	4	0	0	0
1	7529426	7529465	2.02428e-06	3	11121037	1	7914092	CAMTA1	1	0	0	0
1	7531270	7531346	7.1968e-10	10	72858940	1	7524660	CAMTA1	4	0	0	0
1	7534504	7535585	2.42316e-05	1	78670292	1	7526348	CAMTA1	4	0	0	0
1	7538162	7538259	9.02066e-11	54	1193187	1	7539306	CAMTA1	4	0	0	0
1	7539260	7539514	6.39032e-09	45	947677	1	7547372	CAMTA1	4	0	0	0
1	7540112	7540350	1.30519e-08	75	1149339	1	7536743	CAMTA1	4	0	0	0
1	7540446	7540505	3.31159e-05	1	1725272	1	7549220	CAMTA1	4	0	0	0
1	7541246	7541345	1.675e-16	88	2796483	1	7541345	CAMTA1	4	0	0	0
1	7541951	7542000	4.91955e-07	30	1193230	1	7551631	CAMTA1	4	0	0	0
1	7548454	7548562	4.06147e-18	93	12562147	1	7552619	CAMTA1	4	0	0	0
1	7552580	7553627	8.88057e-17	102	1193184	1	7538414	CAMTA1	4	0	0	0
1	7555139	7555142	4.55243e-17	79	7367513	1	7540188	CAMTA1	4	0	0	0
1	7555263	7555388	9.28242e-14	68	1750845	1	7556496	CAMTA1	4	0	0	0
1	7557989	7558175	1.59976e-05	2	2796482	1	7540862	CAMTA1	4	0	0	0
1	7558327	7558353	1.77034e-40	138	2693959	1	7554023	CAMTA1	4	0	0	0
1	7560036	7560452	9.32744e-06	1	1193232	1	7550345	CAMTA1	4	0	0	0
1	7564037	7564364	7.97841e-07	8	7526892	1	7551455	CAMTA1	4	0	0	0
1	7566926	7566926	3.46664e-15	92	11120955	1	7567037	CAMTA1	4	0	0	0
1	7569985	7570096	3.58167e-11	29	6701878	1	7573873	CAMTA1	4	0	0	0
1	7570188	7570222	5.65496e-29	91	6701878	1	7573873	CAMTA1	4	0	0	0
1	7570343	7570468	1.48884e-19	119	6577446	1	7571996	CAMTA1	4	0	0	0
1	7570583	7570724	2.20259e-16	51	6701878	1	7573873	CAMTA1	4	0	0	0
1	7570932	7571197	1.4021e-24	128	6701878	1	7573873	CAMTA1	0	0	0	0
1	7571308	7571358	6.83674e-09	30	6701878	1	7573873	CAMTA1	1	0	0	0
1	7575413	7575446	1.12458e-13	40	1193167	1	7590448	CAMTA1	4	0	0	0
1	7578171	7578343	2.7677e-21	47	1193168	1	7591122	CAMTA1	4	0	0	0
1	7578412	7578412	1.95882e-13	32	1193167	1	7590448	CAMTA1	4	0	0	0
1	7580223	7580258	5.64336e-09	19	1212725	1	7571771	CAMTA1	4	0	0	0
1	7580429	7580642	5.25255e-08	15	1193167	1	7590448	CAMTA1	4	0	0	0
1	7581992	7582052	8.58417e-55	86	4908646	1	7581993	CAMTA1	4	0	0	0
1	7582135	7582202	3.77004e-05	1	12047536	1	7095209	CAMTA1	4	0	0	0
1	7585474	7585486	3.29987e-05	1	6676311	1	6934460	CAMTA1	1	0	0	0
1	7587239	7587410	8.50679e-06	3	12095124	1	8482032	CAMTA1	4	0	0	0
1	7590348	7590477	3.01244e-05	1	1212726	1	7569412	CAMTA1	4	0	0	0
1	7598031	7598154	2.39719e-05	2	697679	1	7840926	CAMTA1	2	0	0	0
1	7598480	7598647	1.22406e-05	1	1212724	1	7575435	CAMTA1	4	0	0	0
1	7600254	7600327	3.58363e-10	31	1725225	1	7586658	CAMTA1	4	0	0	0
[truncated: 681,154+ more rows]

## Sheet: Distant same chromosome meQTLs
Methylation site			meQTLs		Best meQTL SNP			More methylation site information
chrom	start	end	best p-value	# of	rs number	chrom	location	Nearby genes	CpG-SNPs (see readme)	Pseudogene	genomic super duplications	structural variants
1	6416266	6416576	1.0445e-09	1	712887	1	99751185	ACOT7	4	0	0	0
1	6586028	6586070	5.36161e-10	1	17108782	1	54016353	PLEKHG5/NOL9	2	0	0	0
1	8263331	8263531	3.41649e-09	2	9661140	1	240384323		2	0	0	1
1	8778431	8778449	1.05786e-09	9	2592883	1	159560304	RERE	0	0	0	0
1	14965822	14965852	3.45027e-09	1	2502298	1	243025677	KAZN	1	0	0	0
1	16815364	16815471	2.64554e-09	1	10858046	1	115073780	CROCCP3	1	0	1	0
1	16919436	16919436	4.46088e-20	9	149673061	1	21814859	NBPF1	0	0	1	0
1	17110360	17110554	1.29421e-18	5	2796170	1	234900093	MST1P9	0	0	1	1
1	18340877	18341032	1.47459e-09	2	11585614	1	85770620		1	0	0	1
1	18738878	18738917	3.25874e-09	1	184137488	1	45408067		1	0	0	0
1	18886324	18886401	4.96457e-10	1	6659579	1	213801918		1	0	0	1
1	20396298	20396298	2.34632e-09	3	1557022	1	81739394	PLA2G5	4	0	0	0
1	20505630	20505947	1.64773e-09	1	1575738	1	107031734	PLA2G2C/UBXN10	3	0	0	0
1	21182137	21182302	1.92167e-09	1	12126596	1	43290037	EIF4G3	2	0	0	0
1	21749740	21749740	3.35913e-11	20	696095	1	16802890	NBPF3	0	0	1	1
1	21793302	21793382	1.38425e-16	19	12088911	1	17288566	NBPF3	4	0	1	0
1	23194560	23194733	2.53297e-09	1	1048663	1	196674982	EPHB2/MIR4253	0	0	0	0
1	23718483	23718511	2.98147e-09	5	34703268	1	10929589	TCEA3	1	0	0	0
1	24529773	24529773	1.28563e-09	1	7541507	1	206760694	IL28RA/LOC284632	1	0	0	0
1	24778744	24778756	1.75495e-09	1	7311	1	203823066	NIPAL3	4	0	0	0
1	25501676	25501719	1.00656e-09	2	58902444	1	81303601		2	0	0	1
1	25698223	25698223	2.0016e-09	6	2445131	1	22239774	TMEM50A/RHCE	4	0	1	0
1	26176513	26176570	1.60552e-09	3	2797166	1	116363614	FAM54B/LOC646471/C1orf135/PAQR7	0	0	0	0
1	26454896	26454896	8.88902e-11	5	1590799	1	14705856	PDIK1L	0	0	0	1
1	27299863	27299871	9.14549e-13	16	11240637	1	203938853	C1orf172	1	0	0	0
1	27969996	27970125	1.0307e-09	1	4839408	1	111013179	FGR	1	0	0	0
1	28345402	28345414	2.34706e-10	3	7552197	1	29870380	EYA3	0	0	0	0
1	29290297	29290379	2.55501e-09	2	56269411	1	37611534	EPB41	0	0	0	0
1	29490484	29490484	3.48682e-09	5	2184662	1	166662804	SRSF4	1	0	0	0
1	29720869	29720986	1.98843e-10	2	6656841	1	30875987		4	0	0	1
1	30229718	30229718	2.49133e-09	2	56008807	1	204390204		0	0	0	1
1	30964504	30964570	3.96181e-10	2	12030125	1	61819078		4	0	0	1
1	33281432	33281432	2.86218e-09	1	60362646	1	104937434	YARS/S100PBP	1	0	0	0
1	33952771	33952777	2.95383e-09	2	12119327	1	166011110	ZSCAN20	4	0	0	0
1	34800481	34800590	1.82189e-09	2	77775246	1	19099417		4	0	0	1
1	34970932	34970980	2.44658e-09	1	71642839	1	236405001		1	0	0	0
1	35379300	35379376	1.29943e-09	7	12078260	1	57109814	DLGAP3	4	0	0	0
1	35577433	35577473	2.79663e-09	1	4908788	1	8913412	ZMYM1	0	0	0	0
1	35712987	35712987	2.68577e-09	6	35411553	1	60052614		2	0	0	0
1	35980093	35980093	5.28481e-11	2	10915777	1	225297453	KIAA0319L	0	0	0	0
1	36820866	36821161	2.22364e-09	2	10159191	1	191321186	STK40	4	0	0	0
1	37387710	37387855	3.05607e-09	2	17314464	1	177130248	GRIK3	1	0	0	0
1	40028323	40028333	3.47548e-09	1	35252315	1	167138990	PPIEL/PABPC4/SNORA55	0	0	0	0
1	40110349	40110374	2.56107e-10	4	1498938	1	63573282	HEYL/NT5C1A	0	0	0	1
1	40363230	40363267	1.10622e-09	1	9436206	1	61806984	TRIT1/MYCL1	0	0	0	0
1	41062651	41062711	2.55859e-09	6	55943586	1	99500525		0	0	0	0
1	41213872	41213872	3.08243e-09	1	78637430	1	175382065	NFYC/MIR30E/MIR30C1	3	0	0	0
1	43571490	43571490	8.10117e-10	2	1321120	1	55992810		0	0	0	1
1	44667981	44668019	7.77259e-10	2	6684923	1	57265440	DMAP1/ERI3	0	0	0	0
1	45425954	45425954	1.18601e-10	9	2229002	1	6158562	EIF2B3	4	0	1	0
1	47448727	47448727	2.34662e-09	5	74120109	1	162798478		0	0	0	0
1	49120388	49120388	1.19793e-09	1	55891644	1	199276105	AGBL4	1	0	0	0
1	49219383	49219422	3.10702e-15	8	12039592	1	50469729	AGBL4/BEND5	4	0	0	0
1	49302354	49302375	1.27862e-30	82	7520575	1	50502671	AGBL4/BEND5	4	0	0	0
1	49308012	49308088	1.62503e-24	9	7515335	1	50549970	AGBL4/BEND5	2	0	0	0
1	49352164	49352202	4.12183e-28	70	4420126	1	50468739	AGBL4/BEND5	4	0	0	0
1	49370588	49370593	5.86418e-30	86	12758298	1	50484613	AGBL4/BEND5	4	0	0	0
1	49372330	49372330	4.14765e-20	10	144786987	1	50423953	AGBL4/BEND5	4	0	0	0
1	49380704	49380725	1.49386e-14	9	11205682	1	50567676	AGBL4/BEND5	2	0	0	0
1	49381257	49381399	7.84486e-16	9	188601620	1	50401967	AGBL4/BEND5	4	0	0	0
1	49401113	49401184	2.02886e-11	3	188601620	1	50401967	AGBL4/BEND5	4	0	0	0
1	49442139	49442139	8.41422e-15	34	4926547	1	50546810	AGBL4/BEND5	4	0	0	0
1	49481425	49481544	3.02278e-20	31	12743369	1	50564416	AGBL4/BEND5	4	0	0	0
1	49490387	49490428	1.97525e-21	43	6588374	1	50550783	AGBL4/BEND5	4	0	0	0
1	49508233	49508267	2.60194e-12	19	6588374	1	50550783	AGBL4/BEND5	4	0	0	0
1	49586332	49586332	1.99995e-12	1	4926549	1	50587294	AGBL4/BEND5	4	0	0	0
1	50274233	50274440	5.33089e-15	24	7520784	1	49240957	AGBL4/BEND5	4	0	0	0
1	50356112	50356123	1.53645e-11	46	1123183	1	49354294	AGBL4/BEND5	4	0	0	0
1	50387338	50387362	3.55509e-11	25	5009449	1	49371194	AGBL4/BEND5	4	0	0	0
1	50396680	50396781	8.06495e-12	9	6588103	1	49315460	AGBL4/BEND5	3	0	0	0
1	50450796	50450965	8.44495e-11	6	3121536	1	49392941	AGBL4/BEND5	4	0	0	0
1	50468976	50468976	4.36771e-39	180	3118220	1	49461406	AGBL4/BEND5	4	0	0	0
1	50493212	50493298	1.91193e-10	2	1934390	1	49328009	AGBL4/BEND5	2	0	0	0
1	50531495	50531653	4.03821e-68	105	3934240	1	49511424	ELAVL4	4	0	0	0
1	50579121	50579121	1.33024e-16	40	3934240	1	49511424	ELAVL4	4	0	0	0
1	50579252	50579260	2.07284e-52	132	3934240	1	49511424	ELAVL4	4	0	0	0
1	50579367	50579367	1.7143e-11	6	6665118	1	49540258	ELAVL4	4	0	0	0
1	50591692	50591699	7.38949e-90	136	3934240	1	49511424	ELAVL4	4	0	0	0
1	50810110	50810159	1.57198e-11	10	4437921	1	51997843		0	0	0	1
1	50875666	50875816	3.71495e-09	1	12747135	1	52001240	DMRTA2	4	0	0	0
1	51873913	51873966	3.78336e-24	130	4491095	1	50802855	EPS15	4	0	0	0
1	51915832	51915934	2.24179e-11	71	11804858	1	50819213	EPS15	4	0	0	0
1	51997772	51997815	2.28189e-16	137	11804858	1	50819213	EPS15	4	0	0	0
1	52367595	52367676	1.60662e-09	3	1417768	1	56716407	RAB3B	4	0	0	0
1	53883876	53883876	1.13484e-09	1	11811458	1	29640621		0	0	0	0
1	55116389	55116397	2.47865e-09	1	35146674	1	91569405	ACOT11/FAM151A/HEATR8/HEATR8-TTC4	1	0	0	0
1	55128352	55128352	1.05861e-11	1	7526682	1	211973950	HEATR8/HEATR8-TTC4	0	0	0	0
1	55736479	55736572	1.75651e-09	2	392350	1	53157747		3	0	0	1
1	56459844	56459891	6.96516e-11	14	77774830	1	214667807		0	0	0	0
1	57073449	57073449	2.01176e-09	2	12041476	1	239472077		4	0	0	0
1	58522011	58522035	2.08812e-09	1	2892651	1	80426310	DAB1	2	0	0	0
1	60461190	60461336	1.71084e-09	1	115720989	1	245758094	C1orf87	0	0	0	0
1	60946781	60946781	2.71204e-11	20	409226	1	30472960		1	0	0	0
1	62282164	62282174	2.27576e-09	3	2485573	1	237291972	INADL	1	0	0	0
1	63918540	63918540	1.7142e-09	2	144841265	1	53899001	ALG6/ITGB3BP	4	0	0	0
1	64421163	64421228	1.49584e-10	3	12122628	1	56914701	ROR1	1	0	0	0
1	65345967	65345967	1.21164e-09	1	1436085	1	76965618	JAK1	1	0	0	0
1	68236221	68236330	1.72815e-09	5	113496286	1	16166830	GNG12	1	0	0	0
1	68777410	68777419	6.06449e-10	1	6677578	1	180534231		4	0	0	0
1	69544624	69544624	2.01549e-09	3	143129331	1	165752561		2	0	0	1
1	72094624	72094624	3.28252e-09	2	2340724	1	161940292	NEGR1	0	0	0	0
1	72781598	72782840	2.30756e-09	4	10890047	1	74011554		2	0	0	1
1	72804579	72804669	1.67955e-09	10	645618	1	71394458		0	0	0	1
1	72897672	72897725	1.45125e-13	6	115641411	1	73951519		4	0	0	1
1	73987023	73987023	8.1524e-11	9	72947393	1	72549608		4	0	0	1
1	74089168	74089295	2.84545e-10	18	7546385	1	23560582		4	0	0	1
1	75044430	75044605	2.90772e-09	1	6675734	1	4185002	C1orf173	0	0	0	0
1	75899837	75899837	3.24379e-09	1	10494720	1	195042525	SLC44A5	4	0	0	0
1	79365962	79366156	1.70587e-09	1	6540679	1	211491152	ELTD1	1	0	0	0
1	79757173	79757338	1.45795e-09	10	553986	1	216133027		0	0	0	0
1	82037536	82037571	8.60406e-10	3	6658419	1	160043589		1	0	0	1
1	82090814	82090920	7.69328e-10	1	12722751	1	162340933		4	0	0	1
1	82099436	82099576	2.13319e-09	1	2483260	1	3227188		1	0	0	1
1	82318922	82318922	3.39349e-09	1	74113509	1	115229161	LPHN2	1	0	0	0
1	85025507	85025507	2.28788e-09	1	185632211	1	181447780	CTBS	1	0	0	0
1	85240379	85240821	8.81432e-10	5	10801295	1	194302306		4	0	0	1
1	87779806	87779974	2.18984e-09	1	4657976	1	195265767	LMO4	0	0	0	1
1	88726206	88726297	1.4332e-09	1	640319	1	41061959		0	0	0	1
1	91395376	91395435	3.3958e-09	1	12034022	1	237132631	ZNF644	1	0	0	0
1	91722693	91722693	2.46827e-09	5	585712	1	219151976	HFM1	0	0	0	0
1	92234260	92234260	2.25529e-11	8	11164826	1	93311708	TGFBR3	4	0	0	0
1	92240704	92240747	6.11986e-12	21	11164838	1	93395378	TGFBR3	4	0	0	0
1	92272206	92272284	4.07783e-11	5	2494196	1	219762581	TGFBR3	4	0	0	0
1	93385018	93385208	2.44895e-10	4	11811962	1	92176726	FAM69A	4	0	0	0
1	93391424	93391466	1.86464e-14	8	17131534	1	92179147	FAM69A	4	0	0	0
1	93472304	93472304	7.93118e-10	4	72954738	1	92467741		4	0	0	0
1	97510306	97510306	2.40141e-09	1	263914	1	101976553		0	0	0	0
1	98258349	98258349	2.29033e-09	1	2821365	1	200010928	DPYD	0	0	0	0
1	106758100	106758100	2.71822e-09	1	2639453	1	11982544		4	0	0	1
1	106961139	106961139	1.62932e-10	11	199719	1	77525211		4	0	0	0
1	107560799	107560836	7.42063e-10	1	35962878	1	222514840		0	0	0	0
1	108783631	108783736	7.48206e-11	39	17017441	1	211552811	NBPF4	0	0	1	0
1	111263768	111263865	5.44557e-10	1	585362	1	109789795		0	0	0	1
1	113486097	113486127	1.48293e-09	2	2996630	1	183908789	SLC16A1/AKR7A2P1	2	0	0	0
1	113732700	113732700	3.05608e-09	1	41268450	1	180945052		0	0	0	0
1	116405057	116405232	2.2994e-09	2	78798920	1	194905190		3	0	0	0
1	149112164	149112285	1.45721e-11	4	761422	1	17301780		4	0	1	1
1	151974929	151974929	1.3899e-09	3	259629	1	238439104	S100A10	3	0	0	0
1	152072623	152072719	1.04365e-09	1	11589384	1	171498366	TCHHL1/TCHH	0	0	0	0
1	153886049	153886049	2.27559e-10	20	7527602	1	190871223	GATAD2B/DENND4B	0	0	0	0
1	154339814	154339814	2.24786e-09	3	1279692	1	81103206	ATP8B2	4	0	0	0
1	155107224	155107224	1.01085e-09	6	7544801	1	179005970	EFNA1/SLC50A1/DPM3	0	0	0	0
1	156942228	156942295	2.42774e-09	1	12734711	1	84607974	ARHGEF11/MIR765	4	0	0	0
1	157558473	157558473	1.52533e-09	3	11102612	1	113867591	FCRL4	0	0	0	0
1	157933209	157933302	1.32108e-09	1	4656623	1	168863800		2	0	0	1
1	159188229	159188229	1.50745e-09	1	10874229	1	81850129	CADM3/LOC100131825/DARC	4	0	0	0
1	160665959	160665959	5.07392e-12	226	4233101	1	73579255	CD48	2	0	0	0
1	161415333	161416430	2.75816e-09	3	71644720	1	223117399		0	0	1	1
1	161450953	161451350	2.89801e-09	1	16852949	1	204099166		1	0	0	1
1	163434460	163434460	1.87882e-09	1	1287949	1	226703467		4	0	0	1
1	165440229	165440229	1.43715e-09	1	2821558	1	111222594	LOC400794	4	0	0	0
1	165996981	165997131	2.98376e-10	12	7546896	1	227575736		2	0	0	0
1	170963219	170963316	3.31775e-09	1	6588285	1	68311049	C1orf129	1	0	0	0
1	171630588	171630588	3.71023e-09	2	72757893	1	233050727	MYOC	0	0	0	0
1	172173937	172173937	1.54491e-09	1	77184021	1	175421518	DNM3/MIR214/MIR3120/MIR199A2	1	0	0	0
1	172883844	172883844	2.44299e-10	6	76275335	1	56339179		0	0	0	0
1	173333793	173333845	2.34156e-09	3	72717637	1	174830033	LOC100506023/LOC646870	4	0	0	0
1	173396681	173396795	9.28751e-14	74	12565430	1	174400537	LOC100506023/LOC646870	4	0	0	0
1	173411637	173411662	5.23516e-12	78	61826873	1	174413338	LOC100506023/LOC646870	4	0	0	0
1	173423778	173423798	1.3671e-21	101	61828088	1	174768522	LOC100506023/LOC646870	4	0	0	0
1	173465323	173465367	1.32412e-10	43	10912849	1	174885927	LOC100506023/LOC646870/PRDX6/SLC9A11	4	0	0	0
1	173480589	173480589	1.55013e-09	1	10737305	1	174923045	SLC9A11	1	0	0	0
1	173486388	173486388	3.00448e-27	105	61828081	1	174744511	SLC9A11	4	0	0	0
1	173488250	173488286	6.33073e-11	3	11590474	1	174972588	SLC9A11	4	0	0	0
1	173516914	173516930	2.43068e-23	28	11590474	1	174972588	SLC9A11	4	0	0	0
1	173537058	173537092	7.71092e-10	1	11590474	1	174972588	SLC9A11	4	0	0	0
1	173538997	173538997	1.53232e-09	1	10737305	1	174923045	SLC9A11	4	0	0	0
1	173541548	173541548	6.59656e-10	1	11590474	1	174972588	SLC9A11	0	0	0	0
1	173565672	173565672	6.81797e-15	51	79387712	1	174605087	SLC9A11/ANKRD45	3	0	0	0
1	173594385	173594385	3.28264e-14	64	79904921	1	174745814	ANKRD45/LOC730159	4	0	0	0
1	173616513	173616513	2.0724e-28	60	61828065	1	174712614	ANKRD45/LOC730159	4	0	0	0
1	173623225	173623225	1.0233e-14	57	7523516	1	174714883	ANKRD45/LOC730159	4	0	0	0
1	173625719	173625752	1.02837e-27	141	1793309	1	174795337	ANKRD45/LOC730159	4	0	0	0
1	173729387	173729435	6.49065e-19	38	16847450	1	174762322	KLHL20	0	0	0	0
1	173876525	173876666	8.3174e-16	26	10912849	1	174885927	SERPINC1	4	0	0	0
1	173898235	173898273	3.37897e-19	15	10489330	1	174984885	SERPINC1/RC3H1	3	0	0	0
1	173907761	173907812	8.64647e-32	21	75681856	1	174916323	RC3H1	4	0	0	0
1	173916900	173916933	8.41254e-12	20	74476654	1	174924970	RC3H1	3	0	0	0
1	173928504	173928530	5.90669e-14	16	12074821	1	174930956	RC3H1	3	0	0	0
1	173936546	173936617	2.34602e-10	7	12562194	1	174981806	RC3H1	3	0	0	0
1	173943944	173943949	6.58718e-23	14	10489330	1	174984885	RC3H1	2	0	0	0
1	173961600	173961600	1.56126e-11	8	16847706	1	174983207	RC3H1	3	0	0	0
1	174372189	174372320	7.64535e-10	2	7555197	1	173370650	RABGAP1L	4	0	0	0
1	174464936	174465077	1.72932e-12	2	4472784	1	173396971	RABGAP1L/GPR52	4	0	0	0
1	174478996	174479027	1.59598e-13	9	9425411	1	173471890	RABGAP1L/GPR52	4	0	0	0
1	174484932	174485081	5.71263e-11	1	9425411	1	173471890	RABGAP1L/GPR52	4	0	0	0
1	174500881	174500881	1.74734e-24	9	9425411	1	173471890	RABGAP1L/GPR52	4	0	0	0
1	174555430	174555453	3.94927e-13	20	67180872	1	173529483	RABGAP1L/GPR52	3	0	0	0
1	174676432	174676432	9.62148e-17	2	7365380	1	173625710	RABGAP1L/GPR52	4	0	0	0
1	174682709	174682741	2.97854e-24	18	301701	1	173594213	RABGAP1L/GPR52	4	0	0	0
1	174684161	174684161	1.12147e-16	4	301701	1	173594213	RABGAP1L/GPR52	4	0	0	0
1	174685261	174685351	2.31153e-12	3	794706	1	173537838	RABGAP1L/GPR52	4	0	0	0
1	174692608	174692727	6.0037e-11	2	301701	1	173594213	RABGAP1L/GPR52	4	0	0	0
1	174737468	174737552	1.38809e-14	12	301701	1	173594213	RABGAP1L/GPR52	4	0	0	0
1	174796646	174796737	3.27704e-17	79	72637251	1	173389102	RABGAP1L/GPR52	0	0	0	0
1	174804683	174804693	3.23362e-17	3	301701	1	173594213	RABGAP1L/GPR52	4	0	0	0
1	174805065	174805065	4.71768e-10	2	301701	1	173594213	RABGAP1L/GPR52	4	0	0	0
1	174830549	174830575	1.75198e-09	3	9970048	1	173830217	RABGAP1L/GPR52	4	0	0	0
1	174872000	174872068	2.43803e-38	63	2208849	1	173831882	RABGAP1L/GPR52	4	0	0	0
1	174909871	174909871	1.20927e-14	8	301701	1	173594213	RABGAP1L/GPR52	3	0	0	0
1	174974680	174974680	3.9077e-13	2	117256995	1	173959159	CACYBP/MRPS14	1	0	0	0
1	174980266	174980266	1.3108e-09	2	117256995	1	173959159	CACYBP/MRPS14	4	0	0	0
1	174999718	174999718	3.39933e-09	1	6583052	1	108393409	CACYBP/MRPS14	1	0	0	0
1	175006683	175006795	9.73712e-11	21	2208849	1	173831882	MRPS14	4	0	0	0
1	175009994	175010083	1.02395e-10	8	2208849	1	173831882	MRPS14	4	0	0	0
1	175021581	175021641	2.93526e-12	3	2208849	1	173831882	TNN	4	0	0	0
1	175040958	175040958	3.15617e-09	1	1539168	1	208720077	TNN	0	0	0	0
1	175351169	175351239	1.14422e-09	2	649419	1	59975370	TNR	1	0	0	0
1	177172834	177172983	4.37903e-10	3	11590788	1	58887252	FAM5B	0	0	0	0
1	177525864	177526060	2.62793e-09	1	10926770	1	242728727		4	0	0	0
1	180131008	180131055	1.62003e-09	1	707462	1	7849880	QSOX1	1	0	0	0
1	180934112	180934112	1.03626e-09	13	6676478	1	204625455	KIAA1614/STX6	4	0	1	0
1	181649481	181649481	2.67726e-09	2	440392	1	229376357	CACNA1E	1	0	0	0
1	182096742	182096835	2.4419e-09	2	11583905	1	111790803		4	0	0	0
1	183017085	183017127	3.60906e-09	1	4147207	1	74251125	LAMC1	0	0	0	0
1	183318722	183318860	1.04059e-09	3	6698981	1	58378368	NMNAT2	0	0	0	0
1	183622858	183622977	2.39771e-09	2	1416834	1	24486660	ARPC5/RGL1/APOBEC4	2	0	0	0
1	183973985	183974021	1.30553e-09	24	36064263	1	153748219	GLT25D2	4	0	0	0
1	184369672	184369735	1.07135e-10	22	16838915	1	4454512	C1orf21	0	0	0	0
1	185490494	185490525	1.68233e-10	3	6694752	1	84389960		1	0	0	0
1	187214007	187214038	1.6501e-09	1	7531774	1	79189927		0	0	0	0
1	188774895	188774895	2.31927e-09	1	2677112	1	215825167		1	0	0	1
1	188908616	188908684	1.92522e-09	1	12406644	1	182580124		1	0	0	1
1	188958252	188958252	1.58265e-09	1	12172723	1	244163717		1	0	0	1
1	188983826	188983861	8.37509e-10	34	1303139	1	95042693		0	0	0	1
1	191140235	191140252	2.31047e-09	2	2293920	1	17609448		0	0	0	1
1	192154365	192154460	5.8506e-11	1	12406379	1	184149963	RGS18	1	0	0	0
1	192873359	192873479	1.64803e-09	1	12042868	1	21035578		1	0	0	0
1	195527635	195527730	8.22729e-10	1	213475	1	54930845		4	0	0	1
1	197128742	197128840	2.53911e-09	5	2779349	1	237772356	ASPM/ZBTB41	0	0	0	0
1	201062612	201062612	3.47113e-09	1	348333	1	229721829	CACNA1S	1	0	0	0
1	201098173	201098380	2.90851e-09	3	4653762	1	226836190	CACNA1S/TMEM9	4	0	0	0
1	201745178	201745178	3.31762e-09	1	12138875	1	169457028	NAV1	1	0	0	0
1	201955997	201956038	1.18593e-09	13	12141730	1	40809127	TIMM17A/RNPEP	4	0	0	0
1	203335055	203335187	9.96058e-10	1	1996633	1	107303069	FMOD	4	0	0	0
1	204786897	204786897	2.65097e-09	1	11118777	1	221812120	NFASC	0	0	0	0
1	205685898	205685971	3.30486e-09	1	11588818	1	8999369	NUCKS1	0	0	0	0
1	208587537	208587578	2.8769e-09	2	3845573	1	42440758		1	0	0	1
1	209522195	209522288	7.4622e-10	6	10802846	1	240364334		1	0	0	1
1	210048425	210048429	2.83945e-09	1	61776627	1	26498881	DIEXF	0	0	0	0
1	210589619	210589683	9.07061e-10	3	442190	1	20792343	HHAT	4	0	0	0
1	212547433	212547433	2.45893e-09	2	1756918	1	245592774	PPP2R5A/SNORA16B/TMEM206	0	0	0	0
1	214000338	214000375	3.0792e-09	1	4112765	1	219179140	LOC100505832	4	0	0	0
1	216637767	216637918	9.05781e-10	1	34102579	1	181380307		1	0	0	0
1	218970153	218970153	2.35113e-09	1	12124352	1	109831124		4	0	0	0
1	219660059	219660059	4.07389e-10	5	7522284	1	244781787		2	0	0	1
1	222637494	222637494	2.54659e-09	1	9729851	1	38370259		4	0	0	0
1	223259743	223259743	1.3667e-09	2	7538660	1	101833755		4	0	0	0
1	223476909	223477029	2.45911e-10	3	1688385	1	69132773	SUSD4	4	0	0	0
1	226479794	226479819	1.1412e-09	1	10916751	1	20610470	LIN9	3	0	0	0
1	228527323	228527470	8.10074e-10	4	74360313	1	191235202	OBSCN	4	0	0	0
1	229828242	229828253	1.4411e-09	2	4844732	1	209083609		4	0	0	1
1	230378936	230379080	9.47148e-10	2	12760421	1	229220081	GALNT2	1	0	0	0
1	230678384	230678396	5.12108e-10	21	12081152	1	106586118		2	0	0	0
1	232415936	232416062	2.54289e-09	3	12755924	1	14045521		1	0	0	1
1	234142682	234142829	3.2188e-10	1	1846224	1	216724215	SLC35F3	4	0	0	0
1	234309118	234309118	3.59379e-09	1	116055721	1	211614079	SLC35F3	0	0	0	0
1	234925405	234925509	1.17474e-11	14	4920568	1	17290299		0	0	1	1
1	234948247	234948284	5.33748e-10	2	2235927	1	17394775		0	0	1	1
1	235703244	235703244	3.35875e-26	165	1490284	1	238196798	GNG4	3	0	1	1
1	235808260	235808330	3.38257e-09	1	7554023	1	161896364	GNG4/LYST	4	0	0	0
1	236290281	236290457	1.82735e-09	2	848426	1	12870374	GPR137B	4	0	0	1
1	236967455	236967455	7.41091e-10	2	2800060	1	61406732	MTR	1	0	0	0
1	237586537	237586589	2.20518e-09	4	10924459	1	246200012	RYR2	0	0	0	0
1	239384826	239384826	5.72747e-10	14	75721277	1	88180641		1	0	0	0
1	241720175	241720175	1.65744e-09	3	1913978	1	105960628	KMO	0	0	0	0
1	241912298	241912539	2.54205e-10	2	10864375	1	9014396	WDR64	4	0	0	0
1	242407723	242407731	2.85195e-09	7	3125644	1	47752996	PLD5	4	0	0	0
1	242961670	242961703	6.89011e-10	4	11249237	1	25337426		4	0	0	1
1	243767777	243767886	3.64625e-09	1	16850406	1	176890692	AKT3	0	0	0	0
1	244115088	244115088	1.60095e-09	2	2506962	1	31318918	LOC339529	1	0	0	0
1	245858728	245858845	1.13139e-09	4	12116630	1	83283523	KIF26B	4	0	0	0
1	246940331	246940386	1.53085e-09	1	61826192	1	233946235	SCCPDH/LOC149134	4	0	0	1
1	246981531	246981995	3.02557e-12	4	7513616	1	17298496		0	0	1	1
2	2136841	2137059	1.45565e-09	6	72830710	2	123717039	MYT1L	1	0	0	0
2	2246036	2246183	2.00686e-09	3	62179734	2	192448842	MYT1L	2	0	0	0
2	2799833	2799920	1.16476e-09	5	12713341	2	57794837		1	0	0	1
2	3041559	3041783	1.97937e-09	3	10930778	2	177952507		4	0	0	0
2	4289510	4289510	3.31354e-09	1	10172635	2	47583964		0	0	0	1
2	5146155	5146155	5.65532e-12	16	139780826	2	12771378		1	0	0	0
2	8363058	8363116	1.32126e-09	6	13417116	2	51665856	NCRNA00299	4	0	0	0
2	9419454	9419629	3.21214e-10	5	1455815	2	197070442	ASAP2	4	0	0	0
2	9555852	9555852	1.81039e-09	1	13018452	2	5428358	ASAP2/ITGB1BP1/CPSF3	2	0	0	0
2	10700034	10700034	7.9621e-10	2	7596724	2	31380760	NOL10	3	0	0	1
2	10756022	10756022	9.59287e-10	1	17399240	2	221768441	NOL10	1	0	0	0
2	11071572	11071602	3.68725e-09	1	3136557	2	113591342	KCNF1	1	0	0	1
2	11418777	11418777	2.40663e-10	11	35804013	2	128551613	ROCK2	4	0	0	0
2	12094394	12094410	2.17404e-09	1	13391640	2	206790641		4	0	0	0
2	14236554	14236595	1.53219e-09	1	6720544	2	2423392		4	0	0	1
2	16113273	16113273	1.89042e-09	5	1427676	2	204741166		1	0	0	0
2	16700387	16700472	1.88403e-09	1	17512799	2	51158865		4	0	0	1
2	17346430	17346430	9.79719e-10	4	7580401	2	176119837		4	0	0	1
2	19898985	19899021	1.0088e-09	5	7562533	2	49125672		3	0	0	1
2	20719796	20719943	1.78513e-09	7	59882869	2	82020247		4	0	0	0
2	21102425	21102470	9.39207e-10	9	75457429	2	232236068		0	0	0	1
2	21394682	21394682	2.70326e-09	1	2901847	2	77689799		4	0	0	0
2	21556251	21556327	2.3811e-09	1	4664396	2	161901650		0	0	0	1
2	22160500	22160502	2.42698e-09	1	10932200	2	208387685		4	0	0	0
2	24905926	24905948	9.96614e-11	3	4665629	2	23894482	NCOA1	4	0	0	0
2	26755307	26755390	4.07505e-10	13	73027220	2	171865877	OTOF	1	0	0	0
2	28509370	28509410	6.20676e-10	2	34258369	2	214145157	BRE/MIR4263	1	0	0	0
2	28624649	28624725	2.538e-09	1	6709462	2	242082262	FOSL2	0	0	0	0
2	28907421	28907421	1.69304e-09	3	16844863	2	161055315		1	0	0	1
2	28984791	28984871	2.34251e-09	1	78721168	2	165770930	PPP1CB	1	0	0	0
2	29275983	29276007	2.10889e-09	9	4674764	2	224087899	FAM179A/C2orf71	3	0	0	0
2	30008651	30008659	1.34998e-09	1	16824219	2	184130758	ALK	0	0	0	0
2	31593990	31594012	2.89045e-12	15	62133928	2	33061585	XDH	3	0	0	0
2	32077191	32077191	9.68286e-10	4	62183657	2	190534174	MEMO1	0	0	0	1
2	32155367	32155437	2.14665e-09	1	11096690	2	16406661	MEMO1	2	0	0	0
2	33043815	33043872	1.82501e-09	7	11893761	2	31700629	TTC27/LOC285045	4	0	0	0
2	33147268	33147273	5.01034e-10	1	4848642	2	121617257	LOC285045/LOC100271832	4	0	0	0
2	33217869	33218335	2.1462e-09	2	61174769	2	57886190	LTBP1	4	0	0	0
2	34115583	34115705	2.38667e-09	1	10165807	2	79164165		4	0	0	1
2	35926427	35926592	3.39397e-09	1	1453200	2	19952128		0	0	0	1
2	37719432	37719432	5.097e-10	14	4673997	2	216343351		0	0	0	1
2	38566038	38566038	1.8266e-09	4	16842277	2	209900048	ATL2	1	0	0	0
2	39110317	39110317	2.82179e-09	1	7560309	2	197233442	DHX57/MORN2	4	0	0	0
2	40552803	40552811	2.73578e-09	1	17554	2	172403369	SLC8A1	1	0	0	0
2	41289878	41289963	2.79902e-09	1	72957112	2	207695453		0	0	0	0
2	43505768	43505785	3.62876e-09	1	12473815	2	49292362	THADA	0	0	0	0
2	43655468	43655468	1.83389e-10	7	1534477	2	28820641	THADA	0	0	0	0
2	44922121	44922254	2.62488e-09	2	12467877	2	50368229	CAMKMT	0	0	0	0
2	45006534	45006683	1.37056e-09	2	150426189	2	208213800	CAMKMT	0	0	0	0
2	45183108	45183140	1.74744e-09	4	71422705	2	211516504	SIX3	4	0	0	0
2	45616998	45616998	5.33742e-11	19	13030466	2	49921390	SRBD1	4	0	0	0
2	46803709	46803709	3.2156e-14	302	12467906	2	132197063	RHOQ/PIGF	0	0	0	0
2	47195544	47195564	1.73219e-09	2	191563138	2	173192152	TTC7A	1	0	0	0
2	47947791	47947791	2.30576e-09	1	2165108	2	111861993		4	0	0	1
2	47997269	47997269	2.26991e-09	2	34798314	2	220977124	MSH6	4	0	0	0
2	48761275	48761275	2.96492e-09	3	13394030	2	218684259	KLRAQ1/STON1-GTF2A1L/STON1	1	0	0	0
2	48993157	48993157	4.95201e-10	16	16853821	2	216203027	STON1-GTF2A1L/STON1/GTF2A1L/LHCGR	0	0	0	0
2	51372716	51372781	2.6862e-09	1	72779858	2	6050201		3	0	0	1
2	51446900	51446925	8.23963e-10	9	4851428	2	101988023		0	0	0	1
2	53364189	53364189	3.69438e-09	1	13007437	2	239692003		0	0	0	1
2	54387142	54387240	7.56096e-10	1	7562230	2	20887369	ACYP2	0	0	0	0
2	54715377	54715536	1.61873e-10	1	16827595	2	150771697	SPTBN1	4	0	0	0
2	56235101	56235106	2.68069e-09	2	7582441	2	196698255	MIR216A/MIR216B	0	0	0	1
2	61612417	61612544	3.64584e-09	1	2561891	2	59559857	USP34	1	0	0	0
2	62582649	62582717	2.48111e-09	1	17256082	2	175292364		4	0	0	0
2	62729592	62729609	2.49279e-13	126	4671535	2	64071232	TMEM17	4	0	0	0
2	62799083	62799091	1.43887e-09	26	78356438	2	140064697		4	0	0	1
2	62841746	62841825	3.80297e-13	39	11684093	2	63901261		0	0	0	1
2	62925643	62925643	1.71424e-18	31	35474183	2	63982523	EHBP1	4	0	0	0
2	63106883	63106883	2.24112e-12	2	6758281	2	64279447	EHBP1	4	0	0	0
2	63145415	63145446	4.27086e-17	82	144690790	2	64268797	EHBP1	4	0	0	0
2	63204492	63204573	8.56754e-14	16	72893103	2	64235312	EHBP1	3	0	0	0
2	63364252	63364252	2.73615e-19	19	34283299	2	64366346	DBIL5P2/WDPCP	4	0	0	0
2	63793212	63793284	4.49017e-10	2	10211381	2	62722292	WDPCP	4	0	0	0
2	63982496	63982536	2.76036e-09	1	115109216	2	62930203		4	0	0	1
2	63982689	63982689	9.88284e-10	1	115109216	2	62930203		4	0	0	1
2	64084151	64084159	1.95335e-09	2	74389013	2	63042251	UGP2	4	0	0	0
2	64105473	64105473	5.65921e-11	6	1877027	2	63072430	UGP2/VPS54	4	0	0	0
2	64112728	64112828	2.73232e-09	1	72918876	2	176561702	UGP2/VPS54	1	0	0	0
2	64155346	64155346	3.17678e-10	1	10170499	2	62905539	VPS54	4	0	0	0
2	64186030	64186073	5.98229e-22	31	17432580	2	63167051	VPS54	4	0	0	0
2	64191237	64191334	1.63672e-09	3	11674684	2	134992421	VPS54	1	0	0	0
2	64192138	64192273	8.88446e-11	16	79485873	2	63158099	VPS54	4	0	0	0
2	64266017	64266045	1.8519e-14	16	78722946	2	63167578	VPS54	4	0	0	0
2	64380314	64380314	3.42295e-10	1	114508061	2	214544210	PELI1	4	0	0	0
2	64612406	64612413	6.32056e-10	5	77756925	2	63385981		4	0	0	1
2	64963227	64963227	2.09811e-09	2	1962313	2	153564230		1	0	0	0
2	66090386	66090415	2.83988e-09	4	10178214	2	102858921		0	0	0	1
2	66420749	66420855	1.06625e-09	1	2528613	2	159561013		4	0	0	1
2	68441381	68441381	1.22342e-09	1	78325924	2	142702864	PPP3R1	0	0	0	0
2	71336455	71336607	1.86741e-09	1	28379168	2	4852373	MCEE	1	0	0	0
2	71712881	71712881	3.97358e-10	20	11886927	2	22658079	DYSF	4	0	0	0
2	71714669	71714669	1.62505e-10	2	3901291	2	34796176	DYSF	1	0	0	0
2	72260583	72260615	4.60932e-10	6	6706188	2	100739970		2	0	0	0
2	73525166	73525332	3.27072e-09	3	749387	2	218726026	EGR4	3	0	0	0
2	73718581	73718718	2.64119e-09	1	11681263	2	111868010	ALMS1	0	0	0	0
2	74231179	74231348	1.2463e-09	3	72867698	2	139606404		1	0	0	1
2	74709079	74709216	1.85551e-09	1	17868338	2	234649665	MOGS/MRPL53/CCDC142/TTC31/LBX2	0	0	0	0
2	77319985	77319985	7.85225e-18	11	13002046	2	75411739	LRRTM4	4	0	0	0
2	77863179	77863245	7.78535e-10	1	10803708	2	10066184		4	0	0	1
2	77912752	77912787	1.9162e-09	1	55984711	2	87302258		0	0	1	1
2	77912948	77912948	5.40142e-13	5	55984711	2	87302258		0	0	1	1
2	80737496	80737527	2.59692e-09	1	74452404	2	169588988	CTNNA2/MIR4264/LRRTM1	0	0	0	0
2	82115510	82115602	3.31657e-09	1	1263624	2	207978218		4	0	0	1
2	83330959	83330959	3.68388e-09	1	12479061	2	81923741		2	0	0	1
2	85141382	85141382	3.51705e-09	1	1017457	2	35047107	TMSB10	0	0	0	0
2	85332418	85332468	1.58916e-09	2	2891534	2	27184446		4	0	0	0
2	87106305	87106305	1.31934e-16	65	6541931	2	112626065	CD8B/LOC100286979	4	0	1	0
2	87109680	87109680	1.04096e-12	15	6541931	2	112626065	LOC100286979	4	0	1	0
2	87121445	87121445	3.93572e-31	24	7590703	2	106981475	LOC100286979/RGPD2	0	0	1	0
2	100948729	100948736	3.21727e-09	3	10171273	2	161364274	LONRF2	4	0	0	0
2	101191291	101191291	1.0948e-10	1	111477597	2	102861244	PDCL3	0	0	0	0
2	101192882	101192981	1.37829e-10	38	75805674	2	180059711	PDCL3	2	0	0	0
2	101990391	101990395	1.64467e-09	1	13035640	2	202549530	CREG2	0	0	0	0
2	103380800	103380863	1.63773e-09	1	10172379	2	180500061	TMEM182	3	0	0	0
2	103436327	103436455	1.56486e-09	2	6743935	2	105043188	TMEM182	4	0	0	0
2	105174540	105174605	2.72759e-09	1	34732784	2	53415927		0	0	0	0
2	105235116	105235116	2.34719e-09	1	72817132	2	26810318		1	0	0	0
2	106488682	106488967	7.33985e-10	3	34282712	2	236562025	NCK2	2	0	0	0
2	106627122	106627204	1.89619e-09	4	57366806	2	50342295		4	0	0	0
2	106860708	106860708	2.16718e-10	25	55786167	2	108535704		0	0	1	1
2	106984702	106984764	6.84481e-17	52	4848211	2	112626901	PLGLA	4	1	1	0
2	106985877	106985900	1.59626e-39	34	55640005	2	87112776	PLGLA	1	0	1	1
2	107004796	107004989	4.27229e-11	7	55984711	2	87302258	PLGLA/RGPD3	0	0	1	0
2	107010560	107010633	5.57181e-13	49	3906487	2	108526854	PLGLA/RGPD3	0	0	1	0
2	107016723	107016723	8.4116e-21	13	6706100	2	108563750	PLGLA/RGPD3	0	0	1	0
2	107020482	107020545	7.30089e-13	10	7604041	2	108549097	PLGLA/RGPD3	0	0	1	0
2	107077424	107077457	6.6161e-27	140	72831662	2	113003385	RGPD3	0	0	1	0
2	107101760	107101760	9.68098e-13	5	12621901	2	87105444	RGPD3	0	0	1	1
2	107108920	107108978	3.35177e-20	24	56218137	2	87098101		2	0	1	1
2	107550291	107550348	2.60714e-09	2	10203235	2	11093677		4	0	0	0
2	107775836	107775836	2.88757e-09	1	4141456	2	70941142		2	0	0	1
2	108451393	108451426	9.69199e-28	144	72831662	2	113003385	LOC729121/RGPD4	0	0	1	0
2	108519949	108519949	2.05367e-37	27	13413684	2	106983692	RGPD4	4	0	1	0
2	108520076	108520208	1.07842e-16	27	7570576	2	106984902	RGPD4	4	0	1	0
2	108520544	108520544	2.17837e-09	1	280757	2	35091308	RGPD4	0	0	1	0
2	108525653	108525773	3.76091e-10	2	7583689	2	106829876	RGPD4	0	0	1	0
2	109336716	109336845	1.34989e-13	53	3979376	2	113225155	RANBP2	4	0	1	0
2	109336972	109337048	7.60414e-10	34	72831633	2	112945932	RANBP2	4	0	1	0
2	110525193	110525193	4.86599e-16	77	17023459	2	100683550		0	0	1	1
2	110525275	110525275	1.93605e-09	5	17023459	2	100683550		0	0	1	1
2	110525383	110525403	1.02984e-11	25	11692695	2	100667839		0	0	1	1
2	110552740	110552869	2.02587e-20	125	3979376	2	113225155	RGPD5/RGPD6	0	0	1	0
2	110557752	110557785	1.54105e-10	27	71414672	2	113276539	RGPD5/RGPD6	0	0	1	0
2	110613459	110613565	9.33293e-11	35	11688511	2	113088095	RGPD6/RGPD5	0	0	1	0
2	110618286	110618286	2.69709e-17	10	1427341	2	108546517	RGPD6/RGPD5	0	0	1	0
2	110622434	110622451	3.29965e-09	3	7586893	2	112959967	RGPD6/RGPD5	0	0	1	0
2	110668220	110668220	1.12159e-25	278	2577625	2	109200656	LIMS3/LIMS3L/LIMS3-LOC440895	0	0	1	0
2	110673546	110673626	3.83445e-12	48	56711588	2	109201345	LIMS3/LIMS3L/LIMS3-LOC440895	0	0	1	0
2	111213034	111213114	4.26057e-12	45	56711588	2	109201345	LIMS3-LOC440895/LIMS3/LIMS3L	0	0	1	0
2	111218440	111218440	8.39714e-26	281	2577625	2	109200656	LIMS3-LOC440895/LIMS3/LIMS3L	0	0	1	0
2	111264209	111264226	3.29965e-09	3	7586893	2	112959967	RGPD6/RGPD5	0	0	1	0
2	111268374	111268374	5.46786e-18	11	6706100	2	108563750	RGPD6/RGPD5	0	0	1	0
2	111273095	111273201	1.83396e-10	26	11688511	2	113088095	RGPD6/RGPD5	0	0	1	0
2	111328875	111328908	5.2161e-10	23	6707618	2	113243799	RGPD6/RGPD5	0	0	1	0
2	111333792	111333974	9.37399e-20	109	3979376	2	113225155	RGPD6/RGPD5	0	0	1	0
2	111361238	111361258	1.06516e-11	25	11692695	2	100667839		0	0	1	0
2	111361366	111361366	4.82055e-12	24	2309750	2	100741766		0	0	1	0
2	111361448	111361448	5.34312e-14	85	139622551	2	100642886		0	0	1	0
2	111905277	111905349	1.45544e-09	18	138093774	2	211219180	BCL2L11	0	0	0	0
2	112314707	112314707	1.14749e-10	5	79162177	2	87303060		0	0	1	1
2	112318624	112318662	5.64029e-10	7	79162177	2	87303060		0	0	1	1
2	112339950	112340142	2.28751e-09	1	55984711	2	87302258		2	0	1	0
2	112352772	112353056	6.71264e-10	3	56218137	2	87098101		2	0	1	0
2	112500898	112501035	1.03546e-10	7	55984711	2	87302258		4	1	1	1
2	112502123	112502293	6.84647e-13	8	79162177	2	87303060		4	1	1	1
2	112507998	112508139	1.68666e-09	1	55984711	2	87302258	ANAPC1	3	0	1	0
2	112515301	112515325	1.32959e-10	4	79162177	2	87303060	ANAPC1	3	0	1	0
2	112532358	112532358	7.23448e-34	18	79162177	2	87303060	ANAPC1	0	0	1	0
2	112539113	112539188	4.4875e-12	2	55984711	2	87302258	ANAPC1	4	0	1	0
2	112539381	112539459	8.83618e-12	2	55984711	2	87302258	ANAPC1	4	0	1	0
2	112547383	112547448	2.02646e-20	8	55984711	2	87302258	ANAPC1	0	0	1	0
2	112584089	112584089	1.38913e-22	18	79162177	2	87303060	ANAPC1	4	0	1	0
2	112614933	112614933	9.69037e-21	16	7609025	2	106984083	ANAPC1	0	0	1	0
2	112619359	112619425	6.01044e-16	22	6707171	2	106975457	ANAPC1	0	0	1	0
2	112622807	112622953	7.1822e-39	37	55640005	2	87112776	ANAPC1	4	0	1	0
2	113046359	113046359	7.17192e-21	14	7562671	2	87112869	ZC3H6	0	0	0	0
2	113047968	113048053	1.54527e-23	16	7562671	2	87112869	ZC3H6	2	0	0	0
2	113110467	113110516	6.24751e-35	306	13413437	2	109198530	ZC3H6/RGPD8/RGPD5	4	0	1	0
2	113122935	113122935	4.43369e-11	9	6706100	2	108563750	RGPD8/RGPD5	0	0	1	0
2	113620956	113621036	2.05677e-09	1	4292052	2	29204775		0	0	0	0
2	113738542	113738542	2.02749e-15	14	34774067	2	101207022	IL36G	0	0	1	0
2	114543259	114543259	2.46701e-09	2	7567949	2	170580614		4	0	0	0
2	114773656	114773656	3.6309e-09	1	77263977	2	62054069	LOC440900	2	0	0	0
2	114846281	114846336	1.69238e-09	1	150730145	2	75392650		4	0	0	1
2	115739069	115739181	1.54537e-09	1	4233918	2	33741470	DPP10	1	0	0	0
2	119318985	119319263	8.29421e-10	9	12105302	2	142622321		4	0	0	0
2	120094206	120094250	1.39474e-09	1	6706741	2	230605500	C2orf76	0	0	0	0
2	120565205	120565228	1.16415e-09	2	11680387	2	231421610	PTPN4	4	0	0	0
2	121210512	121210512	3.3496e-09	1	34766225	2	235484943	LOC84931	1	0	0	0
2	121709385	121709794	2.4844e-09	4	11685387	2	216973814	GLI2	2	0	0	0
2	122120949	122120989	3.04726e-09	1	35894112	2	205328087	CLASP1	4	0	0	0
2	123318400	123318427	1.01013e-09	5	13009405	2	102009401		0	0	0	1
2	123353850	123353887	3.34489e-09	1	72772206	2	5537356		0	0	0	0
2	123810092	123810092	1.12458e-10	13	59871921	2	54880049		4	0	0	0
2	124147285	124147388	1.31017e-11	10	13010691	2	83820001		4	0	0	1
2	125614129	125614214	6.97267e-11	4	7605951	2	4970353	CNTNAP5	1	0	0	0
2	126997619	126997642	3.3382e-09	2	2741038	2	234563998		4	0	0	0
2	127084134	127084261	2.88104e-10	31	17621596	2	4604322		4	0	0	1
2	127466125	127466125	1.23834e-09	1	6723328	2	105469864	GYPC	0	0	0	0
2	128762846	128762846	9.29969e-10	2	16863127	2	16058632	SAP130	1	0	0	0
2	128775471	128775471	1.65561e-09	1	17714747	2	205010191	SAP130	1	0	0	0
2	129532198	129532254	1.46788e-10	14	528213	2	240127076		1	0	0	1
2	130105333	130105421	2.24084e-09	1	7559363	2	45463338		0	0	0	1
2	130888708	130888708	1.82571e-09	4	2622002	2	132302172	POTEF/LOC285103/CCDC74B	1	0	1	0
2	130896902	130896917	3.96589e-40	347	12476375	2	132260931	POTEF/LOC285103/CCDC74B/SMPD4	0	0	1	0
2	130911600	130911600	1.02668e-09	8	12471632	2	132260893	LOC285103/CCDC74B/SMPD4	0	0	1	0
2	130934625	130934785	3.7103e-14	98	12476375	2	132260931	SMPD4/MZT2B/TUBA3E	4	0	1	0
2	130969356	130969407	1.05763e-23	322	11695582	2	132177438	TUBA3E	0	0	1	1
2	130970687	130970872	8.29919e-16	218	13003314	2	132177279	TUBA3E	4	1	1	1
2	130982524	130982604	9.51767e-10	165	12464160	2	132178375		4	0	1	0
2	130983519	130983532	1.56853e-10	15	11900136	2	132312325		4	0	1	0
2	131006467	131006581	2.22608e-09	15	941325	2	132157984		0	0	1	0
2	131034843	131035008	1.26345e-10	7	12614578	2	132156787		3	0	1	1
2	131288178	131288211	6.75083e-10	2	4671561	2	64555550	CFC1B/CFC1/LOC150527/TISP43/LOC646743	0	0	1	0
2	131806681	131806742	2.3244e-09	4	272008	2	116601631	ARHGEF4/FAM168B	0	0	0	0
2	131991335	131991341	4.5616e-19	131	6744055	2	130763669	POTEE	0	0	1	0
2	132010354	132011046	1.0476e-17	123	11675456	2	130764965	POTEE	2	0	1	0
2	132015512	132015552	1.90449e-13	120	6423210	2	130765110	POTEE	0	0	1	0
2	132016811	132016906	1.03664e-23	284	10165978	2	130795485	POTEE/LOC440910	0	0	1	0
2	132017081	132017290	5.15908e-12	118	141696094	2	130758834	POTEE/LOC440910	0	0	1	0
2	132025498	132025562	1.11425e-14	121	2060800	2	130799073	POTEE/LOC440910	0	0	1	1
2	132027745	132027745	4.0463e-18	128	62155600	2	130795659	POTEE/LOC440910	0	0	1	1
2	132038351	132038452	4.81411e-40	299	2060800	2	130799073	POTEE/LOC440910	0	0	1	0
2	132055630	132055839	2.08144e-09	19	6748073	2	130794777	LOC440910	0	0	1	0
2	132069270	132069298	3.54652e-23	180	62155600	2	130795659	LOC440910	0	0	1	1
2	132069709	132069784	1.58192e-09	5	4381734	2	130761737	LOC440910	4	0	1	1
2	132126544	132126756	6.81132e-10	34	56255612	2	131043519	WTH3DI	2	0	1	0
2	132131303	132131345	1.42323e-15	177	949771	2	131039155	WTH3DI	1	0	1	0
2	132138652	132138822	8.76098e-14	92	949771	2	131039155	WTH3DI	0	0	1	0
2	132144982	132145017	2.37594e-20	225	13020951	2	131038889	LOC389043	0	0	1	1
2	132223037	132223108	2.23399e-09	4	77388814	2	35835671	TUBA3D/MZT2A	3	0	1	1
2	132233846	132234364	4.23017e-11	54	139458844	2	130909081	TUBA3D/MZT2A/LOC150776	4	0	1	0
2	132234378	132234464	7.53591e-20	115	10198100	2	130920774	TUBA3D/MZT2A/LOC150776	0	0	1	0
2	132241467	132241467	2.78151e-11	55	139458844	2	130909081	TUBA3D/MZT2A/LOC150776	4	0	1	0
2	132245126	132245255	4.05239e-12	79	7601693	2	130931678	TUBA3D/MZT2A/LOC150776	4	0	1	0
2	132665307	132665307	1.22055e-09	13	7593251	2	68933512		0	0	1	0
2	134961729	134961885	3.70654e-09	1	6718082	2	64334456		1	0	0	1
2	135295567	135295619	8.00111e-19	96	56369224	2	136328890	TMEM163	4	0	0	0
2	135344267	135344330	1.25028e-09	1	340348	2	179932785	TMEM163	2	0	0	0
2	135361788	135361856	2.67048e-09	1	7596791	2	144101452	TMEM163	1	0	0	0
2	135456710	135456764	4.65796e-11	28	2322660	2	136557319	TMEM163	4	0	0	0
2	135598972	135599099	1.62766e-13	62	11681248	2	136820076	ACMSD	4	0	0	0
2	135599739	135599819	9.2767e-10	4	4954552	2	136789259	ACMSD	4	0	0	0
2	135602091	135602155	1.35784e-11	18	309176	2	136622216	ACMSD	4	0	0	0
2	136630697	136630762	3.59875e-09	4	4954187	2	135600418	MCM6	4	0	0	0
2	136640164	136640210	5.0959e-13	54	12469941	2	135629927	MCM6	4	0	0	0
2	136658278	136658471	5.38239e-13	51	12469941	2	135629927	DARS	4	0	0	0
2	136817732	136817734	2.83298e-15	21	6712127	2	135762061		4	0	0	0
2	136907925	136908101	2.08666e-25	61	6730157	2	135907088		4	0	0	0
2	136927523	136927550	5.41456e-24	33	6730157	2	135907088		4	0	0	0
2	136963785	136963879	3.25876e-15	7	6730157	2	135907088		4	0	0	0
2	137014530	137014634	2.57482e-13	5	6730157	2	135907088		4	0	0	1
2	137386123	137386157	2.68525e-10	1	6432027	2	9784741		0	0	0	0
2	137806359	137806501	1.81374e-09	2	1541559	2	59105610	THSD7B	4	0	0	0
2	137839793	137839802	1.30012e-09	1	10191936	2	69139026	THSD7B	4	0	0	0
2	139239435	139239489	8.01102e-10	5	1823308	2	14321728	SPOPL	4	0	0	0
2	142457784	142457924	2.48819e-09	1	4675709	2	208616533	LRP1B	0	0	0	0
2	143080448	143080520	3.42411e-09	1	1364053	2	8183988		0	0	0	0
2	147685236	147685349	1.93135e-09	1	10804035	2	191245071		4	0	0	0
2	150488715	150488864	3.16932e-09	2	6745172	2	219229842		0	0	0	0
2	153111111	153111251	1.95615e-10	11	59640317	2	226130931		1	0	0	0
2	155685967	155685967	2.0335e-09	2	1950075	2	36440254	KCNJ3	0	0	0	0
2	157170155	157170245	2.27133e-09	10	12621417	2	62543567	NR4A2	1	0	0	0
2	158809108	158809108	2.10102e-09	1	12476880	2	236264300		0	0	0	0
2	159530247	159530256	4.39023e-17	165	16842403	2	209951123	PKP4	1	0	0	0
2	163073288	163073369	6.49864e-10	1	1878973	2	235131943	FAP	0	0	0	0
2	164016673	164016725	5.84639e-11	1	13016327	2	199306220		0	0	0	0
2	167952667	167952667	1.17157e-09	1	73929167	2	49536963	XIRP2	0	0	0	0
2	169071559	169071591	3.31961e-09	1	55925656	2	12060697	STK39	1	0	0	0
2	169542384	169542384	3.72351e-09	1	4832404	2	18123412	LASS6	0	0	0	0
2	171029104	171029104	2.95064e-09	1	2683618	2	58033361	MYO3B	0	0	0	0
2	172266414	172266446	1.39395e-09	1	2008045	2	231188740	METTL8	1	0	0	0
2	172973273	172973273	2.10849e-09	1	72936761	2	213698649	DLX1/DLX2	0	0	0	1
2	173483355	173483355	2.96658e-09	1	72836198	2	71313440	PDK1	0	0	0	0
2	173698245	173698266	3.35096e-09	1	34451091	2	102319730	RAPGEF4	2	0	0	0
2	175011416	175011456	3.59833e-09	1	4663310	2	239480335	OLA1	4	0	0	0
2	176565206	176565206	3.43949e-10	1	6760613	2	242143302		4	0	0	1
2	176948243	176948445	3.57442e-09	1	74545437	2	40504325	EVX2/HOXD13/HOXD12	4	0	0	0
2	177077413	177077413	2.00634e-09	1	6546645	2	71101334		4	0	0	0
2	178184045	178184188	3.7404e-09	1	10186786	2	126602658	LOC100130691	0	0	0	0
2	181324517	181324517	4.34936e-10	1	7586930	2	10365152		0	0	0	1
2	185133854	185133854	1.17056e-09	2	16830672	2	152918863		4	0	0	1
2	186014954	186014954	2.46867e-09	2	17592552	2	201176071		0	0	0	1
2	186607500	186607533	2.70076e-10	6	2682851	2	187628322	FSIP2	4	0	0	0
2	187271501	187271631	1.08441e-09	1	13006333	2	186267921		4	0	0	1
2	187333335	187333353	1.43337e-21	21	6728911	2	186316986	ZC3H15	4	0	0	0
2	188652802	188652844	4.21168e-10	3	12618322	2	187570517		4	0	0	1
2	191058217	191058217	2.69868e-09	2	35324358	2	45971253	C2orf88/HIBCH	0	0	0	0
2	191895740	191895862	2.14702e-09	2	10185479	2	68198519	STAT1/STAT4	1	0	0	0
2	192734461	192734614	8.84652e-10	1	73000047	2	154439178		0	0	0	1
2	193140743	193140743	2.96143e-09	1	4849615	2	118478150		0	0	0	0
2	194328015	194328050	1.00975e-09	10	1030904	2	237808662		1	0	0	1
2	194824492	194824501	3.35187e-09	4	10497200	2	159610120		4	0	0	1
2	196333523	196333562	1.34263e-09	4	112934598	2	143708033		0	0	0	0
2	197483917	197483917	2.66497e-09	1	10495626	2	13984350		0	0	0	0
2	197787924	197787991	1.1931e-09	3	875199	2	15046146	PGAP1	4	0	0	0
2	199747316	199747316	2.00774e-09	1	33975977	2	181595436		1	0	0	0
2	201952318	201952318	1.32524e-09	4	1505759	2	117088071	FAM126B/NDUFB3	1	0	0	0
2	202765417	202765417	2.52127e-09	1	72827481	2	121146780	CDK15	0	0	0	0
2	202970236	202970282	8.93524e-11	4	2250522	2	204301296		4	0	0	0
2	203022707	203022707	2.71438e-09	1	6431344	2	236058975		4	0	0	0
2	204278301	204278366	2.19835e-10	2	7573030	2	203264977	ABI2	4	0	0	0
2	204285722	204285773	4.94283e-10	4	4516412	2	203203865	ABI2/RAPH1	4	0	0	0
2	206012279	206012279	2.65004e-09	2	12996636	2	56461523	PARD3B	4	0	0	0
2	206177184	206177316	3.28944e-09	2	72899619	2	188774655	PARD3B	1	0	0	0
2	207031900	207031900	1.69037e-09	3	17269196	2	58902408	NDUFS1/EEF1B2/SNORD51/SNORA41/GPR1	4	0	0	0
2	207784773	207784914	8.25259e-10	1	6758590	2	161083630	CPO	0	0	0	0
2	207940655	207940747	6.24575e-10	12	2080294	2	103382425	KLF7	0	0	0	0
2	208790488	208790505	6.22653e-10	2	12713069	2	49891890	PLEKHM3	1	0	0	0
2	209323552	209323659	1.18163e-09	4	11691922	2	54990426	PTH2R	4	0	0	0
2	209414020	209414097	9.22433e-10	8	1568310	2	85975013		4	0	0	0
2	210960694	210960716	2.9573e-09	5	72830966	2	69059163	C2orf67	0	0	0	0
2	211990755	211990929	1.01243e-09	4	4852063	2	240312742		0	0	0	1
2	212738498	212738498	5.74826e-31	334	10191167	2	214756500	ERBB4	0	0	1	0
2	215293008	215293008	3.48395e-09	1	150287572	2	144061222	SPAG16/VWC2L	2	0	0	0
2	215438986	215438986	3.6699e-10	7	1453679	2	123149299	VWC2L	1	0	0	0
2	216633481	216633617	1.31156e-09	3	57988012	2	40904285	LOC646324	1	0	0	0
2	216804273	216804284	9.19544e-10	3	2312211	2	69747817	MREG	0	0	0	0
2	217052117	217052117	2.4834e-09	1	7557293	2	4320265	XRCC5	4	0	0	0
2	217258401	217258562	2.09495e-09	5	74576742	2	56343677	SMARCAL1	4	0	0	0
2	217662382	217662382	3.02526e-09	1	1401568	2	134992922		2	0	0	0
2	218142030	218142030	1.28456e-09	2	13398676	2	239229372	DIRC3	2	0	0	0
2	218237152	218237297	9.43099e-10	1	7575393	2	213262115	DIRC3	0	0	0	0
2	220489130	220489130	3.68465e-09	1	111903923	2	174830266	STK11IP/SLC4A3	1	0	0	0
2	222306185	222306353	1.02596e-09	3	13409793	2	101572905	EPHA4	0	0	0	0
2	222700102	222700102	2.26474e-10	1	4399712	2	64023807		1	0	0	0
2	228578971	228579049	1.84161e-09	1	11888794	2	16796740	SLC19A3	0	0	0	0
2	230483229	230483357	3.64874e-09	1	1209457	2	121667301	DNER	2	0	0	0
2	231604553	231604553	6.13163e-10	6	411096	2	8551304	CAB39	0	0	0	0
2	232071862	232071862	9.47822e-10	2	56386746	2	55097756	ARMC9	0	0	0	0
2	232095516	232095575	1.30942e-10	22	6742415	2	176098601	ARMC9	3	0	0	0
2	234116900	234117062	2.2133e-09	4	7573218	2	192499442	INPP5D	4	0	0	0
2	235393387	235393520	3.56793e-09	1	7597102	2	206039171	ARL4C	4	0	0	0
2	236408506	236408506	2.38726e-09	3	13391477	2	33258134	AGAP1	1	0	0	0
2	238177255	238177358	5.07689e-10	8	1446851	2	164720735		0	0	0	0
2	240477730	240477730	2.536e-10	20	35521414	2	171055942		0	0	0	1
3	1619619	1619619	1.3711e-09	2	10936262	3	161636507		4	0	0	1
3	1693354	1693439	3.32844e-09	1	9877690	3	136769014		1	0	0	1
3	2433489	2433580	2.59676e-09	1	338610	3	28081442	CNTN4	1	0	0	0
3	4645485	4645539	2.69861e-09	3	572119	3	119370189	ITPR1	4	0	0	0
3	5881849	5881908	7.74098e-10	3	3772322	3	1313942		0	0	0	1
3	6126812	6126818	3.35271e-09	2	2134033	3	158745095		4	0	0	1
3	6248291	6248291	9.46101e-10	6	9876906	3	105152186		0	0	0	1
3	6336241	6336241	3.40825e-09	1	4678120	3	121929441		1	0	0	1
3	8296175	8296221	1.00244e-09	2	7620632	3	25475117	LOC100288428	1	0	0	0
3	8973066	8973066	7.30273e-10	5	149213334	3	187016854	RAD18	1	0	0	0
3	9947164	9947164	2.29531e-09	2	6805008	3	8018306	JAGN1/IL17RE/IL17RC	1	0	0	0
3	10519489	10519489	7.48834e-10	3	310765	3	12232208	ATP2B2/MIR885	1	0	0	0
3	13441171	13441824	3.45562e-09	1	6445601	3	51334598	NUP210	4	0	0	0
3	13460618	13460631	3.31463e-09	1	1522975	3	34943497	NUP210	1	0	0	0
3	13688862	13688883	1.45735e-09	1	62288213	3	193723842	FBLN2/LOC285375	0	0	0	0
3	17403965	17404073	3.29422e-09	3	11923554	3	165210453	TBC1D5	0	0	0	0
3	17790264	17790366	6.75643e-11	9	6802813	3	168698132	TBC1D5	0	0	0	0
3	18349797	18349920	2.052e-09	1	73219680	3	196316604		4	0	0	0
3	18482647	18482701	8.12399e-10	6	17035343	3	36670483	SATB1	0	0	0	0
3	18950129	18950129	1.42623e-09	3	34971634	3	62175040		0	0	1	1
3	20636828	20636883	1.21437e-09	2	1661466	3	135182363		0	0	0	0
3	22223004	22223004	2.4619e-09	6	12152316	3	41386200		1	0	0	1
3	24787881	24787894	3.42061e-10	27	9835537	3	50464335		4	0	0	1
3	25155808	25155831	1.16364e-09	4	56038024	3	172106923		4	0	0	0
3	27370807	27370810	2.63124e-09	1	34054613	3	174479766	NEK10	4	0	0	0
3	27708637	27708684	1.70105e-09	1	7639672	3	161209135		1	0	0	0
3	27870453	27870457	4.29991e-16	32	9874089	3	70954034		4	0	0	0
3	27870526	27870610	1.75199e-16	82	9874089	3	70954034		0	0	0	0
3	30554481	30554481	2.97134e-09	2	12632584	3	2301334		2	0	0	0
3	35519115	35519115	1.91163e-09	1	7615858	3	66825259		4	0	0	1
3	37479891	37480008	1.73577e-09	21	969625	3	187567888	C3orf35/ITGA9	4	0	0	0
3	38485552	38485552	2.04095e-10	2	938913	3	116337995	LOC100128640/ACVR2B	0	0	0	0
3	39394028	39394097	3.11161e-09	1	3805126	3	121556729	CCR8	0	0	0	0
3	39692950	39692966	1.25142e-10	1	704417	3	64252424		1	0	0	0
3	40267282	40267300	2.85692e-09	1	16853077	3	106617382	MYRIP/FLJ33065	0	0	0	0
3	40584985	40585006	1.83932e-09	1	9816744	3	179404673	ZNF621	0	0	0	0
3	44187074	44187122	2.40567e-09	1	17047811	3	68583643		1	0	0	0
3	45150980	45150980	1.4632e-09	1	11707864	3	52392877	CDCP1	0	0	0	0
3	47421049	47421218	3.61625e-09	1	11915761	3	143098461	PTPN23	1	0	0	0
3	48419786	48419938	8.23428e-17	43	1464569	3	49460350	FBXW12	4	0	0	0
3	48421257	48421270	1.88766e-17	43	11928090	3	49604904	FBXW12	4	0	0	0
3	48421375	48421457	1.99632e-11	26	7625857	3	49596462	FBXW12	4	0	0	0
3	48449072	48449188	4.37185e-11	16	7625857	3	49596462	FBXW12/PLXNB1	4	0	0	0
3	48556045	48556076	1.34991e-09	1	13087765	3	138985983	SHISA5/PFKFB4	0	0	0	0
3	48702533	48702600	8.84112e-19	2	112101327	3	49813826	CELSR3/NCKIPSD	4	0	0	0
3	49615566	49615623	1.50723e-15	16	55748593	3	50727896	BSN	4	0	0	0
3	49770739	49770739	5.71574e-11	2	74617496	3	48768680	RNF123/AMIGO3/GMPPB/IP6K1	0	0	0	0
3	49788978	49789011	4.37959e-10	1	2228561	3	48628014	IP6K1	4	0	0	0
3	49852925	49853139	3.91008e-10	7	9817311	3	145520589	CDHR4/C3orf54/UBA7/TRAIP	0	0	0	0
3	50027715	50027774	1.75627e-12	5	2228561	3	48628014	RBM6	4	0	0	0
3	50080167	50080227	8.05768e-12	6	188918248	3	48674383	RBM6	4	0	0	0
3	50199709	50199717	7.99662e-15	25	73078654	3	51503887	SEMA3F	3	0	0	0
3	50441582	50441704	6.65263e-22	26	6771491	3	51705962	CACNA2D2	4	0	0	0
3	50465899	50466085	3.67443e-10	19	6771491	3	51705962	CACNA2D2	4	0	0	0
3	50521117	50521139	1.77812e-14	22	6771491	3	51705962	CACNA2D2	4	0	0	0
3	50539125	50539289	3.62721e-11	8	4067	3	51738256	CACNA2D2	4	0	0	0
3	50592350	50592512	9.2717e-10	12	62259718	3	51899055	C3orf18/HEMK1	4	0	0	0
3	50597045	50597128	7.06062e-12	11	4067	3	51738256	C3orf18/HEMK1	4	0	0	0
3	50614706	50614777	3.28465e-15	26	6445959	3	51772347	C3orf18/HEMK1	4	0	0	0
3	50635590	50635590	1.71722e-10	17	9839728	3	51771828	HEMK1/CISH/MAPKAPK3	4	0	0	0
3	50652808	50652808	4.61343e-14	23	11919197	3	51736344	CISH/MAPKAPK3	0	0	0	0
3	50907148	50907148	6.87807e-10	10	1827739	3	51914475	DOCK3	1	0	0	0
3	51039439	51039439	8.06404e-13	44	11552724	3	49156473	DOCK3	0	0	0	0
3	51452776	51452776	3.09919e-09	2	62260773	3	50208630	RBM15B/VPRBP	4	0	0	0
3	51626375	51626443	3.97094e-12	1	2236989	3	50505395	RAD54L2	4	0	0	0
3	51656322	51656402	1.46028e-14	118	34756253	3	50567007	RAD54L2	4	0	0	0
3	53796631	53796634	1.88282e-09	1	2125543	3	55059102	CACNA1D	2	0	0	0
3	54941575	54941606	1.12275e-09	1	190543613	3	65179680	CACNA2D3/ESRG/LRTM1	0	0	0	0
3	55407236	55407292	2.68416e-09	1	60662145	3	32331129		0	0	0	1
3	57786552	57786602	1.04914e-09	1	4677930	3	124251984	SLMAP	1	1	0	0
3	58151959	58151959	2.26795e-09	2	6770270	3	120097926	FLNB	0	0	0	0
3	59037230	59037230	1.00793e-09	1	10433340	3	122433930	C3orf67	0	0	0	0
3	62249866	62249897	7.06758e-10	2	518257	3	173991405	PTPRG/ID2B/LOC100506994	4	0	0	0
3	62411120	62411120	2.12183e-09	2	11923517	3	11757214	CADPS	1	0	0	0
3	62769580	62769580	2.81718e-09	1	9816495	3	31989374	CADPS	4	0	0	0
3	63181261	63181261	2.29317e-09	1	77802421	3	6018518		4	0	0	0
3	63361876	63361876	2.64675e-10	7	6776500	3	132366498	SYNPR	4	0	0	0
3	63483733	63483754	4.79264e-10	11	3804677	3	108770670	SYNPR	0	0	0	0
3	65290974	65290978	2.56948e-09	1	4474999	3	139451928		4	0	0	0
3	67010868	67010876	3.52503e-09	1	56110319	3	77002405		0	0	0	0
3	71073716	71073820	1.19969e-09	2	75043279	3	25449080	FOXP1	1	0	0	0
3	71119777	71119877	3.49795e-09	1	3853157	3	69126628	FOXP1	0	0	0	0
3	73188006	73188111	1.19643e-09	7	59557672	3	15633746		0	0	0	0
3	75457183	75457240	1.28408e-09	7	2440480	3	129784617	FAM86DP	4	0	1	1
3	77298281	77298291	1.67673e-09	5	3856869	3	3303902	ROBO2	4	0	0	0
3	77635241	77635257	9.96337e-10	1	75254063	3	30400003	ROBO2	4	0	0	0
3	78624622	78624749	2.78277e-09	1	2270733	3	134040071		2	0	0	0
3	79448911	79448918	3.21509e-09	2	62271986	3	116319254	ROBO1	0	0	0	0
3	79877799	79877924	1.47741e-10	81	6806024	3	80928190		4	0	0	1
3	80062955	80063118	3.04776e-10	2	9846892	3	81065799		3	0	0	1
3	81053541	81053541	2.77031e-10	54	4568082	3	80051337		4	0	0	1
3	82726870	82726879	6.514e-11	6	78444506	3	83800431		4	0	0	1
3	82986830	82986830	1.36022e-10	31	13318443	3	84187859		4	0	0	0
3	83261004	83261124	1.07326e-13	34	2046442	3	84685465		4	0	0	1
3	83294407	83294451	1.18665e-09	3	4053333	3	84761274		4	0	0	1
3	83342289	83342289	3.95916e-15	26	9856889	3	84424761		4	0	0	1
3	83533776	83533831	1.98194e-11	6	7647842	3	82533168		4	0	0	0
3	83584566	83584636	2.54711e-09	4	13089162	3	84721771		4	0	0	1
3	83656006	83656034	1.0894e-13	12	12629030	3	84689134		4	0	0	0
3	83658963	83659026	4.0811e-10	17	9810771	3	84762784		4	0	0	0
3	83670955	83670974	3.09129e-15	74	55684925	3	82542759		4	0	0	0
3	83693013	83693100	6.31159e-16	78	7428793	3	82571564		4	0	0	0
3	83786167	83786202	9.94702e-12	5	17019957	3	82665045		4	0	0	1
3	83820432	83820432	6.26274e-11	1	17019957	3	82665045		3	0	0	1
3	83846142	83846214	2.12143e-09	1	58335213	3	82554391		3	0	0	1
3	84607821	84607948	3.69278e-09	1	1453721	3	83535533		4	0	0	1
3	84636739	84636824	7.19288e-10	6	2317984	3	83634270		4	0	0	0
3	84678238	84678238	1.94779e-09	1	6442895	3	4693937	LOC440970	0	0	0	0
3	84705171	84705188	1.53553e-10	11	9853891	3	83663733	LOC440970	4	0	0	0
3	84734778	84734839	4.72316e-13	34	9881631	3	83710951	LOC440970	4	0	0	0
3	84746558	84746558	4.08091e-11	11	9853891	3	83663733	LOC440970	4	0	0	0
3	84758076	84758102	1.75818e-20	123	9853891	3	83663733	LOC440970	4	0	0	0
3	85018980	85019124	3.16457e-10	2	12714568	3	83579878	CADM2	2	0	0	0
3	85429230	85429256	2.63601e-09	1	6803951	3	5936004	CADM2	0	0	0	0
3	99176072	99176136	6.87875e-10	1	56012908	3	169591866		1	0	0	0
3	99441587	99441709	4.00399e-10	1	11466536	3	30735156	MIR548G/COL8A1	0	0	0	0
3	99591722	99591722	3.5808e-09	1	189125262	3	146510525	MIR548G/COL8A1/C3orf26/FILIP1L	4	0	0	0
3	99594358	99594552	1.05008e-09	12	6809783	3	161388184	MIR548G/COL8A1/C3orf26/FILIP1L	1	0	0	0
3	103768154	103768154	8.46326e-12	2	76874389	3	4187159		0	0	0	0
3	105200995	105201113	1.13145e-09	1	75527114	3	39336379	ALCAM	4	0	0	0
3	107239109	107239109	3.51168e-09	1	73093445	3	71542279	BBX	0	0	0	0
3	108333067	108333088	3.40449e-09	1	75792834	3	28306492	DZIP3	0	0	0	0
3	111667900	111668011	7.18742e-10	2	2241766	3	186570892	PHLDB2	2	0	0	0
3	112249044	112249262	2.66097e-09	1	6803840	3	3643813	ATG3	1	0	0	0
3	112334350	112334471	1.29891e-09	3	7626725	3	150117235	CCDC80	0	0	0	0
3	114849897	114849903	2.7557e-09	2	1403146	3	6723880	ZBTB20	1	0	0	0
3	116156117	116156159	2.61395e-09	1	73049445	3	23638575	LSAMP	0	0	0	0
3	122636509	122636544	3.18378e-09	1	1452081	3	62536033	SEMA5B	0	0	0	0
3	123683832	123683832	9.7954e-12	22	905453	3	125733003	CCDC14/ROPN1	1	0	1	0
3	123700362	123700410	1.83559e-09	2	4679201	3	125772230	ROPN1	0	0	1	0
3	123725515	123725515	7.34206e-14	106	61341275	3	75315400	ROPN1	0	0	1	0
3	126198059	126198128	3.39354e-09	1	36177334	3	20303947	ZXDC/UROC1	4	0	0	0
3	126567921	126568100	9.87063e-10	3	2337704	3	18157743	CHCHD6	0	0	0	0
3	126704949	126705270	2.65253e-09	1	138826490	3	41533328	PLXNA1	1	0	0	1
3	127204960	127205146	3.62049e-09	3	6780992	3	154177867		4	0	0	1
3	127316088	127316231	2.8273e-09	1	138052853	3	59423150	TPRA1/MCM2	0	0	0	0
3	127323458	127323650	2.57404e-09	1	997521	3	32883596	TPRA1/MCM2	4	0	0	0
3	127797256	127797433	4.74181e-10	1	5022693	3	194536337	SEC61A1/RUVBL1	0	0	0	1
3	128929242	128929359	4.76351e-10	8	55730982	3	156797208		0	0	0	0
3	129580651	129580750	1.22013e-10	6	13073173	3	130742029	TMCC1	4	0	0	0
3	130398106	130398106	3.42388e-10	4	13078952	3	11630963	COL6A6/PIK3R4	0	0	0	0
3	132287495	132287616	2.74495e-09	1	9811392	3	130770036	ACAD11/NPHP3-ACAD11	3	0	0	0
3	134407419	134407435	1.11864e-09	1	16828143	3	173318478		0	0	0	1
3	135049220	135049220	1.28962e-09	1	13092705	3	182237032		4	0	0	0
3	135342074	135342089	3.08588e-09	3	7432613	3	144853935		1	0	0	0
3	135527252	135527430	2.98955e-10	10	9838022	3	136608841		4	0	0	0
3	135594235	135594388	1.86707e-10	14	9846691	3	136606271		4	0	0	0
3	135687240	135687369	4.1468e-12	51	6439683	3	136804213	PPP2R3A	4	0	0	0
3	135711588	135711681	4.6056e-10	1	4470449	3	136719278	PPP2R3A	4	0	0	0
3	135774360	135774441	1.94465e-09	2	9819250	3	136795393	PPP2R3A	4	1	0	0
3	136518687	136518687	2.44168e-10	15	115453940	3	135479840	TMEM22	4	0	0	0
3	136544716	136544767	4.07938e-10	1	150224799	3	135542044	TMEM22	4	0	0	0
3	136677150	136677150	1.73063e-10	3	13065282	3	135625311	NCK1/IL20RB	4	0	0	0
3	136677677	136677677	5.41405e-12	4	13084404	3	135676132	NCK1/IL20RB	4	0	0	0
3	136700436	136700648	6.59746e-15	103	10212532	3	135671534	IL20RB	4	0	0	0
3	136782549	136782584	1.46831e-11	4	28576629	3	135773661		4	0	0	0
3	136783164	136783213	1.94175e-14	136	28576629	3	135773661		4	0	0	0
3	136795356	136795393	2.96169e-16	190	6771997	3	135731314		4	0	0	0
3	136804158	136804212	7.42533e-13	80	9827662	3	135710841		4	0	0	0
3	137535127	137535258	3.12545e-09	1	11708999	3	64476388		4	0	0	0
3	138431120	138431132	3.02615e-09	1	12637326	3	1784360	PIK3CB	1	0	0	0
3	138894946	138894946	1.38663e-09	2	9866082	3	3349500		4	0	0	0
3	142678951	142678951	2.76891e-10	5	62250745	3	27995004	PAQR9	2	0	0	0
3	143854705	143854742	1.43679e-09	1	4450788	3	189422355		0	0	0	0
3	144226677	144226727	3.23428e-09	1	9755930	3	112022870		4	0	0	0
3	145211097	145211097	3.5705e-09	1	4279142	3	30460903		1	0	0	1
3	146325952	146326052	3.56402e-09	1	2091653	3	34011761	PLSCR5	4	0	0	0
3	150288210	150288311	2.53948e-09	1	6776900	3	27597988	EIF2A	0	0	0	0
3	152824056	152824171	1.13942e-09	1	6441012	3	155477033		4	0	0	1
3	154363719	154363759	2.48245e-10	5	1449349	3	168237614		0	0	0	1
3	154681577	154681577	1.38086e-09	14	113062903	3	56304954		4	0	0	0
3	155064300	155064366	1.73251e-10	32	6774130	3	35601956		1	0	0	1
3	155523017	155523022	2.25863e-09	1	35327698	3	172471102	C3orf33	4	0	0	0
3	155595617	155595751	8.51922e-10	3	9790092	3	73731538	GMPS	4	0	0	0
3	157269740	157269790	2.68775e-09	4	1501621	3	192151469	C3orf55	1	0	0	0
3	158294258	158294366	9.87631e-10	2	7639791	3	111719330	MLF1	4	0	0	0
3	159409645	159409645	3.65374e-09	1	4680399	3	157572028	IQCJ-SCHIP1/SCHIP1/MIR3919	4	0	0	0
3	160828924	160828924	1.29184e-11	20	7615653	3	162090519	B3GALNT1	4	0	0	0
3	161057119	161057124	2.50744e-09	1	12634644	3	58038343	C3orf57	2	0	0	0
3	161452869	161453085	1.34197e-09	1	850307	3	186981468		0	0	0	1
3	161805300	161805439	1.10637e-09	3	6788063	3	162857637		4	0	0	1
3	161977197	161977346	1.34275e-09	1	2728020	3	2728533		1	0	0	1
3	162139191	162139238	1.79896e-11	147	2007078	3	163197081		4	0	0	1
3	162142140	162142230	2.73455e-12	143	2007078	3	163197081		4	0	0	1
3	163151897	163151922	2.09418e-11	41	6441465	3	162148840		4	0	0	1
3	163186902	163187059	1.66116e-11	73	6796376	3	162162380		4	0	0	1
3	163192866	163192866	2.31567e-11	86	6796376	3	162162380		4	0	0	1
3	163200911	163200973	1.24737e-12	90	4266210	3	162150159		4	0	0	1
3	163213518	163213688	7.86156e-10	63	6796376	3	162162380		4	0	0	1
3	165458807	165458886	1.56579e-09	1	41102	3	61941531		4	0	0	1
3	167495006	167495006	2.24907e-09	1	59167672	3	2199652	SERPINI1	4	0	0	0
3	169059251	169059325	6.28463e-10	7	4146333	3	118223589	MECOM	4	0	0	0
3	169078549	169078549	6.86806e-12	4	13089266	3	69524160	MECOM	1	0	0	0
3	169126969	169127073	3.2483e-09	4	58186734	3	23794893	MECOM	0	0	0	0
3	170487259	170487259	2.82308e-09	2	2126221	3	81503982		0	0	0	1
3	170686979	170686979	1.04586e-09	2	4676972	3	74540487		0	0	0	0
3	172722507	172722614	1.83135e-09	1	111320778	3	108622693	SPATA16	4	0	0	0
3	176133831	176133845	1.05314e-09	1	113732730	3	73969159		0	0	0	1
3	180912416	180912416	2.61476e-09	1	4234535	3	16162533		0	0	0	1
3	181239882	181239882	3.27753e-09	2	5018368	3	21810286		1	0	0	1
3	182637704	182637704	1.37219e-09	2	73183107	3	105163417	ATP11B	0	0	0	0
3	183240541	183240541	1.32173e-09	3	61398013	3	59744856	KLHL6	4	0	0	0
3	183738145	183738243	1.65673e-09	4	67251878	3	109615193	ABCC5/HTR3D	4	0	0	0
3	184784725	184784725	3.50753e-09	1	6773927	3	61113304	VPS8/C3orf70	1	0	0	0
3	185287764	185287764	8.87003e-12	25	76990487	3	112746286	LIPH/SENP2	0	0	1	1
3	185311050	185311050	3.23245e-11	44	1075287	3	21076041	SENP2	1	0	0	0
3	185364567	185364707	1.46815e-09	2	9841097	3	68809059	SENP2/IGF2BP2	1	0	0	0
3	185489670	185489704	9.17083e-12	13	59766477	3	170815358	IGF2BP2/C3orf65	0	0	0	0
3	185551272	185551306	3.50835e-09	3	79026667	3	25475426	IGF2BP2/C3orf65	1	0	0	0
3	186681437	186681592	8.16386e-10	1	1351230	3	131438961	ST6GAL1	4	0	0	0
3	187186863	187186885	1.75368e-09	10	529752	3	189865197		2	0	0	0
3	187768700	187769757	5.24245e-10	3	6788680	3	11707618		2	0	0	1
3	193021406	193021475	3.53434e-09	2	396521	3	120554593	ATP13A5	4	0	0	0
3	194378542	194378616	3.57308e-09	1	11129578	3	34067132	LSG1	4	0	0	0
3	194734911	194735040	9.39355e-10	3	182581576	3	145499849		1	0	0	1
4	1417966	1417998	1.03828e-09	5	2386056	4	7953943		4	0	0	1
4	4731294	4731355	6.08761e-10	6	73195104	4	3444690	LOC100507266	4	0	0	0
4	5163583	5163583	2.25474e-09	16	1453075	4	86207930	STK32B	4	0	0	0
4	6342500	6342935	1.70012e-09	1	11099650	4	85483950	PPP2R2C	4	0	0	0
4	8866533	8866633	3.57673e-09	1	1456883	4	62355500	HMX1	4	0	0	0
4	9130269	9130353	1.83238e-09	10	9993004	4	3981151		2	0	1	0
4	10504807	10505990	4.4811e-10	7	4974647	4	2294884	CLNK	4	0	0	0
4	12013825	12013968	2.67773e-10	20	4032773	4	66949642		4	0	0	1
4	12722612	12722767	3.35031e-09	4	6851016	4	34599718		1	0	0	1
4	14629748	14629748	2.37792e-10	2	73216839	4	30475655		4	0	0	1
4	15383606	15383606	1.08446e-10	11	4487379	4	61266110	C1QTNF7	2	0	0	0
4	16390549	16390549	7.80241e-10	6	6447853	4	8263567		0	0	0	1
4	17599171	17599187	2.9438e-11	1	11734540	4	7203332	LAP3/MED28	3	0	0	0
4	20948119	20948209	7.40101e-10	21	112764005	4	68502794	KCNIP4	4	0	0	0
4	26071096	26071096	1.15036e-09	1	71610007	4	42223535		0	0	0	1
4	27208590	27208590	2.19294e-09	1	716167	4	61767946		0	0	0	0
4	30690992	30691005	3.24423e-09	1	4241601	4	77982220		1	0	0	0
4	30777387	30777433	1.10993e-09	6	13120777	4	14141012	PCDH7	1	0	0	0
4	32894325	32894448	1.88995e-09	5	1464008	4	24303151		4	0	0	1
4	38508513	38508556	5.84264e-10	1	35450365	4	5677400		2	0	0	1
4	39357786	39358014	2.1535e-09	3	55642787	4	41462475	RFC1	4	0	0	0
4	40144000	40144217	1.95655e-09	3	17736809	4	179929126	N4BP2	4	0	0	0
4	40452348	40452479	3.19267e-10	7	11938273	4	181027628	RBM47	1	0	0	0
4	40496133	40496219	3.28833e-10	2	1492534	4	167322421	RBM47	1	0	1	0
4	40881682	40881682	4.93556e-10	3	7665782	4	15208750	APBB2	1	0	0	0
4	42504725	42504826	7.36845e-10	2	2618741	4	94842437	ATP8A1	4	0	0	0
4	43503755	43503888	2.17282e-11	5	3755953	4	1162694		0	0	0	0
4	43580969	43581063	1.77021e-09	1	13101782	4	30009146		0	0	0	0
4	43987106	43987106	7.68738e-10	2	10517155	4	29203553		1	0	0	1
4	57880729	57880958	2.52052e-09	1	78221807	4	20174515	POLR2B/IGFBP7	1	0	0	0
4	59694227	59694267	2.28733e-09	8	2851337	4	102855241		4	0	0	1
4	63788386	63788386	1.53249e-09	1	901388	4	61832236		4	0	0	1
4	64217207	64217207	1.01473e-13	86	9995738	4	128674030		1	1	0	0
4	67113247	67113247	3.72185e-09	1	6845751	4	75965523		1	0	0	1
4	70244099	70244182	1.31333e-09	1	7693713	4	75272863		4	0	1	1
4	70580701	70580765	2.70266e-09	4	11724738	4	35521087	SULT1B1	4	0	0	0
4	70794354	70794354	2.46082e-09	4	62345224	4	171889377	CSN1S1	0	0	0	0
4	71801930	71801953	5.97867e-10	1	4698484	4	16412022	MOBKL1A	0	0	0	0
4	73327977	73328121	1.0483e-10	9	56130642	4	178336581	ADAMTS3	4	0	0	0
4	73484866	73484979	3.4791e-09	1	2176662	4	124877059		0	0	0	0
4	74517074	74517074	3.072e-09	1	11943336	4	127429542		1	0	0	0
4	74848016	74848016	7.69673e-10	2	34285519	4	70342981	PF4/PPBP/CXCL5	1	0	0	0
4	75235383	75235383	3.6511e-09	1	11726624	4	161361082	EREG	0	0	0	0
4	76052948	76052963	3.80646e-10	4	4833379	4	113029001		4	0	0	0
4	76878955	76879098	1.6743e-09	1	79673030	4	174998897	NAAA/SDAD1	4	0	0	0
4	77202162	77202292	1.39713e-09	2	34074198	4	143165609	FAM47E	3	0	0	0
4	78767095	78767139	2.71786e-09	1	28889982	4	10303385	MRPL1	1	0	0	0
4	82019248	82019286	1.69428e-09	2	11723363	4	175050989	PRKG2	4	0	0	0
4	82521413	82521490	5.45214e-10	12	13151703	4	11935284		4	0	0	1
4	85312069	85312069	8.75746e-10	2	60762829	4	154963298		1	0	0	1
4	85439786	85439791	2.3576e-09	4	13109271	4	22469118		0	0	0	0
4	85870925	85870948	8.26052e-10	1	4861363	4	41067859	WDFY3/NCRNA00247	1	0	0	0
4	89242371	89242371	2.41614e-09	2	9685221	4	75642320		4	0	0	0
4	89765847	89765939	1.21173e-09	2	62326113	4	172576838	FAM13A	2	0	0	0
4	90224840	90224865	5.50126e-10	3	3103199	4	42350087	GPRIN3	2	0	0	0
4	90733838	90733909	2.27942e-10	3	10019569	4	147946604	SNCA	0	0	0	0
4	92538973	92539021	8.4774e-10	1	193127004	4	58510041	FAM190A/TMSL3	1	0	0	1
4	93806308	93806351	7.41136e-10	3	2725780	4	140447561	GRID2	0	0	0	0
4	95784839	95784997	1.14003e-09	3	4861533	4	183791298	BMPR1B	4	0	0	0
4	97558261	97558358	7.23531e-10	19	7674939	4	138367291		1	0	0	1
4	97963128	97963160	6.84068e-10	2	12163653	4	99088479		3	0	0	0
4	97963787	97963787	1.64262e-14	2	79936580	4	99091967		4	0	0	0
4	97964659	97964711	1.32165e-17	2	79936580	4	99091967		3	0	0	0
4	97966302	97968393	2.14275e-12	2	79936580	4	99091967		3	0	0	1
4	97990913	97991053	3.46489e-14	2	79936580	4	99091967		2	0	0	0
4	97991434	97991454	8.86976e-16	2	79936580	4	99091967		2	0	0	0
4	98313259	98313356	1.09975e-10	18	76210659	4	99388193		2	0	0	1
4	98333912	98333912	2.39853e-09	8	4699634	4	99364621		2	0	0	1
4	98768482	98768482	2.11464e-09	1	72721309	4	155044913	C4orf37	4	0	0	0
4	99271655	99271655	8.06634e-10	1	7689486	4	7335580	RAP1GDS1	3	0	0	0
4	100021847	100021847	1.48994e-09	1	12651442	4	37242182	ADH5/LOC100507053	4	0	0	0
4	100049563	100049563	3.30835e-09	1	12643249	4	7215951	LOC100507053/ADH4	4	0	0	0
4	106226424	106226424	2.11475e-09	1	62317034	4	88751430		3	0	0	0
4	112677134	112677262	1.63756e-09	1	6552828	4	185725416		1	0	0	1
4	112921705	112921705	1.3118e-09	8	34097186	4	42408441		4	0	0	0
4	115622352	115622489	1.60427e-09	1	34421766	4	157276368		1	0	0	0
4	116804901	116804935	1.71112e-09	1	1013842	4	148783402		1	0	0	1
4	118502667	118502756	2.52109e-09	1	13109486	4	153111134		0	0	0	0
4	119527321	119527321	2.67072e-21	99	12505735	4	120532956		0	0	1	1
4	119736598	119736613	6.3754e-10	1	17867545	4	118653690	SEC24D	4	0	0	0
4	119762622	119762701	2.34121e-09	3	6816976	4	165699125	SEC24D	4	0	0	0
4	120295852	120295885	1.57795e-16	82	10517833	4	166170390		1	0	1	0
4	121056498	121056595	1.32675e-09	1	77791146	4	119813609		4	0	0	1
4	121313955	121313968	1.10171e-09	13	72687130	4	130096848		1	0	0	0
4	121315681	121315681	2.00592e-09	8	72683734	4	162419980		1	0	0	0
4	121695398	121695458	2.319e-09	1	28714068	4	182207878	PRDM5	1	0	0	0
4	123473947	123473947	1.43536e-09	4	143900481	4	37976368		0	0	0	0
4	127435918	127435918	1.35492e-09	4	9683399	4	128520885		4	0	0	0
4	127722297	127722458	1.8834e-09	4	77906554	4	129264833		4	0	0	1
4	127984784	127984784	8.45553e-12	29	77906554	4	129264833		0	0	0	1
4	128125714	128125758	2.02006e-10	2	11728419	4	129370768		4	0	0	0
4	128484846	128484952	1.5854e-11	4	6822951	4	127399765		4	0	0	0
4	129186019	129186054	3.544e-09	1	1026824	4	128072800	PGRMC2	4	0	0	1
4	134147084	134147084	2.05074e-09	1	1542370	4	186932916		0	0	0	1
4	139944306	139944306	2.43284e-09	1	192200370	4	185469380	CCRN4L	1	0	0	0
4	146539591	146539756	8.70694e-10	1	115217909	4	184486097	MMAA	4	0	0	0
4	148158908	148158908	1.03064e-09	25	4696625	4	155824903		0	0	0	1
4	149202155	149202155	3.61213e-09	1	4351014	4	11027619	NR3C2	0	0	0	0
4	149816412	149816569	3.42791e-09	2	1854773	4	130008092		4	0	0	1
4	151007240	151007329	6.57013e-10	1	17590964	4	152235761	DCLK2	4	0	0	0
4	151011786	151011922	8.34179e-10	1	10015937	4	152933610	DCLK2	4	0	0	0
4	152238229	152238406	2.33784e-09	1	77706253	4	151095017		4	0	0	1
4	152601818	152601818	1.46471e-09	2	1379149	4	64649227	FAM160A1/PET112	0	0	0	0
4	153672333	153672544	7.42777e-10	1	6448408	4	25846373	TIGD4	1	0	0	0
4	158141715	158141997	1.71877e-09	1	11726886	4	72822599	GRIA2	3	0	0	0
4	159928451	159928451	2.06484e-09	1	62298231	4	16915590	C4orf45	0	1	0	0
4	163348731	163348731	2.2627e-09	1	56331443	4	15986168		1	0	0	0
4	164065560	164065592	1.25366e-09	1	1971198	4	62661769	NAF1	1	0	0	0
4	165539157	165539185	2.12706e-09	3	17008677	4	125773247		1	0	0	1
4	166134720	166134720	1.9105e-43	826	116737576	4	120405366	KLHL2	0	0	1	0
4	166139901	166139901	8.40724e-26	702	11934940	4	120389369	KLHL2	1	0	1	0
4	166141116	166141248	1.26156e-17	455	145797547	4	120248015	KLHL2	1	0	1	0
4	166144773	166144821	1.14604e-12	156	1052633	4	120215314	KLHL2	0	0	1	0
4	166152835	166152944	7.03767e-10	46	4596225	4	120496444	KLHL2	0	0	1	0
4	166159573	166159692	1.12691e-94	304	13127517	4	120222883	KLHL2	0	0	1	0
4	166159794	166159794	8.55318e-39	205	13127517	4	120222883	KLHL2	0	0	1	0
4	166171555	166171555	4.24204e-15	528	17050695	4	120489527	KLHL2	1	0	1	0
4	166173812	166174003	2.17887e-21	615	11934940	4	120389369	KLHL2	0	0	1	0
4	166175011	166175097	2.9967e-14	243	7665125	4	120402079	KLHL2	0	0	1	0
4	166175253	166175253	1.59742e-49	862	28369518	4	120271630	KLHL2	0	0	1	0
4	166188777	166188777	3.08052e-13	491	3864141	4	120266007	KLHL2/GK3P	3	0	1	0
4	166199341	166199357	1.44675e-09	36	4998488	4	120500841	KLHL2/GK3P	4	0	1	0
4	166206588	166206588	2.44785e-19	577	11098524	4	120390032	KLHL2/GK3P	0	0	1	0
4	166207856	166207856	4.68684e-14	189	6842762	4	120398236	KLHL2/GK3P	0	0	1	0
4	169962804	169962804	1.37912e-09	3	73014185	4	188165897		3	0	0	1
4	170763856	170763978	1.41769e-09	10	11934728	4	18147151		2	0	0	1
4	170885571	170885676	2.84005e-11	3	73196062	4	6025003	LOC100506085	4	0	0	0
4	171881321	171881321	2.04249e-09	3	6816430	4	8495435		3	0	0	1
4	174010904	174010904	2.77566e-09	1	74824174	4	70389988		1	0	0	0
4	174046674	174046702	2.50422e-09	7	17599855	4	22484936		4	0	0	0
4	174102780	174102780	1.37906e-09	1	55881873	4	97659225	GALNT7	0	0	0	0
4	176995708	176995742	6.77709e-10	2	12509603	4	7593732	WDR17	4	0	0	0
4	177258659	177258659	7.73942e-10	1	10006356	4	164733939	SPCS3	3	0	0	0
4	178499454	178499476	2.49149e-09	1	2850396	4	102968448		0	0	0	1
4	178771587	178771645	1.81048e-09	1	1827814	4	84854953	LOC285501	4	0	0	0
4	183415376	183415376	3.17305e-09	2	10005919	4	178170776	ODZ3	3	0	0	0
4	187316671	187316671	3.01378e-09	1	10017973	4	164387952	LOC285441	0	0	0	0
4	187619780	187619783	1.49163e-09	1	11931610	4	16523621	FAT1	4	0	0	0
4	188094967	188095144	2.26781e-09	1	12646747	4	5648853		4	0	0	1
4	188583963	188583990	2.34064e-09	5	73199995	4	6955801		4	0	0	1
4	189309137	189309413	3.14991e-09	5	12643614	4	114718526		2	1	1	0
5	1672747	1672977	1.16804e-09	2	56111454	5	167124677		4	0	0	0
5	1743322	1743357	1.13789e-09	3	73742831	5	23707372		4	0	0	0
5	2147345	2147476	2.31348e-09	1	4865623	5	55019028		3	0	0	1
5	2480834	2481038	1.72276e-09	1	1435977	5	20150939		4	0	0	1
5	2736908	2737008	8.08627e-10	3	36021291	5	65751525	IRX2/C5orf38	4	0	0	0
5	3587123	3587269	6.13309e-10	1	58085989	5	33612717	IRX1	1	0	0	1
5	6827753	6827814	3.13961e-09	2	4921421	5	161247440	MIR4278	4	0	0	0
5	7379979	7380060	2.19277e-10	11	4587090	5	178074565	ADCY2	1	0	0	0
5	7831017	7831136	2.1113e-09	6	501247	5	134353547	ADCY2/C5orf49	0	0	0	0
5	8033512	8033587	4.67049e-10	2	34038436	5	124798674		2	0	0	0
5	8147582	8147668	2.88307e-09	2	154625	5	64985573		4	0	0	0
5	8539270	8539270	3.45654e-09	1	2628155	5	2284811		4	0	0	1
5	11868132	11868336	1.36747e-09	3	4975735	5	1830405	CTNND2	1	0	0	0
5	16006414	16006498	4.67855e-10	2	12332175	5	175919709		0	0	0	1
5	16710101	16710117	3.29674e-09	1	116400790	5	32749155	MYO10	1	0	0	0
5	17710937	17710937	1.40122e-09	1	336171	5	8180047		0	0	0	1
5	18805964	18805964	7.81816e-10	5	72765548	5	79914619		0	0	0	1
5	19806465	19806465	1.62577e-09	1	72807229	5	175843932	CDH18	3	0	0	0
5	20795458	20795522	1.77031e-10	8	159881	5	34067111		4	0	1	0
5	20810936	20811100	2.30738e-19	151	7735766	5	34388984		1	0	1	1
5	20827700	20827865	1.21056e-16	103	1899094	5	34371251		0	0	1	1
5	20832749	20832755	2.2456e-44	207	12521641	5	34377563		4	0	1	1
5	20832925	20832925	1.8904e-22	152	5012523	5	34372740		4	0	1	1
5	20833387	20833476	5.08903e-14	21	6894106	5	34372821		4	0	1	1
5	20835959	20835959	2.39315e-23	201	5012525	5	34372692		0	0	1	1
5	20841845	20841845	4.24303e-35	197	12521641	5	34377563		1	0	1	1
5	20874505	20874505	5.06644e-17	110	13190191	5	34327749		0	0	1	1
5	20876427	20876553	1.04411e-14	141	11747776	5	34329419		0	0	1	1
5	20882851	20882915	6.82406e-11	51	149036397	5	34349364		2	0	1	0
5	20936962	20937089	5.37388e-19	41	297600	5	34138719		0	0	1	0
5	21463913	21463938	1.81261e-22	175	13174012	5	37403161	GUSBP1	2	0	1	0
5	21490670	21490689	4.43153e-16	41	4143438	5	34157058	GUSBP1	0	0	1	0
5	21491512	21491512	3.73792e-30	52	4143438	5	34157058	GUSBP1	0	0	1	0
5	21496342	21496581	1.62005e-12	38	4143438	5	34157058	GUSBP1	0	0	1	0
5	22182999	22182999	1.43677e-10	48	465073	5	70885538	CDH12/PMCHL1	4	0	1	0
5	23530592	23530592	1.8174e-09	12	6891140	5	107781396	PRDM9	0	0	0	0
5	24710946	24710972	6.29169e-10	1	190052123	5	161195255		0	0	0	0
5	25932750	25933008	1.63274e-09	1	4467721	5	171709191		4	0	0	1
5	27702946	27702946	1.01528e-09	8	9327056	5	117143718		0	0	0	0
5	29388298	29388331	8.18378e-10	3	2962590	5	2708511		0	0	0	1
5	31025869	31025869	3.32696e-09	1	1867714	5	34716120		4	0	0	0
5	34114300	34114300	1.08647e-30	28	62354373	5	20778303	C1QTNF3-AMACR/C1QTNF3	0	0	1	0
5	34183718	34183872	2.90392e-10	11	7380901	5	21408872		0	0	1	1
5	34315059	34315333	1.54346e-09	2	55833568	5	20715570		0	0	1	1
5	34337148	34337255	2.26758e-57	55	72749154	5	20666309		0	0	1	1
5	34362201	34362201	2.83618e-21	91	13189842	5	20672643		0	0	1	1
5	34554790	34554790	6.25948e-10	4	62391742	5	126164227		3	0	0	1
5	36736906	36737000	2.12403e-09	2	12188864	5	37751455		4	0	0	0
5	36755246	36755259	3.7032e-19	58	2910704	5	37827225		4	0	0	0
5	36780091	36780091	3.51894e-09	1	2161563	5	37780667		4	0	0	0
5	37696134	37696304	1.80483e-09	1	72732558	5	36695072	WDR70	4	0	0	0
5	37696679	37696780	1.9875e-10	1	72732558	5	36695072	WDR70	0	0	0	0
5	37706016	37706027	3.92724e-14	1	10491376	5	36702442	WDR70	4	0	0	0
5	37765505	37765530	7.58229e-15	17	1846693	5	36761344	WDR70	4	0	0	0
5	37780919	37780991	2.49452e-12	29	7713804	5	36780390		4	0	0	0
5	37845142	37845161	1.23839e-11	12	1846693	5	36761344	GDNF	4	0	0	0
5	38956630	38956697	2.27653e-10	5	17058759	5	160531764	RICTOR	0	0	0	0
5	40771943	40771946	2.39072e-09	1	1553847	5	17430052	TTC33/PRKAA1	1	0	0	0
5	55922511	55922511	1.08503e-16	104	79043559	5	35467277		1	0	0	0
5	59974054	59974107	1.06537e-09	7	72772135	5	85305676	DEPDC1B	1	0	0	0
5	60822592	60822637	3.36312e-10	8	114487734	5	59805730	ZSWIM6	4	0	0	0
5	61735106	61735106	3.10103e-09	1	59849318	5	1766729	IPO11	4	0	0	0
5	68878655	68878768	1.03847e-09	1	6452796	5	70780589	GTF2H2C/GTF2H2D	0	0	1	0
5	68936893	68936981	3.02817e-10	10	6452796	5	70780589	LOC100272216/GUSBP3	0	0	1	0
5	68939313	68939313	3.23436e-10	1	6452796	5	70780589	LOC100272216/GUSBP3	0	0	1	0
5	68954363	68954446	1.05621e-19	37	6452796	5	70780589	GUSBP3	0	0	1	0
5	68983434	68983523	1.05092e-09	11	6452796	5	70780589	GUSBP3	0	0	1	0
5	68985505	68985642	8.44399e-18	31	6452796	5	70780589	GUSBP3	0	0	1	0
5	69030448	69030674	3.81271e-10	5	7711253	5	70774667		0	0	1	1
5	69048656	69048862	1.02046e-11	17	6452796	5	70780589		0	0	1	1
5	69076503	69076546	1.0969e-12	18	6452796	5	70780589		0	0	1	1
5	69076736	69077054	6.71708e-12	10	6452796	5	70780589		0	0	1	1
5	69098055	69098261	5.08377e-12	17	6452796	5	70780589		0	0	1	1
5	69116400	69116453	1.97592e-13	28	6452722	5	70763059		0	0	1	1
5	69123504	69123504	1.00316e-11	17	7446049	5	70748580		0	0	1	1
5	69138704	69138769	8.73688e-12	17	6452796	5	70780589		0	0	1	1
5	69179016	69179175	3.65177e-17	23	6452796	5	70780589		0	0	1	1
5	69203239	69203251	1.21891e-31	75	4290985	5	21409572		0	0	1	1
5	69225594	69225594	1.14684e-12	16	10941892	5	21409030		0	0	1	1
5	69240508	69240549	5.12666e-11	15	6452796	5	70780589		0	0	1	1
5	69273460	69273610	2.67902e-09	1	7725683	5	68219714		0	0	1	1
5	69309732	69309732	3.83318e-13	35	7445931	5	22100343	SERF1A/SERF1B	0	0	1	0
5	69314856	69314856	1.74088e-09	3	6452045	5	22054565	SERF1A/SERF1B	0	0	1	0
5	69436227	69436377	1.60656e-09	1	7725683	5	68219714	LOC100170939	0	0	1	0
5	69442754	69443000	5.73127e-13	19	6452796	5	70780589	LOC100170939	0	0	1	0
5	69454701	69454801	1.97439e-09	1	6452796	5	70780589	LOC100170939	0	0	1	0
5	69469257	69469298	4.73092e-11	15	6452796	5	70780589	LOC100170939	0	0	1	0
5	69484181	69484181	1.14628e-12	16	10941892	5	21409030	LOC100170939	0	0	1	0
5	69498569	69498657	3.33382e-10	7	6452796	5	70780589	LOC100170939	0	0	1	0
5	69500989	69500989	3.83205e-10	1	6452796	5	70780589	LOC100170939	0	0	1	0
5	69516619	69516707	1.81299e-09	1	6452796	5	70780589	LOC100170939	0	0	1	0
5	69517913	69517913	2.48005e-12	24	6452796	5	70780589	LOC100170939	0	0	1	0
5	69519039	69519039	6.70741e-10	1	6452796	5	70780589	LOC100170939	0	0	1	0
5	69534104	69534187	9.78635e-20	37	6452796	5	70780589	LOC100170939	0	0	1	0
5	69544798	69544926	1.51272e-09	5	651076	5	68450955		0	0	1	0
5	69546691	69546850	5.14131e-17	23	6452796	5	70780589		0	0	1	0
5	69563173	69563262	1.09074e-09	11	6452796	5	70780589		0	0	1	0
5	69565245	69565382	1.08513e-17	30	6452796	5	70780589		0	0	1	0
5	69656547	69656865	7.41676e-10	2	6452796	5	70780589		0	0	1	1
5	69672899	69672956	4.79346e-13	17	6452796	5	70780589		0	0	1	1
5	69695429	69695494	9.78082e-12	17	6452796	5	70780589	GTF2H2B	0	0	1	1
5	69717934	69718013	7.56668e-11	64	239591	5	68493773	GTF2H2B	0	0	1	0
5	69733811	69733899	1.98958e-10	3	6452796	5	70780589	GTF2H2B	0	0	1	0
5	69800414	69800447	1.87007e-12	2	6452900	5	70801354	SMA5/LOC100049076	0	0	1	0
5	69834188	69834242	2.74595e-09	5	10073617	5	70929757	SMA5/LOC100049076	0	0	1	0
5	69860808	69860846	3.25429e-14	12	7444180	5	70932002	SMA5/LOC100049076	0	0	1	0
5	70070499	70070585	3.54403e-11	10	10038816	5	68674060		0	0	1	1
5	70078305	70078317	1.72195e-32	76	4290985	5	21409572		0	0	1	1
5	70100643	70100643	1.14082e-12	16	10941892	5	21409030		0	0	1	1
5	70184814	70184814	3.02541e-13	35	4571431	5	22100665	SERF1A/SERF1B	0	0	1	1
5	70189933	70189933	2.99229e-09	1	6452045	5	22054565	SERF1A/SERF1B	0	0	1	1
5	70267011	70267011	8.42343e-10	1	10474306	5	89069875	SMN1/SMN2/NAIP	0	0	1	0
5	70356683	70356762	8.9179e-11	62	239591	5	68493773	GTF2H2/LOC647859	0	0	1	0
5	70359523	70359561	3.42375e-09	1	62371692	5	68627209	GTF2H2/LOC647859	0	0	1	0
5	70373849	70373965	4.04699e-10	20	4976194	5	68631076	GTF2H2/LOC647859	0	0	1	0
5	70375912	70376015	3.64322e-09	1	2972377	5	68540368	GTF2H2/LOC647859	0	0	1	0
5	70399028	70399028	8.65533e-10	1	10474306	5	89069875	LOC647859	4	0	1	1
5	72441814	72441892	1.88054e-09	4	10940121	5	66996120	TMEM171	4	0	0	0
5	77179665	77179677	2.72137e-09	1	66615004	5	103494033		4	0	0	0
5	77455417	77455565	3.25215e-09	1	10072758	5	162203451	AP3B1	2	0	0	0
5	79065251	79065251	2.11635e-09	3	10805751	5	23495320	CMYA5	4	0	0	0
5	82513149	82513297	2.77336e-09	1	188291413	5	159006548	XRCC4	1	0	0	0
5	82530807	82530902	4.10055e-10	23	11739307	5	157677264	XRCC4	2	0	0	0
5	84648126	84648126	2.04459e-09	14	4705578	5	113065739		4	0	0	0
5	85728706	85728726	2.83569e-09	1	1363142	5	97446816		1	0	0	0
5	86738295	86738295	4.54741e-12	2	116552258	5	87857702		4	0	0	0
5	86856605	86856627	1.2317e-11	4	34960	5	87987689		4	0	0	0
5	87194690	87194793	5.24604e-11	3	3923450	5	30224028		1	0	0	1
5	87356551	87356650	9.43488e-11	1	1283616	5	88363518		3	0	0	0
5	87413212	87413285	2.53676e-09	3	3822763	5	9120207		4	0	0	0
5	87495503	87495572	1.73942e-10	2	6860971	5	88552414	TMEM161B	4	0	0	0
5	88032029	88032029	3.67941e-09	1	13158484	5	87006055	MEF2C	0	0	0	0
5	88552439	88552540	1.5165e-12	23	10050759	5	87246172		4	0	0	1
5	90913080	90913080	2.39911e-10	42	9764247	5	97882697		1	0	0	0
5	92982949	92982954	2.53504e-09	1	11167741	5	155122182	FAM172A/MIR2277	2	0	0	0
5	93519773	93519898	1.89821e-09	1	10051053	5	29465803	KIAA0825	1	0	0	0
5	95221857	95221933	4.0956e-10	4	11744796	5	34993215	ELL2	0	0	0	0
5	96210344	96210394	2.16694e-09	1	415623	5	110869740	ERAP2	1	0	0	0
5	96804617	96804617	1.71599e-09	3	13355553	5	110280028		1	0	0	1
5	98765767	98765767	3.94537e-44	186	2126229	5	99773380		0	0	1	1
5	98839308	98839327	2.36185e-09	1	1993517	5	99906966		4	0	1	1
5	98854276	98854369	6.48299e-28	88	143627748	5	99893309		0	0	1	1
5	98865397	98865397	3.01163e-29	65	7380901	5	21408872		0	0	1	1
5	99671385	99671385	1.25699e-10	9	6594343	5	98650208		0	0	1	0
5	99677339	99677525	1.61656e-22	93	10477954	5	98674690		2	0	1	0
5	99689738	99689787	1.14737e-11	12	11240989	5	98649609		0	0	1	0
5	99699204	99699242	1.36562e-09	1	62375872	5	98693715	LOC100133050	0	0	1	0
5	100029970	100030072	1.56477e-12	34	67672339	5	101030672		4	0	0	0
5	100371643	100371693	6.1654e-10	12	16897819	5	67716281		0	0	0	1
5	100429864	100429864	5.32252e-10	2	1593077	5	101602725		4	0	0	1
5	106034098	106034300	3.7931e-11	1	10866713	5	158918894		0	0	0	0
5	107317457	107317457	3.53332e-09	1	2935624	5	2688597	FBXL17	1	0	0	0
5	107542580	107542585	3.10563e-09	1	150428924	5	162547907	FBXL17	0	0	0	0
5	114513322	114513372	3.18354e-09	2	76596544	5	113288436	TRIM36	0	0	0	0
5	115604632	115604632	1.86717e-09	1	11748007	5	68209687	COMMD10	0	0	0	0
5	116032168	116032334	2.18089e-10	5	13183977	5	1223730		0	0	0	1
5	117610995	117611061	9.04969e-10	1	168331	5	141374963		2	0	0	1
5	118484554	118484554	2.06636e-09	2	4958125	5	132484208	DMXL1	1	0	0	0
5	118650537	118650537	2.64556e-09	2	1493474	5	25045939	TNFAIP8	0	0	0	0
5	122148853	122148895	8.66371e-10	1	10074819	5	2215335	SNX2	1	0	0	0
5	125836631	125836631	7.0775e-10	1	75722727	5	175229727	GRAMD3	1	0	0	0
5	128987888	128987960	1.03704e-09	9	72784226	5	104314575	ADAMTS19	4	0	0	0
5	129185688	129185848	2.61301e-09	9	35286479	5	104994721		4	0	0	0
5	129575061	129575090	2.71883e-10	19	2434560	5	28338116		0	0	0	1
5	129642929	129642988	1.86485e-09	1	10066308	5	131790616		4	0	0	0
5	129941522	129941553	9.08426e-12	10	6894249	5	131797547		4	0	0	1
5	129997205	129997309	2.45674e-12	45	10074490	5	131340032		4	0	0	0
5	130001362	130001376	6.38487e-17	117	17516457	5	131590387		4	0	0	0
5	130054214	130054274	1.23435e-10	7	162889	5	131624386		4	0	0	0
5	130220271	130220300	2.44764e-09	1	13162424	5	131508364		4	0	0	1
5	130227278	130227278	6.22716e-17	66	2240525	5	131315884		4	0	0	1
5	130246328	130246433	1.7282e-09	1	247008	5	131447104		4	0	0	1
5	130247078	130247211	5.32024e-16	9	2240525	5	131315884		4	0	0	1
5	130327530	130327530	1.29907e-09	8	6596070	5	131556174		4	0	0	1
5	130399176	130399333	1.058e-09	1	13162424	5	131508364		4	0	0	0
5	130412932	130413006	2.26864e-17	52	247008	5	131447104		4	0	0	1
5	130688298	130688425	2.20591e-12	43	7734115	5	131792058	CDC42SE2	4	0	0	0
5	130840353	130840365	1.99303e-09	1	739719	5	131872865	RAPGEF6	2	0	0	0
5	130860820	130860869	1.81488e-09	1	62391350	5	129859068	RAPGEF6	4	0	0	0
5	130907846	130908035	6.73145e-10	13	10078543	5	84460194	RAPGEF6	4	0	0	0
5	130955407	130955511	9.87788e-15	3	13181096	5	129584711	RAPGEF6	4	0	0	0
5	131148975	131149072	1.63391e-09	3	17687782	5	129705712	FNIP1	4	0	0	0
5	131342080	131342098	1.18818e-09	1	17597813	5	130097997	ACSL6	4	0	0	0
5	131478814	131478814	1.31924e-13	67	12652579	5	130140680		4	0	0	0
5	131485339	131485422	1.91964e-14	139	13181096	5	129584711		4	0	0	0
5	131536609	131536752	2.08395e-14	3	971891	5	129573666	P4HA2	4	1	0	0
5	131586440	131586548	7.43947e-10	3	12518350	5	130096260	PDLIM4	4	0	0	0
5	131652551	131652567	2.45682e-11	14	10059880	5	129650671	SLC22A4/LOC553103	4	0	0	0
5	131670541	131670556	5.16055e-13	34	6596011	5	130648454	SLC22A4/LOC553103	4	0	0	0
5	131694040	131694040	6.26024e-11	2	971891	5	129573666	SLC22A4/LOC553103/MIR3936/SLC22A5	4	0	0	0
5	131726976	131727133	8.4744e-11	2	971891	5	129573666	SLC22A5/C5orf56	4	0	0	0
5	134903677	134903677	5.48175e-10	14	1872776	5	1999714	CXCL14	0	0	0	0
5	135488485	135488485	1.25932e-09	1	1115494	5	165366834	SMAD5-AS1/SMAD5	1	0	0	0
5	138312295	138312295	3.46872e-09	1	1433026	5	150131987	SIL1	0	0	0	0
5	138747877	138747907	6.63702e-10	5	4128293	5	27853364	LOC389333/SPATA24/DNAJC18	0	0	0	0
5	139094171	139094201	1.25949e-09	1	17286171	5	138055308		4	0	0	1
5	139485236	139485236	3.15579e-09	2	249656	5	141578632	PURA	0	0	0	0
5	139864300	139864393	3.28362e-09	2	4321767	5	162965894	ANKHD1/ANKHD1-EIF4EBP3	0	0	0	0
5	143053608	143053720	4.2754e-10	1	1533106	5	126087712		4	0	0	1
5	144600176	144600326	2.87907e-11	16	7714980	5	143578326		4	0	0	1
5	144661065	144661154	1.07865e-11	63	1895148	5	143608442		4	0	0	0
5	146382116	146382116	2.12721e-11	76	4410661	5	96595660	PPP2R2B	1	0	0	0
5	146438806	146438806	1.33197e-09	2	75996996	5	96713102	PPP2R2B	1	0	0	0
5	149378050	149378050	3.46731e-09	1	255741	5	168896427	SLC26A2/TIGD6/HMGXB3	0	0	0	0
5	149716267	149716375	3.2818e-09	1	6452117	5	18163594		3	0	0	1
5	151135005	151135048	4.83974e-10	3	349457	5	19456375	ATOX1/G3BP1	0	0	0	0
5	151244263	151244263	3.53854e-09	1	17588991	5	1501695	GLRA1	1	0	0	0
5	154841075	154841139	1.69077e-09	2	17593648	5	30602550		4	0	0	0
5	155010267	155010267	8.4084e-10	1	6892489	5	121511396		4	0	0	1
5	158406812	158406812	5.21975e-10	1	10070654	5	63972971	EBF1	1	0	0	0
5	165553290	165553329	3.69487e-09	1	3828686	5	179751111		0	0	0	1
5	168430647	168430647	2.69447e-09	2	536050	5	80290758	SLIT3/MIR218-2	3	0	0	0
5	169301615	169301662	3.08882e-09	1	4701728	5	6386041	DOCK2/FAM196B	0	0	0	0
5	170004136	170004136	2.47919e-09	1	4554258	5	120875864	KCNIP1/KCNMB1	0	0	0	0
5	170065977	170066042	2.21383e-09	9	2905602	5	137026813	KCNIP1/KCNMB1	2	0	0	0
5	171548769	171548769	3.20362e-09	2	72775082	5	103557199	STK10	4	0	0	0
5	172380977	172381090	6.08204e-10	2	252369	5	16659864	ERGIC1/LOC100268168/RPL26L1	4	0	0	0
5	173031838	173032006	2.90316e-09	1	1989820	5	135996417	LOC285593/BOD1	0	0	0	0
5	173033016	173033016	2.58351e-09	1	2511961	5	98878673	BOD1	1	0	0	0
5	173337070	173337070	1.3708e-09	2	4619984	5	62708211	CPEB4	4	0	0	0
5	174404096	174404135	4.24279e-10	3	7704109	5	94556685		4	0	0	1
5	174904831	174904878	2.20423e-10	6	32129	5	11343200	SFXN1	0	0	0	0
5	175489538	175489719	3.21251e-12	8	7703727	5	177057437		0	0	1	0
5	175490375	175490383	1.78099e-17	10	834549	5	177003418		0	0	1	0
5	175516470	175516515	2.65687e-13	5	337361	5	177003042	FAM153B	0	0	1	0
5	175531993	175531993	2.98902e-11	8	335485	5	176993284	FAM153B	0	0	1	0
5	175537894	175537894	1.33124e-13	10	13176150	5	177481143	FAM153B	0	0	1	0
5	175546574	175546638	3.27844e-17	10	461259	5	177002089	FAM153B	0	0	1	0
5	175654003	175654097	2.11988e-15	10	337362	5	177003213	C5orf25	0	0	1	0
5	175685532	175685558	1.18243e-09	1	7703727	5	177057437	C5orf25	4	0	1	0
5	177091933	177091981	5.93387e-17	8	13164495	5	175766479	LOC202181	1	0	1	0
5	177097717	177097884	1.9284e-13	31	13169783	5	175764368	LOC202181	0	0	1	0
5	177110240	177110415	1.94887e-14	75	2098606	5	175598346	LOC202181	0	0	1	0
5	177112516	177112516	4.36999e-21	93	35345121	5	175614758	LOC202181	4	0	1	0
5	177171390	177171426	1.44962e-35	117	7443800	5	175559839	FAM153A	0	0	1	0
5	177208503	177208703	1.02154e-19	3	77525984	5	175586599	FAM153A	4	0	1	1
5	177212583	177212724	3.21313e-11	3	77525984	5	175586599	FAM153A	4	0	1	0
5	177219451	177219451	2.0743e-09	1	6556243	5	175597080	FAM153A	4	0	1	0
5	177250342	177250745	6.28866e-14	67	4868608	5	175580605		0	0	1	1
5	177251015	177251058	1.78159e-09	2	17078193	5	175573635		0	0	1	1
5	177251256	177251465	4.7785e-26	87	6556243	5	175597080		4	0	1	1
5	177435135	177435335	3.46807e-18	3	183931511	5	175564977	PROP1/FAM153C	2	0	1	0
5	177457552	177457620	2.59816e-11	22	7712082	5	175618617	FAM153C	0	0	1	0
5	178303961	178303961	4.44741e-10	6	6875852	5	79317779	ZNF354B/ZFP2	0	0	0	0
6	1000351	1000462	2.90922e-10	1	1038890	6	42369308	LOC285768	1	0	0	0
6	1281109	1281132	8.76088e-10	3	205506	6	40501953		2	0	0	0
6	1664653	1664810	1.8719e-09	2	3804123	6	25576377	GMDS	4	0	0	0
6	2958983	2959035	1.64986e-09	7	9498358	6	149779665	SERPINB6	4	0	0	0
6	3634413	3634568	1.9354e-09	2	9388358	6	125015870		1	0	0	1
6	4396360	4396423	9.70105e-10	1	9384284	6	155430263		0	0	0	1
6	6557804	6557965	4.9652e-10	10	4870414	6	156308640	LY86-AS1	1	0	0	0
6	8426586	8426586	2.37105e-09	4	6454213	6	82025692	SLC35B3	4	0	0	0
6	13594368	13594406	2.36198e-09	2	13214068	6	78048799	SIRT5	1	0	0	0
6	14540248	14540395	9.52087e-10	4	9375901	6	132943466		3	0	0	1
6	15263085	15263166	2.56394e-10	20	2145049	6	87545780	JARID2	4	0	0	0
6	24425446	24425446	5.32045e-10	2	9402216	6	130432420	MRS2/GPLD1	4	0	0	0
6	25682577	25682614	1.17819e-09	3	35984974	6	27410422	SCGN	1	0	0	0
6	25772475	25772638	2.77999e-09	9	1679709	6	28228342	SLC17A4/SLC17A1	4	0	0	0
6	25841069	25841121	1.92173e-19	317	10484399	6	27534528	SLC17A1/SLC17A3	4	0	0	0
6	25878114	25878114	1.33158e-09	6	73401122	6	27036482	SLC17A3	4	0	0	0
6	26072357	26072502	1.17525e-11	66	71537572	6	27970715	HIST1H1C/HFE	4	0	0	0
6	26168231	26168231	2.56516e-09	1	72981038	6	103999480	HIST1H1E/HIST1H2BD/HIST1H2BE	1	0	0	0
6	26306704	26306736	1.47735e-09	3	7760223	6	49592233		1	0	0	0
6	26336527	26336571	1.84833e-12	24	13195040	6	27413924		4	0	0	1
6	26354099	26354246	8.14205e-17	252	10484399	6	27534528	BTN3A2	4	0	0	1
6	26361307	26361389	4.94973e-25	45	72845208	6	27395664	BTN3A2	4	0	0	1
6	26362560	26362560	4.11921e-15	81	13195040	6	27413924	BTN3A2	3	0	0	0
6	26362649	26362649	1.79962e-26	361	13191474	6	27413345	BTN3A2	3	0	0	0
6	26372799	26372827	6.01151e-11	9	10484399	6	27534528	BTN3A2/BTN2A2	4	0	0	0
6	26374339	26374347	2.42174e-13	55	10484399	6	27534528	BTN3A2/BTN2A2	4	0	0	0
6	26376117	26376125	2.36976e-10	7	35984974	6	27410422	BTN3A2/BTN2A2	4	0	0	0
6	26377850	26377985	7.96033e-19	341	10484399	6	27534528	BTN3A2/BTN2A2	4	0	0	0
6	26381376	26381389	2.55796e-27	56	12189640	6	27474657	BTN3A2/BTN2A2	4	0	0	0
6	26390705	26390839	5.62162e-11	63	200964	6	27866943	BTN3A2/BTN2A2/BTN3A1	4	0	0	0
6	26510580	26510615	4.07321e-16	285	9368529	6	27684631	BTN1A1/HCG11	4	0	0	0
6	26555605	26556137	7.7036e-13	179	9368529	6	27684631	HMGN4	4	0	0	0
6	26620264	26620311	1.29448e-13	204	71559070	6	28038929	ABT1/ZNF322A	4	0	0	0
6	26628097	26628097	2.81558e-11	103	200994	6	27813813	ZNF322A	4	0	0	0
6	26662617	26662706	2.97197e-09	2	200972	6	27858837	ZNF322A	4	0	0	0
6	26662881	26662913	1.28259e-10	32	9380012	6	27684654	ZNF322A	4	0	0	0
6	26678194	26678253	2.5125e-17	230	35744819	6	28318331	ZNF322A	0	0	1	1
6	26702488	26702488	1.86988e-13	79	9366718	6	28205502		1	0	1	1
6	26737943	26738109	4.69588e-10	20	149976	6	27987776		0	0	1	1
6	26738915	26739059	2.6265e-09	1	200477	6	27769705		0	0	1	1
6	26739420	26741095	6.24686e-10	15	9461407	6	27745738		1	0	1	1
6	26743235	26743443	1.69574e-09	2	200477	6	27769705		4	0	1	1
6	26743541	26743853	3.1615e-18	157	200480	6	27773664		4	0	1	1
6	26791399	26791458	3.04914e-16	232	7750526	6	28336004		0	0	1	1
6	26799492	26799492	2.90216e-09	1	9380069	6	28203300		4	0	1	1
6	26818929	26818972	8.09913e-22	438	9366718	6	28205502		4	0	1	1
6	26819789	26819807	1.3263e-16	269	1736904	6	28219270	GUSBL1	4	0	1	1
6	26823702	26823798	9.13071e-15	125	9393909	6	28207200	GUSBL1	4	0	1	1
6	26825090	26825090	8.20307e-15	100	35875412	6	28331818	GUSBL1	1	0	1	1
6	26835580	26835771	9.79857e-14	48	967005	6	28210688	GUSBL1	4	0	1	1
6	26843307	26843324	4.25982e-12	38	9366718	6	28205502	GUSBL1	4	0	1	0
6	26867974	26868013	7.79037e-20	333	13199081	6	28331834	GUSBL1	4	0	1	0
6	26869114	26869114	3.36452e-20	387	4713140	6	28097193	GUSBL1	4	0	1	0
6	26878841	26878889	3.69012e-10	2	41270589	6	28403440	GUSBL1	4	0	1	0
6	26880413	26880413	6.35504e-12	47	13199081	6	28331834	GUSBL1	4	0	1	0
6	26880958	26880958	9.98495e-17	205	853684	6	28294550	GUSBL1	4	0	1	0
6	26883360	26883365	4.93172e-20	371	9461455	6	28329731	GUSBL1	4	0	1	0
6	26887591	26887617	1.20714e-20	367	13199081	6	28331834	GUSBL1	0	0	1	0
6	26922129	26922188	1.40649e-20	309	35875412	6	28331818	GUSBL1/NCRNA00240	4	0	1	0
6	26949712	26949712	2.24163e-12	50	35875412	6	28331818	NCRNA00240	4	0	1	0
6	26967412	26967412	1.71448e-12	15	41270589	6	28403440	NCRNA00240/LOC100270746	4	0	1	0
6	27005497	27005544	3.26027e-09	1	910265	6	50916609	NCRNA00240/LOC100270746	1	0	0	1
6	27007677	27007756	2.60788e-26	253	35744819	6	28318331	NCRNA00240/LOC100270746	4	0	1	1
6	27008140	27008239	5.2434e-11	2	77450054	6	28083949	NCRNA00240/LOC100270746	4	0	1	1
6	27066356	27066405	5.60921e-12	19	2859356	6	28465355		4	0	0	0
6	27153512	27153631	1.64773e-09	2	41270589	6	28403440		4	0	0	0
6	27171711	27171711	1.24901e-33	272	13214023	6	28332141		4	0	0	0
6	27221466	27221466	5.54743e-21	33	72854556	6	28388861	PRSS16	4	0	0	0
6	27304538	27304572	1.68602e-09	6	150021957	6	28452736	FKSG83	4	0	0	0
6	27322855	27323041	2.0838e-12	5	12663002	6	28441634	ZNF204P	4	0	0	0
6	27343671	27343755	1.27426e-13	6	72854556	6	28388861	ZNF204P/ZNF391	0	0	0	0
6	27404586	27404586	2.32848e-24	64	116018523	6	26357234	ZNF184	4	0	0	0
6	27423567	27423613	6.25591e-18	197	9393715	6	26375645	ZNF184	4	0	0	0
6	27443201	27443347	2.89072e-09	6	9393713	6	26373678	ZNF184	4	0	0	0
6	27489810	27489857	2.73567e-22	67	72843734	6	26448344		4	0	0	0
6	27619731	27619737	2.55598e-09	1	17831009	6	131175997		1	0	0	0
6	27676766	27676838	9.35508e-18	235	13190739	6	26587373	LOC100507173	4	0	0	0
6	27748014	27748024	1.24707e-17	160	1977199	6	26466389		4	0	1	0
6	27837226	27837226	6.69345e-20	203	35400317	6	26593275	HIST1H2AL/HIST1H1B/HIST1H3I/HIST1H4L	4	0	0	0
6	28002387	28002432	8.0427e-20	246	13198716	6	26582035		4	0	0	1
6	28025244	28025244	4.98137e-10	8	13216828	6	26373507		4	0	0	0
6	28034001	28034001	9.18218e-21	246	9379875	6	26444732	ZNF165	4	0	0	0
6	28051710	28051795	1.38863e-14	69	3734542	6	26468326	ZNF165/ZSCAN12P1	4	0	0	0
6	28107662	28107662	1.57581e-23	311	34565965	6	26350810	ZSCAN16/ZNF192	4	0	0	0
6	28137368	28137568	1.84691e-27	295	13195402	6	26463575	ZNF192/ZNF389	4	0	0	0
6	28137618	28137649	5.70471e-14	80	9379875	6	26444732	ZNF192/ZNF389	4	0	0	0
6	28141567	28141567	1.20614e-13	84	10456045	6	26404958	ZNF192/ZNF389	4	0	0	1
6	28159050	28159050	3.16539e-09	1	62435384	6	77513170		4	0	0	0
6	28203026	28203041	2.71367e-56	646	13198716	6	26582035	LOC222699/ZNF193/ZKSCAN4	4	0	0	0
6	28203335	28203446	1.34944e-11	77	9393713	6	26373678	LOC222699/ZNF193/ZKSCAN4	4	0	0	0
6	28217783	28217796	2.18606e-14	136	13195977	6	26759078	ZNF193/ZKSCAN4/NKAPL/ZNF187	4	0	0	0
6	28290543	28290543	2.54936e-11	43	34605993	6	26454363	ZNF323	3	0	0	0
6	28290660	28290727	8.7991e-20	236	13207082	6	27251379	ZNF323	3	0	0	0
6	28316478	28316484	1.58931e-12	12	2393923	6	27270261	ZNF323/ZKSCAN3	4	0	0	0
6	28332092	28332207	3.87264e-14	50	9379891	6	26579560	ZNF323/ZKSCAN3/ZSCAN12	4	0	0	0
6	28348082	28348082	3.05229e-25	158	9366690	6	27291079	ZKSCAN3/ZSCAN12	4	0	0	0
6	28351757	28351894	7.62157e-17	160	13212562	6	27300310	ZKSCAN3/ZSCAN12	0	0	0	0
6	28357721	28357838	1.83252e-09	3	56114371	6	27274834	ZSCAN12	4	0	0	0
6	28362233	28362329	1.49829e-17	240	56114371	6	27274834	ZSCAN12	4	0	0	0
6	28370246	28370263	3.8961e-18	244	2393923	6	27270261	ZSCAN12	4	0	0	0
6	28382900	28382998	1.6795e-09	1	16897515	6	27278020	ZSCAN12/ZSCAN23	4	0	0	1
6	28395437	28395536	1.12061e-16	109	6923811	6	27289776	ZSCAN23	4	0	0	1
6	28419112	28419190	2.14231e-16	101	147925578	6	26937830	ZSCAN23	4	0	0	1
6	28645182	28645191	8.0808e-15	11	114746757	6	29700183		4	0	0	0
6	28651623	28651838	4.31966e-30	357	34105070	6	27560805		4	0	0	0
6	28667614	28667614	1.08056e-09	5	56114371	6	27274834		4	0	0	0
6	28682724	28682736	8.36997e-31	349	56114371	6	27274834		4	0	0	0
6	28717182	28717192	3.6783e-09	1	13191474	6	27413345		4	0	0	0
6	28775192	28775316	1.07685e-13	6	4713120	6	27721835		4	0	1	1
6	28801167	28801187	4.58467e-11	12	13202775	6	27564879		4	0	0	0
6	28824974	28824974	1.93371e-10	8	9366688	6	27255173	LOC401242	4	0	0	0
6	28827879	28827930	6.51257e-16	123	200995	6	27813694	LOC401242	4	0	0	0
6	28836811	28836855	6.67516e-18	74	4713120	6	27721835	LOC401242	4	0	0	0
6	28860365	28860499	2.46528e-21	70	17693877	6	27707046	TRIM27	4	0	0	1
6	28877254	28877260	6.2004e-30	467	10484399	6	27534528	TRIM27	4	0	0	0
6	28880584	28881413	1.36321e-15	217	9366697	6	27633018	TRIM27	4	0	0	0
6	28895789	28895853	7.78552e-12	5	72845896	6	27697645	TRIM27	0	0	0	0
6	28946893	28947016	3.63396e-13	6	9348772	6	27656090	ZNF311	4	0	0	0
6	28964909	28964909	3.89556e-13	15	72845896	6	27697645	ZNF311	4	0	0	0
6	29057424	29057680	1.33679e-13	137	10484399	6	27534528	LOC100129636/OR2W1/OR2B3	4	0	0	0
6	29098777	29098829	7.8229e-30	575	71537572	6	27970715	OR2J3	4	0	0	0
6	29120647	29120764	1.73097e-13	5	10484404	6	28055495		3	0	0	0
6	29128631	29128631	1.53574e-21	288	202904	6	28018625	OR2J2	4	0	0	0
6	29136090	29136090	1.45045e-21	176	149963	6	28017132	OR2J2	4	0	1	0
6	29138290	29138315	4.51879e-23	542	149964	6	28018469	OR2J2	4	0	1	0
6	29146668	29146668	2.40855e-11	30	149963	6	28017132	OR2J2	4	0	0	0
6	29149645	29149710	1.97864e-12	57	203884	6	28077374	OR2J2	4	0	0	0
6	29151280	29151363	9.74226e-15	105	149965	6	28018689	OR2J2	4	0	0	0
6	29152807	29152807	1.18521e-11	34	9366697	6	27633018	OR2J2	4	0	0	0
6	29179544	29179544	5.10852e-17	269	149964	6	28018469		4	0	0	1
6	29189078	29189090	2.96835e-15	55	149963	6	28017132		4	0	0	0
6	29327042	29327192	5.43385e-24	227	2791333	6	28111114	OR5V1/OR12D3	4	0	0	0
6	29335576	29335661	5.46971e-11	2	12195788	6	27356406	OR5V1/OR12D3	4	0	0	0
6	29337074	29337178	6.05919e-33	454	707907	6	28291240	OR5V1/OR12D3	4	0	0	0
6	29338929	29338961	1.50732e-27	384	213237	6	28323938	OR5V1/OR12D3	4	0	0	0
6	29339109	29339109	5.09973e-13	41	213236	6	28324397	OR5V1/OR12D3	4	0	0	0
6	29342805	29342824	2.95616e-22	160	1225710	6	28100640	OR5V1/OR12D3	4	0	0	0
6	29349282	29349282	5.97405e-10	5	1150694	6	28175153	OR12D3/OR12D2	4	0	0	1
6	29350853	29350921	3.43153e-21	351	2791333	6	28111114	OR12D3/OR12D2	4	0	0	1
6	29355943	29356118	2.15605e-10	4	12180820	6	28316478	OR12D3/OR12D2	4	0	0	0
6	29435314	29435448	2.43315e-10	6	853678	6	28297313	OR2H1/MAS1L	4	0	0	0
6	29513624	29513624	8.62362e-14	55	13202775	6	27564879	LOC100507362/UBD	4	0	0	0
6	29603581	29603586	3.25829e-12	46	35353359	6	28324378	GABBR1	4	0	1	0
6	29677979	29677979	2.07846e-14	223	7750526	6	28336004	HLA-F/HLA-F-AS1	4	0	0	0
6	29683807	29683827	2.03635e-09	1	7750526	6	28336004	HLA-F/HLA-F-AS1	4	0	0	0
6	29696647	29696650	9.15928e-13	217	2233956	6	31081205	HLA-F/HLA-F-AS1	0	0	0	0
6	29707530	29707626	2.87873e-10	12	17720293	6	28214698	HLA-F/HLA-F-AS1/IFITM4P	4	0	0	0
6	29737133	29737133	1.41689e-09	5	213232	6	28326490	IFITM4P	4	0	0	1
6	29743534	29743668	3.28759e-11	50	7750526	6	28336004	HCG4/LOC554223	4	0	0	0
6	29753347	29753460	2.97037e-09	1	3132556	6	31078809	HCG4/LOC554223	4	0	0	0
6	29769420	29769524	5.66878e-10	4	10946954	6	28340625	HCG4/LOC554223	4	0	0	0
6	29771872	29771872	3.96192e-22	499	7750526	6	28336004	HCG4/LOC554223	4	0	0	0
6	29777831	29778079	1.36776e-14	140	7750526	6	28336004	HCG4/LOC554223/HLA-G	4	0	0	1
6	29778612	29778638	4.88945e-14	8	13214703	6	27941387	HCG4/LOC554223/HLA-G	4	0	0	1
6	29778990	29778990	1.08413e-15	84	6922111	6	28325308	HCG4/LOC554223/HLA-G	4	0	0	1
6	29783249	29783305	7.56676e-10	1	7750526	6	28336004	LOC554223/HLA-G	4	0	0	1
6	29818765	29818765	2.52952e-13	60	6456816	6	28311421	HLA-G	4	0	0	0
6	29819602	29819694	1.33519e-09	3	34210885	6	27964902		4	0	0	1
6	29819812	29819864	2.38118e-12	103	7750526	6	28336004		4	0	0	1
6	29828595	29828722	5.56568e-17	228	707907	6	28291240		4	0	0	0
6	29830248	29830351	2.09988e-23	401	7750526	6	28336004		4	0	0	0
6	29832692	29832764	7.55306e-10	2	707907	6	28291240		4	0	0	0
6	29837118	29837198	1.7671e-20	368	7773051	6	28340316	HLA-H	4	0	0	1
6	29843182	29843182	3.55386e-10	12	34210885	6	27964902	HLA-H	4	0	1	1
6	29846248	29846262	1.10469e-13	6	34210885	6	27964902	HLA-H	4	0	1	1
6	29848963	29849059	3.61084e-10	3	3130561	6	31100768	HLA-H/HCG2P7	4	0	1	1
6	29852348	29852402	6.15168e-11	3	34210885	6	27964902	HLA-H/HCG2P7	4	0	1	1
6	29852536	29852678	6.87287e-12	60	6922111	6	28325308	HLA-H/HCG2P7	4	0	1	1
6	29852828	29852962	2.20528e-09	2	34979126	6	28449380	HLA-H/HCG2P7	4	0	1	1
6	29866898	29866898	1.3862e-13	45	707907	6	28291240	HLA-H/HCG2P7	4	0	0	1
6	29877404	29877617	1.85247e-18	265	7750526	6	28336004	HLA-H/HCG2P7/HCG4B	4	0	0	1
6	29887027	29887053	1.7026e-09	3	77302405	6	27966918	HCG2P7/HCG4B	4	0	0	1
6	29890242	29890405	2.96879e-10	12	77302405	6	27966918	HCG2P7/HCG4B/HLA-A	4	0	0	1
6	29891849	29891849	1.56006e-13	60	7750526	6	28336004	HCG4B/HLA-A	4	0	0	0
6	29893605	29893860	1.29752e-14	53	7750526	6	28336004	HCG4B/HLA-A	4	0	0	1
6	29895171	29895327	1.49636e-25	439	2233956	6	31081205	HCG4B/HLA-A	4	0	0	1
6	29896868	29897142	7.27043e-11	15	2233956	6	31081205	HCG4B/HLA-A	4	0	0	1
6	29897378	29897378	1.85157e-14	212	7750526	6	28336004	HCG4B/HLA-A	4	0	0	1
6	29898751	29898820	1.78598e-11	6	13214703	6	27941387	HCG4B/HLA-A	4	0	0	1
6	29902285	29902334	3.55383e-11	63	7750526	6	28336004	HCG4B/HLA-A	4	0	0	1
6	29905171	29905171	1.00778e-25	505	7750526	6	28336004	HCG4B/HLA-A	4	0	1	1
6	29907216	29907269	9.47208e-11	33	7773051	6	28340316	HCG4B/HLA-A	4	0	1	1
6	29911716	29912368	2.84832e-09	2	6922111	6	28325308	HCG4B/HLA-A	4	0	1	0
6	29915750	29915839	2.33927e-10	7	6456816	6	28311421	HLA-A	4	0	1	1
6	29917610	29917800	4.66875e-11	3	13214703	6	27941387	HLA-A	4	0	1	1
6	29918288	29918296	2.88499e-14	89	7750526	6	28336004	HLA-A	4	0	1	1
6	29920525	29920535	2.35983e-17	305	6922111	6	28325308	HLA-A	4	0	0	1
6	29920951	29921018	1.05889e-21	424	6903823	6	28322296	HLA-A	4	0	0	1
6	29922522	29922592	7.95436e-16	56	6922111	6	28325308	HLA-A	4	0	0	1
6	29928159	29928268	8.57204e-12	3	77302405	6	27966918	HLA-A/HCG9	4	0	0	1
6	29961285	29961285	3.31885e-16	120	6921919	6	28325201	HCG9/ZNRD1-AS1/HLA-J	4	0	0	1
6	30002859	30002941	4.10376e-18	345	71537559	6	27309779	ZNRD1-AS1/HLA-J	4	0	0	0
6	30037937	30038004	6.09265e-13	8	34210885	6	27964902	ZNRD1-AS1/HLA-J/ZNRD1/PPP1R11/RNF39	4	0	1	0
6	30083539	30083584	8.04488e-10	5	10484399	6	27534528	TRIM31	2	0	0	0
6	30093131	30093137	1.33467e-10	19	35454259	6	27254475	TRIM31/TRIM40	4	0	0	0
6	30102175	30102233	2.68639e-12	34	11752073	6	28204793	TRIM40/TRIM10	4	0	0	0
6	30188157	30188199	1.58989e-10	29	3130484	6	31715882	TRIM26	4	0	0	0
6	30204037	30204051	2.43459e-28	738	35744819	6	28318331		4	0	0	0
6	30225016	30225059	2.81783e-12	85	17720293	6	28214698	HLA-L	0	0	0	0
6	30235150	30235203	2.00854e-09	3	147925578	6	26937830	HLA-L/HCG18	4	0	0	0
6	30359641	30359772	2.62097e-11	76	17720293	6	28214698		4	0	0	1
6	30365429	30365531	1.05652e-14	267	13214023	6	28332141		4	0	0	0
6	30713244	30713295	3.70004e-11	15	13214023	6	28332141	FLOT1/IER3	4	0	0	0
6	30766193	30766193	4.05938e-11	15	707907	6	28291240		4	0	0	1
6	30769707	30769726	5.80862e-10	6	61742093	6	27879982		4	0	0	1
6	30796645	30796757	3.41528e-09	1	9379871	6	26375854		4	0	0	0
6	30914535	30914568	2.25924e-21	561	1150753	6	32059867	SFTA2/DPCR1	4	0	0	0
6	30938861	30938861	2.22954e-09	1	12212404	6	27472026	DPCR1/MUC21	4	0	0	0
6	30969741	30969753	1.52901e-09	1	1150753	6	32059867	MUC21/PBMUCL1	4	0	0	0
6	31051506	31051701	1.76963e-22	107	1150753	6	32059867		4	0	0	1
6	31051792	31051792	8.02952e-16	21	1150753	6	32059867		4	0	0	1
6	31059328	31059515	2.02961e-10	2	3117182	6	32066819	C6orf15	4	0	0	0
6	31199164	31199256	2.00987e-10	16	7750526	6	28336004		4	0	0	1
6	31202664	31202680	2.17112e-10	3	1736922	6	29693969		4	0	0	1
6	31245847	31245994	3.42288e-10	28	13214023	6	28332141	HLA-C	4	0	0	1
6	31262996	31262996	1.9453e-12	5	9378127	6	32922459		4	0	0	1
6	31264521	31264582	7.69779e-10	1	60045856	6	32799845		4	0	0	1
6	31300650	31300650	1.76247e-10	4	117385741	6	32906228		4	0	1	1
6	31305939	31305939	6.50027e-21	529	9273011	6	32611611	HLA-B	0	0	1	1
6	31306536	31306536	2.2145e-09	1	60045856	6	32799845	HLA-B	4	0	1	1
6	31326948	31326959	3.01499e-16	112	60045856	6	32799845	HLA-B	4	0	1	1
6	31359595	31359686	1.22927e-10	4	2857106	6	32787570	MICA	4	0	1	1
6	31361424	31361582	2.14761e-09	1	2071475	6	32782387	MICA	4	0	1	1
6	31398333	31398333	2.16599e-10	11	2857106	6	32787570	MICA	4	0	0	1
6	31715901	31715901	6.64687e-28	379	60045856	6	32799845	DDAH2/CLIC1/MSH5/MSH5-C6orf26/C6orf26/C6orf27	4	0	0	0
6	31846671	31846924	2.10468e-09	5	2025427	6	84953140	NEU1/SLC44A4/EHMT2	4	0	0	0
6	31951666	31952495	4.41532e-10	19	6939799	6	26328366	SKIV2L/DOM3Z/STK19/C4A/C4B	0	0	1	0
6	31953823	31953974	4.81535e-10	13	387642	6	29645634	SKIV2L/DOM3Z/STK19/C4A/C4B/CYP21A2	0	0	1	0
6	31955025	31955165	6.66033e-11	20	13201753	6	28331128	SKIV2L/DOM3Z/STK19/C4A/C4B/CYP21A2	0	0	1	0
6	31957274	31957361	1.24214e-13	182	35162296	6	26318262	SKIV2L/DOM3Z/STK19/C4A/C4B/CYP21A2/TNXA/TNXB	0	0	1	0
6	31957475	31957694	9.59353e-19	413	35744819	6	28318331	SKIV2L/DOM3Z/STK19/C4A/C4B/CYP21A2/TNXA/TNXB	0	0	1	0
6	31958045	31958274	4.85232e-18	547	13205211	6	28203056	DOM3Z/STK19/C4A/C4B/CYP21A2/TNXA/TNXB	0	0	1	0
6	31958510	31958707	1.96775e-12	67	1150693	6	28174590	DOM3Z/STK19/C4A/C4B/CYP21A2/TNXA/TNXB	0	0	1	0
6	31961137	31965313	7.93854e-12	120	13200214	6	28017250	STK19/C4A/C4B/CYP21A2/TNXA/TNXB	0	0	1	0
6	31965626	31967535	1.14939e-10	9	35819751	6	27810569	STK19/C4A/C4B/CYP21A2/TNXA/TNXB	0	0	1	0
6	31968819	31971318	1.38908e-10	33	6908156	6	26322861	STK19/C4A/C4B/CYP21A2/TNXA/TNXB	0	0	1	0
6	31984404	31985233	4.49077e-10	19	6939799	6	26328366	C4A/C4B/CYP21A2/TNXA/TNXB/STK19	0	0	1	0
6	31986561	31986712	4.81535e-10	13	387642	6	29645634	C4A/C4B/CYP21A2/TNXA/TNXB/STK19	0	0	1	0
6	31987763	31987903	6.66033e-11	20	13201753	6	28331128	C4A/C4B/CYP21A2/TNXA/TNXB/STK19	0	0	1	0
6	31990012	31990099	1.24214e-13	182	35162296	6	26318262	C4A/C4B/CYP21A2/TNXA/TNXB/STK19	0	0	1	0
6	31990213	31990432	8.8993e-19	413	35744819	6	28318331	C4A/C4B/CYP21A2/TNXA/TNXB/STK19	0	0	1	0
6	31990783	31991012	4.91219e-18	547	13205211	6	28203056	CYP21A2/TNXA/TNXB/STK19/C4A/C4B	0	0	1	0
6	31991248	31991445	1.79374e-12	73	1150693	6	28174590	CYP21A2/TNXA/TNXB/STK19/C4A/C4B	0	0	1	0
6	31998363	32000272	1.17668e-10	8	35819751	6	27810569	TNXA/TNXB/STK19/C4A/C4B/CYP21A2	0	0	1	0
6	32001556	32004055	1.8965e-10	29	6908156	6	26322861	STK19/C4A/C4B/CYP21A2/TNXB	0	0	1	0
6	32017024	32017321	4.84971e-10	20	6911439	6	132555565	C4A/C4B/CYP21A2/TNXB	4	0	1	0
6	32155548	32155557	6.08348e-16	18	2233956	6	31081205	PPT2-EGFL8/EGFL8/AGPAT1/RNF5/RNF5P1/AGER/PBX2/GPSM3/NOTCH4	4	0	1	0
6	32189822	32189862	3.73531e-13	12	3095318	6	31088145	NOTCH4	4	0	0	0
6	32223943	32224003	4.64114e-19	21	2233956	6	31081205		4	0	0	0
6	32236120	32236141	1.05693e-09	4	3132556	6	31078809		4	0	0	0
6	32272447	32272447	1.92513e-16	9	2233956	6	31081205	C6orf10	4	0	0	0
6	32273983	32274066	3.64037e-11	3	2233956	6	31081205	C6orf10	4	0	0	0
6	32282063	32282063	6.01166e-14	28	2233956	6	31081205	C6orf10	4	0	1	0
6	32289325	32289373	6.18613e-14	11	2233956	6	31081205	C6orf10	4	0	1	0
6	32312273	32312374	7.6758e-12	5	3130977	6	31081989	C6orf10	4	0	0	0
6	32313512	32313658	1.66527e-09	2	2233956	6	31081205	C6orf10	4	0	0	0
6	32335060	32335222	3.38618e-17	30	111335657	6	31332920	C6orf10	4	0	0	0
6	32377428	32377428	4.36341e-10	2	4294047	6	31101583	BTNL2	4	0	0	1
6	32380784	32380814	1.62615e-11	25	2523578	6	31328542	BTNL2	4	0	0	0
6	32399287	32399287	8.95271e-18	35	3094222	6	31081434	HLA-DRA	4	0	0	0
6	32399399	32399411	7.71723e-14	25	3094222	6	31081434	HLA-DRA	4	0	0	0
6	32412582	32412591	1.4666e-10	7	2523578	6	31328542	HLA-DRA	4	0	0	0
6	32434054	32434070	1.28505e-09	12	138832378	6	31327890		4	0	0	1
6	32445592	32445599	2.44204e-13	26	2233956	6	31081205		4	0	1	1
6	32446268	32446268	1.27293e-10	2	2523578	6	31328542		4	0	1	1
6	32448599	32448729	3.02445e-10	16	139099016	6	31329291		4	0	1	1
6	32450452	32450452	4.43516e-14	16	139099016	6	31329291		4	0	1	1
6	32450624	32450624	6.2127e-10	2	139099016	6	31329291		4	0	1	1
6	32455088	32455519	9.89877e-11	1	144015771	6	31098381		4	0	0	1
6	32456790	32456916	8.00609e-12	1	144015771	6	31098381		4	0	0	1
6	32472796	32472796	2.21829e-09	1	1038214	6	136479194	HLA-DRB5	4	0	0	1
6	32476587	32478307	1.54756e-11	3	3130927	6	31464992	HLA-DRB5	4	0	1	1
6	32498930	32498950	2.45112e-10	1	144015771	6	31098381	HLA-DRB5	4	0	0	1
6	32501125	32501144	9.45134e-11	7	3130927	6	31464992	HLA-DRB5/HLA-DRB6	4	0	0	1
6	32501256	32501346	3.9666e-15	48	3130927	6	31464992	HLA-DRB5/HLA-DRB6	4	0	0	1
6	32505046	32505477	6.53659e-11	1	144015771	6	31098381	HLA-DRB5/HLA-DRB6	4	0	0	1
6	32512533	32512638	1.75051e-11	2	3095234	6	31464571	HLA-DRB5/HLA-DRB6	4	0	0	1
6	32516329	32516366	5.37849e-11	1	2523502	6	31513864	HLA-DRB5/HLA-DRB6	4	0	0	1
6	32517989	32518160	1.40266e-11	4	2534673	6	31465490	HLA-DRB5/HLA-DRB6	4	0	0	1
6	32522795	32522982	1.20459e-14	70	147805078	6	31519653	HLA-DRB6	4	0	0	0
6	32523396	32523559	2.98496e-09	2	2534672	6	31465558	HLA-DRB6	4	0	0	0
6	32525182	32525387	2.64217e-11	4	147805078	6	31519653	HLA-DRB6	4	0	0	0
6	32525681	32526059	1.06564e-10	4	147805078	6	31519653	HLA-DRB6	4	0	0	0
6	32526610	32526702	1.34829e-09	1	149802570	6	31523207	HLA-DRB6/HLA-DRB1	4	0	0	0
6	32527703	32527793	5.06469e-13	6	2857605	6	31524851	HLA-DRB6/HLA-DRB1	4	0	0	0
6	32529131	32529443	9.9709e-20	53	2857605	6	31524851	HLA-DRB6/HLA-DRB1	4	0	1	0
6	32529671	32529822	1.68002e-14	9	114139676	6	31529334	HLA-DRB6/HLA-DRB1	4	0	1	1
6	32529904	32530012	2.71743e-14	22	2857605	6	31524851	HLA-DRB6/HLA-DRB1	4	0	1	1
6	32531069	32531150	1.42765e-13	10	149802570	6	31523207	HLA-DRB6/HLA-DRB1	4	0	1	1
6	32531486	32531606	2.5015e-19	14	149802570	6	31523207	HLA-DRB6/HLA-DRB1	4	0	1	1
6	32531706	32531706	2.27987e-12	12	2071593	6	31512799	HLA-DRB6/HLA-DRB1	4	0	1	1
6	32532071	32532172	2.15031e-16	12	149802570	6	31523207	HLA-DRB6/HLA-DRB1	4	0	1	1
6	32532970	32533130	7.01062e-11	5	149802570	6	31523207	HLA-DRB6/HLA-DRB1	4	0	1	1
6	32534037	32534067	3.00205e-09	3	144137733	6	31512123	HLA-DRB6/HLA-DRB1	4	0	1	1
6	32534672	32535104	5.02451e-20	62	2857605	6	31524851	HLA-DRB6/HLA-DRB1	4	0	1	1
6	32538890	32538890	6.87806e-11	6	144137733	6	31512123	HLA-DRB6/HLA-DRB1	4	0	0	1
6	32539054	32539054	5.18875e-11	4	3094005	6	31465047	HLA-DRB6/HLA-DRB1	4	0	0	1
6	32540683	32540742	3.74838e-19	26	149802570	6	31523207	HLA-DRB6/HLA-DRB1	4	0	0	1
6	32543016	32543118	9.38198e-10	7	3130560	6	31097453	HLA-DRB6/HLA-DRB1	4	0	1	1
6	32545525	32545659	2.87716e-16	25	149802570	6	31523207	HLA-DRB6/HLA-DRB1	4	0	1	1
6	32546614	32546743	7.05112e-10	3	3219184	6	31515140	HLA-DRB6/HLA-DRB1	4	0	1	0
6	32549128	32549139	1.3271e-17	46	2233956	6	31081205	HLA-DRB1	4	0	1	0
6	32550580	32550614	2.39112e-13	21	147805078	6	31519653	HLA-DRB1	4	0	1	0
6	32550872	32550980	3.35907e-16	22	149802570	6	31523207	HLA-DRB1	4	0	1	0
6	32553142	32553293	1.67486e-20	25	149802570	6	31523207	HLA-DRB1	4	0	1	0
6	32558525	32558649	4.23729e-11	44	112243466	6	31336870	HLA-DRB1	4	0	0	1
6	32570672	32570799	3.37599e-09	2	111762954	6	31339613	HLA-DRB1	4	0	0	1
6	32574308	32574357	5.89157e-11	7	147805078	6	31519653	HLA-DRB1	4	0	0	1
6	32575371	32575513	5.73326e-12	2	3094005	6	31465047	HLA-DRB1	4	0	0	1
6	32576036	32576036	6.81449e-11	3	2534674	6	31465103	HLA-DRB1	4	0	0	1
6	32576560	32576731	1.87065e-09	4	2857605	6	31524851	HLA-DRB1	4	0	0	1
6	32580481	32580590	2.52447e-09	1	2233974	6	31080016		4	0	0	1
6	32583663	32583741	1.08802e-14	32	2523578	6	31328542		4	0	0	1
6	32586782	32586831	2.02271e-11	14	149721984	6	31101917	HLA-DQA1	4	0	0	1
6	32589304	32589326	1.12043e-10	27	3094005	6	31465047	HLA-DQA1	4	0	0	1
6	32589745	32589841	2.09848e-09	1	68092383	6	31511705	HLA-DQA1	4	0	0	1
6	32593632	32593692	1.7101e-09	1	2857605	6	31524851	HLA-DQA1	4	0	0	1
6	32602568	32602630	3.5648e-16	30	147045268	6	31532564	HLA-DQA1	4	0	0	1
6	32605525	32605577	1.61249e-10	8	3130927	6	31464992	HLA-DQA1	4	0	0	0
6	32609606	32609606	2.91822e-09	1	2534674	6	31465103	HLA-DQA1/HLA-DQB1	4	0	0	0
6	32613279	32613424	3.36775e-09	1	3094005	6	31465047	HLA-DQA1/HLA-DQB1	4	0	0	1
6	32615802	32615841	1.68406e-09	2	3130976	6	31081940	HLA-DQA1/HLA-DQB1	4	0	0	1
6	32630618	32630856	5.94057e-12	5	149802570	6	31523207	HLA-DQA1/HLA-DQB1	4	0	0	0
6	32631985	32632108	2.34643e-09	2	1265047	6	31081464	HLA-DQB1	4	0	0	0
6	32633247	32633289	1.5376e-09	11	114468816	6	31335976	HLA-DQB1	4	0	0	0
6	32635360	32635377	6.97426e-16	12	2071593	6	31512799	HLA-DQB1	4	0	0	1
6	32645076	32645088	8.04204e-12	11	2523578	6	31328542	HLA-DQB1	4	0	0	1
6	32654174	32654390	2.34198e-15	46	3094005	6	31465047	HLA-DQB1	4	0	0	1
6	32661204	32661204	6.48156e-11	9	2523578	6	31328542		4	0	0	1
6	32665250	32665284	1.35844e-09	1	1564441	6	136454284		4	0	0	1
6	32665615	32665695	5.74914e-12	4	144137733	6	31512123		4	0	0	1
6	32674027	32674082	1.92672e-12	6	149802570	6	31523207		4	0	1	1
6	32675745	32675767	1.49806e-11	10	2523578	6	31328542		4	0	0	1
6	32680246	32680562	2.50146e-09	7	141332647	6	31098400		4	0	0	1
6	32681600	32681693	1.488e-12	15	10947138	6	31100049		4	0	0	1
6	32684221	32684289	1.8754e-10	5	3132569	6	31101426		4	0	0	1
6	32688728	32688804	1.51551e-09	1	116536729	6	31532814		4	0	0	1
6	32692932	32693090	1.3187e-09	1	3094005	6	31465047	HLA-DQA2	4	0	0	1
6	32698416	32698569	2.64086e-11	4	116536729	6	31532814	HLA-DQA2	4	0	0	1
6	32699124	32699266	8.77047e-10	3	116481148	6	31500226	HLA-DQA2	4	0	0	1
6	32713425	32713425	2.9218e-10	14	2233974	6	31080016	HLA-DQA2/HLA-DQB2	4	0	0	0
6	32726567	32726838	2.59137e-11	23	2523578	6	31328542	HLA-DQA2/HLA-DQB2	4	0	0	0
6	32743860	32743872	1.36251e-09	15	2516396	6	31521913	HLA-DQB2	4	0	0	0
6	32766324	32766544	8.16925e-11	4	143931989	6	31714031	HLA-DOB	4	0	0	1
6	32804435	32804628	1.77212e-10	4	3130484	6	31715882	HLA-DOB/TAP2/PSMB8/LOC100507463/TAP1/PSMB9	4	0	0	0
6	32822772	32822911	3.46629e-11	6	2534672	6	31465558	TAP2/PSMB8/LOC100507463/TAP1/PSMB9	4	0	0	0
6	32825485	32825507	9.28258e-10	4	143931989	6	31714031	TAP2/PSMB8/LOC100507463/TAP1/PSMB9	4	0	0	0
6	32871499	32871535	1.22318e-09	2	2534672	6	31465558	LOC100294145	4	0	0	0
6	33666437	33666520	7.98879e-10	1	4365940	6	96479399	ITPR3/C6orf125	1	0	0	0
6	34123667	34123667	1.55268e-09	1	2252525	6	24514569		4	0	0	0
6	34280526	34280611	1.97586e-09	1	1321602	6	153588258	NUDT3/RPS10-NUDT3	4	0	0	0
6	37090188	37090188	1.85303e-09	1	55698224	6	169004037		4	0	0	0
6	41199516	41199516	1.15221e-09	1	60678552	6	116610201	TREML3/TREML4/TREML2P1	4	0	1	0
6	43205002	43205002	2.64296e-09	1	11753475	6	23901442	CUL9/C6orf108/TTBK1	4	0	0	0
6	43318980	43319038	9.49302e-10	1	62427099	6	144261379	ZNF318	1	0	0	0
6	45437866	45437895	1.16156e-09	7	2679648	6	122350496	RUNX2	0	0	0	0
6	45773613	45773732	1.60377e-09	3	2197344	6	92899617		0	0	0	0
6	46901905	46901905	2.89824e-09	1	10085188	6	77792199	GPR116	0	0	0	0
6	48556002	48556002	3.25676e-10	2	6458705	6	49573901		4	0	0	1
6	48888881	48888953	2.665e-09	1	10944354	6	88984253		4	0	0	0
6	49600241	49600241	8.39428e-10	1	17644411	6	41205491	RHAG	1	0	0	0
6	49772807	49772848	2.41842e-09	1	9349446	6	48518897	PGK2	1	0	0	1
6	50490318	50490362	3.52557e-21	81	78229456	6	51605784		4	0	0	0
6	50822388	50822515	4.3345e-10	4	80187103	6	51994569	TFAP2B	3	0	0	0
6	51078202	51078202	2.43047e-09	2	9376859	6	145120682		4	0	0	1
6	52383131	52383269	3.05147e-09	1	117991156	6	153277702	TRAM2	4	0	0	0
6	70100710	70100757	3.66759e-10	7	113467707	6	69083771	BAI3	2	0	0	0
6	74648837	74648994	2.84423e-09	1	624816	6	118109824		0	0	0	1
6	77179599	77179599	8.38311e-19	18	3010562	6	167765251		1	0	0	1
6	79734705	79734726	8.58458e-11	18	7741909	6	78450641	PHIP	4	0	0	0
6	79750331	79750486	1.57451e-10	10	4706677	6	78749750	PHIP	4	0	0	0
6	80232697	80232697	9.80399e-10	1	62438261	6	162287532	LCA5	2	0	0	0
6	86092876	86092921	2.3413e-13	5	146828456	6	87104390		4	0	0	1
6	86260301	86260361	4.77171e-10	7	263159	6	142910689	SNX14	0	0	0	0
6	88213018	88213040	1.37546e-09	1	12198605	6	36741266	SLC35A1/RARS2	2	0	0	0
6	88897727	88897727	9.69127e-10	1	77496574	6	143171702		1	0	0	0
6	89358098	89358098	2.56855e-09	2	9369430	6	43834251	RNGTT	0	0	0	0
6	90324753	90324753	1.02261e-10	8	12210062	6	114381056	ANKRD6/LYRM2	4	0	0	0
6	90632871	90632871	2.65677e-10	22	3127587	6	160703377	BACH2	1	0	0	1
6	90850881	90850881	6.37994e-11	2	12213682	6	24804377	BACH2	1	0	0	0
6	91203915	91204089	1.18325e-09	5	13208609	6	12527141		4	0	0	0
6	93341506	93341539	1.59851e-10	1	9394876	6	42123814		0	0	0	0
6	93949617	93949617	2.76894e-09	1	910166	6	39033168	EPHA7	0	0	0	0
6	94817975	94818069	2.8586e-09	3	12208547	6	103780626		4	0	0	1
6	95296979	95297052	3.46478e-09	3	1416392	6	132882788		4	0	0	1
6	103437043	103437126	9.92918e-11	57	9296184	6	36444456		4	0	0	1
6	104227843	104227843	7.43229e-11	1	3008049	6	166063617		1	0	0	0
6	105145054	105145137	7.81304e-10	2	12209940	6	47094562		4	0	0	0
6	106005410	106005410	1.0412e-09	4	6919527	6	10074336		0	0	0	0
6	107119552	107119662	3.01038e-09	1	226973	6	3648288	QRSL1	4	0	0	0
6	107126265	107126265	3.25335e-09	1	4895896	6	131148331	QRSL1	4	0	0	0
6	107331545	107331545	2.34841e-11	5	13202504	6	1537875	C6orf203	2	0	0	0
6	108904313	108904465	2.47316e-09	4	192885860	6	154316854	FOXO3	0	0	0	0
6	110623191	110623191	1.92863e-09	1	9405346	6	7626225	C6orf186	4	0	0	0
6	115180256	115180319	7.09703e-10	14	57818125	6	116648060		4	0	0	1
6	119517629	119517753	1.28226e-09	6	1347656	6	1298174	MAN1A1	4	0	0	0
6	119853756	119853756	3.16613e-09	1	13200929	6	121089597		4	0	0	1
6	120660669	120660669	3.88733e-10	2	9387947	6	121667432		4	0	0	1
6	121366568	121366568	1.93425e-11	71	79527231	6	49400143		4	0	0	1
6	124574069	124574080	2.11688e-09	1	17488209	6	68896793	NKAIN2	0	0	0	0
6	132776133	132776149	2.91398e-09	15	1486606	6	72305075	STX7	1	0	0	0
6	135433732	135433732	3.39357e-09	1	6940972	6	148772360		0	0	0	0
6	138058113	138058174	1.68919e-09	7	9387218	6	97734271		1	0	0	1
6	140237952	140238039	1.9006e-12	1	9389835	6	141270660		4	0	0	0
6	140256628	140256693	2.39901e-12	3	75933964	6	141260173		4	0	0	1
6	141177339	141177545	2.72736e-11	9	2179995	6	140175435		3	0	0	0
6	141235476	141235564	2.6918e-12	1	9376478	6	140204777		4	0	0	0
6	141333384	141333535	1.86667e-11	1	10499215	6	140312592		4	0	0	0
6	142987427	142987427	3.23057e-09	1	12202226	6	21237544		1	0	0	0
6	143726606	143726747	1.2942e-09	1	11961965	6	119043020	ADAT2	4	0	0	0
6	146202210	146202210	1.07945e-09	1	9387063	6	112545134	LOC100507557/FBXO30/SHPRH	0	0	0	0
6	146675749	146675805	4.22031e-10	6	77598731	6	145582291	GRM1	2	0	0	0
6	148839756	148839874	2.72888e-09	3	9360509	6	72567546	SASH1	3	0	0	0
6	149091164	149091193	5.2741e-10	18	56047394	6	75172828	UST	1	0	0	0
6	149187873	149187873	9.94549e-10	1	17390094	6	44471348	UST	1	0	0	0
6	149364535	149364535	2.42109e-09	4	9376353	6	138855975	UST	1	0	0	0
6	150965065	150965205	3.592e-10	4	12208412	6	135587678	PLEKHG1	0	0	0	0
6	153722406	153722406	2.81544e-13	58	11753522	6	161201272		0	0	1	0
6	153748616	153748616	1.86404e-11	73	11756055	6	161210622		1	0	0	1
6	155235225	155235319	3.6013e-09	1	953323	6	4436299		0	0	0	1
6	155295839	155295839	3.06138e-09	2	6933155	6	70923469		4	0	0	0
6	155577014	155577014	2.10877e-10	4	190555136	6	159147899	TIAM2/TFB1M/CLDN20	3	0	0	0
6	155636714	155636825	4.06038e-10	2	4710995	6	21970417	TFB1M/CLDN20	2	0	0	0
6	157518585	157518585	1.25354e-09	6	9347145	6	167083477	ARID1B	0	0	0	0
6	158102769	158102816	2.55292e-09	1	9394548	6	38848517	ZDHHC14/MIR3692	4	0	0	1
6	161600389	161600478	3.17634e-09	2	3013676	6	120635076	AGPAT4/NCRNA00241	1	0	0	0
6	161825897	161826036	2.72147e-09	2	6916835	6	152090024	PARK2	0	0	0	0
6	161932161	161932256	1.27521e-09	3	34527391	6	33680365	PARK2	0	0	0	0
6	163534853	163534853	2.36621e-10	35	803516	6	151290136	PACRG	1	0	0	0
6	164003908	164004234	2.85225e-09	1	3798984	6	69688165	QKI	1	0	0	0
6	166405320	166405641	1.91794e-09	3	4709652	6	163234857	C6orf176/LOC441177	1	0	0	0
6	168893572	168893607	3.55941e-09	1	11153138	6	109272905	SMOC2	1	0	0	0
7	1127420	1127420	2.03183e-09	1	3779144	7	42126604	C7orf50/MIR339/GPR146/GPER	0	0	0	0
7	1835430	1835457	3.52865e-09	1	12534496	7	106374640	MAD1L1	0	0	0	1
7	3719312	3719395	3.68466e-09	1	6957911	7	7856893	SDK1	4	0	0	0
7	3959366	3959366	3.60365e-09	1	10254164	7	111635110	SDK1	3	0	0	0
7	4143894	4144029	2.82625e-09	2	4719088	7	70646531	SDK1	1	0	0	0
7	5232196	5232196	3.49243e-09	1	17153690	7	79924081	WIPI2	0	0	0	0
7	5929123	5929224	1.52246e-11	57	6975468	7	97609130	OCM/CCZ1	1	0	1	0
7	7871204	7871260	2.81983e-09	1	182662801	7	51903588	LOC729852	0	0	0	0
7	8971647	8971772	1.75442e-09	1	67379367	7	11320830		4	0	0	1
7	11441787	11441861	2.58915e-10	10	6947364	7	151251920	THSD7A	1	0	0	0
7	11500250	11500372	2.25415e-09	1	11765884	7	38357323	THSD7A	2	0	0	0
7	12942427	12942427	4.22812e-10	3	2072180	7	141414317		4	0	0	1
7	13858793	13858793	1.23888e-09	3	17169634	7	34093997		4	0	0	1
7	20196650	20196750	2.49091e-09	2	6947749	7	128364110	MACC1	1	0	0	0
7	22555478	22555538	1.51956e-15	82	11770630	7	89805241	STEAP1B	1	0	1	0
7	29607121	29607121	3.24362e-09	1	6950752	7	13072576	PRR15	4	0	0	0
7	29707140	29707140	6.09779e-11	1	6945238	7	32646096	LOC646762/LOC100271874/DPY19L2P3	0	0	1	0
7	29711305	29711386	6.84804e-10	1	10238246	7	8804839	LOC646762/LOC100271874/DPY19L2P3	4	0	1	0
7	29774506	29774506	1.00507e-13	157	62481594	7	102846331	DPY19L2P3	0	0	1	0
7	30671433	30671433	1.93687e-09	1	28789535	7	33341081	GARS	1	0	0	0
7	30783203	30783282	2.53913e-09	1	42527	7	94047677	INMT/INMT-FAM188B	1	0	0	0
7	32262693	32262693	3.70871e-09	1	12668304	7	67011101	PDE1C	0	0	0	0
7	32617625	32617638	2.67176e-09	4	2213188	7	142267244	AVL9/DPY19L1P1	0	0	0	0
7	32683425	32683425	1.89654e-20	232	328929	7	35040038	DPY19L1P1	1	0	1	0
7	32690077	32690077	5.04818e-20	110	328906	7	35023915	DPY19L1P1	4	0	1	0
7	32774689	32774689	2.10018e-10	43	1728543	7	29692485	DPY19L1P1/LOC441208/MIR550A2	3	0	1	1
7	32827307	32827515	2.25256e-10	6	10238983	7	34899573		1	0	1	0
7	32827978	32827978	2.32854e-09	2	6950134	7	34891783		0	1	1	0
7	35007122	35007122	6.23159e-12	75	7789651	7	32701249	DPY19L1	2	0	1	0
7	35104877	35104937	3.13601e-19	29	6979923	7	22546411		3	0	1	0
7	35111228	35111266	4.90973e-15	132	10224488	7	89810261	DPY19L2P1	1	0	1	0
7	35112899	35112925	9.86945e-19	109	10224488	7	89810261	DPY19L2P1	0	0	1	0
7	35144988	35144988	1.87155e-13	18	12705115	7	102963463	DPY19L2P1	0	0	1	0
7	35234653	35234653	2.16562e-09	5	194506	7	89842630	TBX20	2	0	1	0
7	35235540	35235540	5.66916e-10	17	11563947	7	89808764	TBX20	0	0	1	0
7	37598924	37598969	2.05741e-09	1	17685099	7	122542737		4	0	0	0
7	40327238	40327238	1.13042e-09	5	62448770	7	48721156	C7orf10	1	0	0	0
7	43209989	43210035	2.07754e-09	2	2237694	7	107590397	HECW1/MIR3943	1	0	0	0
7	44025547	44028751	1.74832e-09	2	10487281	7	102477581	POLR2J4/SPDYE1	4	0	1	0
7	44064247	44064283	6.42042e-10	2	77769709	7	102378621	POLR2J4/SPDYE1/RASA4P/FLJ35390/DBNL	0	0	1	0
7	45176763	45176884	2.62432e-09	1	1541959	7	130821973		1	0	0	0
7	49768726	49768765	1.10905e-09	1	73057130	7	13543273		0	0	0	0
7	50486866	50486956	2.04568e-10	1	10236372	7	45293723	IKZF1	1	0	0	1
7	51138814	51138831	1.97902e-09	2	1003433	7	12164100	COBL	3	0	0	0
7	66201638	66201638	3.47536e-09	3	12538053	7	78641684	RABGEF1	3	0	0	1
7	66439636	66439791	4.2206e-14	14	74779800	7	72317855	C7orf42/SBDS	4	0	1	0
7	66518946	66518946	6.64797e-21	225	4236197	7	72211839	TYW1	4	0	1	0
7	66536991	66537072	1.27177e-11	90	6948163	7	72203501	TYW1	4	0	1	0
7	66549415	66549415	4.00009e-57	288	35835479	7	72212412	TYW1	0	0	1	0
7	66549536	66549536	8.7605e-13	137	4717678	7	72214844	TYW1	0	0	1	0
7	66601005	66601005	1.249e-21	15	145932315	7	72122658	TYW1	0	0	1	0
7	66676732	66676875	1.69631e-11	66	3015862	7	72196736	TYW1	4	0	1	0
7	66743228	66743309	1.01311e-11	35	17722341	7	76712801	PMS2P4	3	0	1	1
7	66952091	66952250	2.90925e-09	1	117581888	7	27825907		1	0	0	1
7	68655296	68655363	1.45726e-09	2	39113	7	29324674		0	0	0	1
7	70028602	70028731	2.64645e-09	2	12701029	7	30822700	AUTS2	2	0	0	0
7	70899613	70899732	2.57079e-09	1	58360510	7	101219992	WBSCR17/MIR3914-1/MIR3914-2	4	0	0	0
7	71745093	71745093	2.98113e-09	25	10226416	7	46343403	CALN1	0	0	0	0
7	72023006	72023114	3.76774e-16	6	2421369	7	66731675	TYW1B	0	0	1	0
7	72040889	72041094	7.94518e-14	535	34813948	7	66529741	TYW1B	1	0	1	0
7	72045300	72045487	4.14242e-11	8	73381658	7	66536204	TYW1B	0	0	1	0
7	72055199	72055233	3.49944e-09	1	3748107	7	66479228	TYW1B	2	0	1	0
7	72071853	72071853	3.44809e-11	480	28363825	7	66605166	TYW1B	1	0	1	0
7	72076052	72076139	5.48249e-29	716	2421425	7	66677892	TYW1B	1	0	1	0
7	72080387	72080409	4.72338e-10	19	34208798	7	66518851	TYW1B	1	0	1	0
7	72082064	72082074	2.2019e-14	366	7795025	7	66573785	TYW1B	0	0	1	0
7	72090849	72090881	8.59853e-21	71	10229944	7	66731726	TYW1B	0	0	1	0
7	72100143	72100143	1.41839e-16	43	11766382	7	66778327	TYW1B	1	0	1	0
7	72100343	72100371	4.78284e-51	777	4385362	7	66675215	TYW1B	1	0	1	0
7	72100485	72100588	2.24864e-67	826	34813948	7	66529741	TYW1B	1	0	1	0
7	72100673	72100673	8.63952e-27	667	34813948	7	66529741	TYW1B	1	0	1	0
7	72110688	72110715	1.68235e-14	595	11771105	7	66612967	TYW1B	0	0	1	0
7	72118067	72118118	3.02712e-58	799	34813948	7	66529741	TYW1B	1	0	1	0
7	72138493	72138517	1.85685e-42	734	34813948	7	66529741	TYW1B	3	0	1	0
7	72140902	72140902	4.62935e-28	668	34813948	7	66529741	TYW1B	0	0	1	0
7	72141035	72141035	2.94531e-13	463	34813948	7	66529741	TYW1B	4	0	1	0
7	72144134	72144279	9.01325e-16	569	34813948	7	66529741	TYW1B	3	0	1	0
7	72144945	72144985	9.61933e-15	552	10247344	7	66665292	TYW1B	2	0	1	0
7	72145734	72145744	8.34276e-13	100	13222968	7	66533077	TYW1B	1	0	1	0
7	72151714	72151714	7.31234e-13	517	13236735	7	66700576	TYW1B	0	0	1	0
7	72155325	72155331	2.61345e-37	723	34813948	7	66529741	TYW1B	1	0	1	0
7	72168431	72168431	5.29444e-20	591	11771105	7	66612967	TYW1B	4	0	1	0
7	72261228	72261244	1.75326e-14	52	11765724	7	66832228	TYW1B	0	0	1	0
7	72263787	72263787	1.426e-30	679	55681549	7	66522061	TYW1B	0	0	1	0
7	72363014	72363014	1.19342e-34	32	142878901	7	75102267	POM121	0	0	1	0
7	72477997	72478118	9.69665e-10	1	62477737	7	75162278	STAG3L3/PMS2L2/SPDYE8P	0	0	1	0
7	72483481	72483686	2.429e-36	9	62477737	7	75162278	STAG3L3/PMS2L2/SPDYE8P	1	0	1	0
7	72483743	72483774	3.62178e-10	1	62477737	7	75162278	STAG3L3/PMS2L2/SPDYE8P	1	0	1	0
7	72485470	72485624	1.18232e-17	3	62477737	7	75162278	STAG3L3/PMS2L2/SPDYE8P	0	0	1	0
7	72492082	72492277	1.12317e-10	9	1167809	7	75135243	STAG3L3/PMS2L2/SPDYE8P	0	0	1	0
7	72500222	72500277	1.46517e-12	17	794379	7	75144595	PMS2L2/SPDYE8P	0	0	1	0
7	72500355	72500365	2.21781e-10	9	794379	7	75144595	PMS2L2/SPDYE8P	0	0	1	0
7	72500503	72500766	1.55456e-11	12	794379	7	75144595	PMS2L2/SPDYE8P	0	0	1	0
7	72501157	72502169	3.54599e-10	9	1562877	7	75169934	PMS2L2/SPDYE8P	0	0	1	0
7	72502777	72503183	9.35733e-14	18	794379	7	75144595	PMS2L2/SPDYE8P	0	0	1	0
7	72503569	72503726	1.97436e-25	27	794379	7	75144595	PMS2L2/SPDYE8P	0	0	1	0
7	72504867	72504948	1.56445e-09	4	75799888	7	75145495	PMS2L2/SPDYE8P	0	0	1	0
7	72520144	72520339	9.52952e-11	9	1167809	7	75135243	PMS2L2/SPDYE8P	0	0	1	1
7	72606468	72606676	1.49575e-09	2	71560469	7	75142406	LOC100093631/GTF2IP1	0	0	1	0
7	72615567	72615653	1.8639e-11	16	1167809	7	75135243	LOC100093631/GTF2IP1/NCF1B	0	0	1	0
7	72620488	72620488	1.95845e-19	15	12672029	7	74122720	LOC100093631/GTF2IP1/NCF1B	0	0	1	0
7	72668795	72668795	1.80094e-10	4	34324835	7	74132305	NCF1B/GTF2IRD2P1	0	0	1	0
7	73206818	73206965	1.55009e-09	14	13246634	7	130311073		0	0	0	0
7	74065074	74065074	3.05744e-10	10	2541089	7	37307663	GTF2I	4	0	0	0
7	74151584	74151622	2.40301e-16	9	1167822	7	75153784	GTF2I	0	0	1	0
7	74169065	74169256	1.08652e-11	13	1167792	7	75170830	GTF2I/NCF1	0	0	1	0
7	74315615	74315775	3.98473e-11	26	17722341	7	76712801	STAG3L2/PMS2P5	0	0	1	0
7	74463586	74463604	8.73436e-10	4	10279081	7	33340516	WBSCR16	0	0	1	0
7	75069910	75070040	6.93234e-22	27	2110464	7	76137375	POM121C	1	0	1	0
7	75078362	75078500	1.1483e-18	10	62476497	7	76135400	POM121C	0	0	1	0
7	75132845	75132845	1.47947e-09	2	1799211	7	76240677	POM121C/SPDYE5/PMS2P3	4	0	1	0
7	75136749	75136910	1.35023e-10	9	2110464	7	76137375	SPDYE5/PMS2P3	0	0	1	0
7	75139266	75139344	1.39553e-17	5	4727191	7	76139384	SPDYE5/PMS2P3	0	0	1	0
7	75140284	75140478	7.48437e-10	1	1799211	7	76240677	SPDYE5/PMS2P3	2	0	1	0
7	75708831	75708877	9.73803e-13	43	10265311	7	66063416	MDH2	1	0	1	0
7	76264347	76264421	5.47498e-14	16	794379	7	75144595	LOC100133091/POMZP3	4	0	1	1
7	76265143	76265143	3.84627e-23	21	1167828	7	75163397	LOC100133091/POMZP3	0	0	1	1
7	76276083	76276089	8.75434e-14	5	113761643	7	75155047	LOC100133091/POMZP3	4	0	1	1
7	76661868	76662131	1.26333e-10	12	794379	7	75144595	PMS2P11/LOC100132832	0	0	1	1
7	76663524	76663524	3.22133e-10	10	1167836	7	75168900	PMS2P11/LOC100132832	0	0	1	1
7	76664093	76664499	4.18779e-11	11	1562877	7	75169934	PMS2P11/LOC100132832	0	0	1	1
7	76664885	76664982	4.35156e-15	22	794379	7	75144595	PMS2P11/LOC100132832	0	0	1	1
7	76666197	76666278	1.05076e-10	6	75799888	7	75145495	PMS2P11/LOC100132832	0	0	1	1
7	76721887	76721887	9.94429e-10	6	6969054	7	102446569		4	0	1	0
7	78058966	78058974	1.1593e-09	1	1160299	7	18205779	MAGI2/RPL13AP17	1	0	0	0
7	81879048	81879048	2.14739e-09	4	10269539	7	28772696	CACNA2D1	0	0	0	0
7	83646120	83646120	3.58189e-09	1	62450457	7	24464004	SEMA3A	4	0	0	0
7	86231048	86231155	1.22157e-10	9	11975850	7	7651358		4	0	0	1
7	86977368	86977465	1.39519e-09	1	71536632	7	39199011	TP53TG1/CROT	2	0	0	0
7	87804756	87804834	1.0663e-10	1	10233778	7	86756745	ADAM22	2	0	0	0
7	89379793	89379859	4.01051e-10	1	75851246	7	90479108		4	0	0	0
7	89749300	89749300	8.10995e-11	38	1728543	7	29692485	DPY19L2P4	1	0	1	0
7	89769530	89769590	5.08418e-15	12	6979923	7	22546411	DPY19L2P4/STEAP1	0	0	1	0
7	89778284	89778379	1.31947e-13	251	2909183	7	102815846	STEAP1	0	0	1	1
7	89938628	89938680	1.1278e-09	2	10242933	7	23870467	C7orf63	4	0	0	0
7	90633988	90633998	4.06847e-12	1	73215717	7	89629412	CDK14	4	0	0	0
7	93490323	93490323	2.89782e-09	1	6968810	7	23241791		0	0	0	0
7	95288490	95288523	2.45532e-09	9	2888244	7	145367545		0	0	0	0
7	96707935	96707984	2.42294e-09	1	62468686	7	81063239		1	0	0	0
7	97007520	97007520	1.32361e-09	3	11767980	7	131767616		4	0	0	0
7	98505196	98505291	2.51475e-10	3	7803610	7	43219705	TRRAP/MIR3609	1	0	0	0
7	98703578	98703578	1.51832e-09	2	1012136	7	42120207	SMURF1	1	0	0	0
7	98850128	98850128	3.46966e-09	1	6966637	7	10707595		1	0	0	0
7	98872907	98873022	9.05519e-10	6	6962775	7	106136774	MYH16	1	0	0	0
7	99892871	99892871	1.04001e-09	1	58513914	7	75147934	SPDYE3	1	0	1	0
7	99893977	99893977	6.31048e-10	5	71560469	7	75142406	SPDYE3	4	0	1	0
7	100148245	100148372	3.5815e-09	1	6463374	7	5337123	AGFG2	0	0	0	0
7	101980489	101980545	4.24886e-10	15	2110464	7	76137375	SH2B2/MIR4285/SPDYE6	4	0	1	1
7	102342407	102342407	1.49434e-09	2	3095454	7	76779412		2	0	1	1
7	102358797	102358851	6.72778e-10	4	3114357	7	76816842		3	0	1	1
7	102374135	102374135	9.99352e-44	257	138909858	7	76762951	FAM185A	0	0	1	1
7	102378026	102378140	1.2724e-11	37	138909858	7	76762951	FAM185A	2	0	1	1
7	102393453	102393453	4.46608e-17	95	140137955	7	76822856	FAM185A	4	0	1	0
7	102428191	102428340	5.43544e-35	142	75047402	7	76721798	FAM185A	3	0	1	0
7	102433090	102433103	9.5219e-22	58	17722341	7	76712801	FAM185A	0	0	1	0
7	102436440	102436535	2.36266e-16	40	2539251	7	76713577	FAM185A/FBXL13	0	0	1	0
7	102437622	102437622	1.3559e-15	41	17722341	7	76712801	FAM185A/FBXL13	0	0	1	0
7	102902480	102902617	5.11581e-14	106	73098784	7	35020983	DPY19L2P2	1	1	1	0
7	105284162	105284162	1.53306e-09	2	217603	7	14945694	ATXN7L1	0	0	0	0
7	109741192	109741192	2.0579e-09	1	62438413	7	10937537		4	0	0	1
7	111557490	111557496	1.30597e-09	1	10046552	7	94057418	DOCK4	0	0	0	0
7	113819570	113819594	1.30128e-09	3	2140582	7	21670593	FOXP2	0	0	0	0
7	115684266	115684297	1.32926e-10	2	6972533	7	105504788	TFEC	4	0	0	0
7	118372311	118372311	1.75719e-13	5	73485273	7	119578413		4	0	0	1
7	118372829	118372889	4.4647e-11	112	111421165	7	119436329		4	0	0	1
7	118394125	118394160	1.74107e-17	5	73485273	7	119578413		4	0	0	1
7	118573076	118573153	3.12116e-27	5	73485273	7	119578413		4	0	0	1
7	123893466	123893493	3.74211e-10	5	142378164	7	96945200		0	0	0	1
7	124703416	124703482	5.91903e-11	10	853031	7	80605068		0	0	0	1
7	126813299	126813299	9.7288e-10	8	59665405	7	31745694	GRM8/MIR592	0	0	0	0
7	127068538	127069121	3.97937e-10	7	7457151	7	15887540		4	0	0	0
7	127428061	127428175	3.63965e-09	1	1646896	7	134958466	SND1	0	0	0	0
7	129286137	129286209	1.05457e-09	5	6460413	7	67388910	NRF1	4	0	0	0
7	130879952	130879991	2.86548e-09	1	4602788	7	16391410	MKLN1	0	0	0	0
7	131263325	131263416	2.88741e-09	1	117703782	7	94707303		4	0	0	0
7	131880044	131880049	1.32699e-10	23	79716602	7	42832927	PLXNA4	4	0	0	0
7	132591315	132591424	7.08839e-10	1	13223777	7	153232739	CHCHD3	3	0	0	0
7	138573264	138573336	8.90915e-10	3	2215815	7	105860537	KIAA1549	4	0	0	0
7	139559830	139559830	2.36426e-09	6	17150625	7	78014031	TBXAS1	1	0	0	0
7	139801830	139802012	3.54107e-09	1	1636278	7	21998164	JHDM1D	4	0	0	0
7	142475177	142475177	2.02687e-09	1	56322739	7	48278234	PRSS1/TRY6/PRSS2	1	0	1	0
7	144721583	144721629	2.89031e-09	1	1063964	7	87835469		0	0	0	0
7	145056543	145056543	1.83764e-09	2	42709	7	28447054		4	0	0	0
7	149608779	149608848	3.02072e-16	41	4469372	7	152449932		1	0	1	1
7	149609429	149609628	1.90725e-20	82	4476919	7	152431851		4	0	1	1
7	149661457	149661498	2.0348e-18	33	7456336	7	153818020		0	0	1	0
7	149697815	149698264	1.17014e-10	18	7456336	7	153818020		1	0	1	1
7	149698459	149698661	4.51364e-13	33	6975293	7	153791767		1	0	1	1
7	149711963	149711963	3.60119e-11	22	4725521	7	153779534		0	0	1	1
7	149748509	149749778	4.30905e-10	3	2628781	7	153738071		0	0	1	1
7	149749941	149750037	7.55915e-24	21	3930009	7	153738844		0	0	1	1
7	149845089	149845089	8.44383e-19	6	36061707	7	153525491		4	0	1	1
7	149868210	149868283	1.39766e-11	42	2533145	7	153463438		0	0	1	1
7	149871338	149871338	1.72561e-09	3	2533123	7	153483021		1	0	1	1
7	149889834	149889927	1.06012e-17	111	2533123	7	153483021		0	0	1	1
7	149901634	149901634	3.25617e-12	77	9648760	7	153444549		3	0	1	1
7	150019477	150019477	3.34156e-09	1	11768321	7	86681714	ACTR3C/LRRC61/C7orf29/RARRES2	4	0	0	0
7	150633976	150634009	2.75657e-09	1	7797043	7	121518048	KCNH2	4	0	0	0
7	151739991	151739997	9.69573e-12	9	4960709	7	155035670	GALNT11	0	0	0	0
7	152489956	152489982	9.95733e-10	7	28623694	7	149534370	ACTR3B	1	0	1	0
7	152498667	152498784	3.25505e-10	10	6949320	7	149584923	ACTR3B	0	0	1	0
7	152524366	152524514	2.7211e-09	2	116269514	7	149970223	ACTR3B	0	0	1	0
7	152714413	152714736	1.3928e-09	1	17154350	7	80355210		4	0	0	0
7	153138299	153138342	2.84235e-09	1	28439248	7	139136254		4	0	0	1
7	153707058	153707235	1.30489e-13	17	62502561	7	149788071	DPP6	1	0	1	0
7	153708903	153709018	1.90586e-14	18	28631613	7	149792707	DPP6	4	0	1	0
7	153725731	153727149	5.74667e-12	21	2373729	7	149753086	DPP6	4	0	1	0
7	153735482	153735750	1.41228e-13	18	67762362	7	149769021	DPP6	0	0	1	0
7	156161859	156161921	1.43734e-09	1	39422	7	25103911		4	0	0	0
8	1898474	1898510	2.47663e-09	2	12677442	8	21382076	ARHGEF10	4	0	0	0
8	4871837	4871939	2.65818e-09	1	768161	8	16971257	CSMD1	2	0	0	0
8	6828921	6828950	1.39553e-09	1	12543268	8	23556615	DEFA10P/DEFA1/DEFA1B/DEFT1P/DEFT1P2	1	0	0	0
8	7014469	7014755	1.20169e-10	10	6601641	8	11840885		2	0	1	1
8	7015659	7015931	6.15277e-13	143	7823056	8	8382705		0	0	1	1
8	7120924	7121246	8.945e-15	225	6601641	8	11840885	FAM90A13/FAM90A14/LOC349196	0	0	1	0
8	7128484	7128840	4.04048e-15	9	73184366	8	8254667	FAM90A13/FAM90A14/LOC349196/FAM90A5	4	0	1	0
8	7136154	7136412	8.59546e-19	488	2980508	8	8171732	FAM90A13/FAM90A14/LOC349196/FAM90A5/FAM90A20	0	0	1	0
8	7143790	7143950	8.08616e-23	915	2945236	8	8168394	LOC349196/FAM90A13/FAM90A14/FAM90A5/FAM90A20/FAM66B	0	0	1	0
8	7151412	7151734	2.64718e-21	626	1850511	8	8170329	FAM90A13/FAM90A14/LOC349196/FAM90A5/FAM90A20/FAM66B/DEFB109P1B	0	0	1	0
8	7198139	7198942	3.6746e-14	46	7840525	8	11845417	FAM66B/DEFB109P1B/ZNF705G	0	0	1	0
8	7199981	7200344	1.64957e-10	26	17799486	8	11340494	FAM66B/DEFB109P1B/ZNF705G	0	1	1	0
8	7237835	7237835	2.63111e-09	1	2921071	8	8308044	ZNF705G	2	0	1	1
8	7411318	7411458	4.48834e-16	539	7011781	8	10972239	FAM90A7	0	0	1	1
8	7418968	7419108	3.94052e-16	529	7011781	8	10972239	FAM90A7	0	0	1	0
8	7425535	7425802	1.34507e-12	122	28447271	8	11827392	FAM90A7	0	0	1	0
8	7426614	7426754	3.02452e-15	355	7011781	8	10972239	FAM90A7	0	0	1	0
8	7427383	7427383	2.0194e-09	1	13278972	8	8597180	FAM90A7	0	0	1	0
8	7427680	7427827	4.61159e-14	287	6601641	8	11840885	FAM90A7	0	0	1	0
8	7428005	7428753	6.6577e-17	661	6601641	8	11840885	FAM90A7	0	0	1	0
8	7429478	7429478	3.16187e-13	216	4841659	8	11828200	FAM90A7	0	0	1	0
8	7433181	7433379	1.02881e-12	172	10481454	8	11109303	FAM90A7	0	0	1	0
8	7435032	7435032	1.21206e-10	4	13278972	8	8597180	FAM90A7	0	0	1	0
8	7435329	7435832	8.50975e-17	630	4841662	8	11843758	FAM90A7	1	0	1	0
8	7436102	7436171	1.09686e-16	619	6601641	8	11840885	FAM90A7	0	0	1	0
8	7436396	7437127	6.87133e-11	9	4841662	8	11843758	FAM90A7	0	0	1	0
8	7440828	7441312	1.52212e-16	579	4841662	8	11843758	FAM90A7	0	0	1	1
8	7441657	7441943	1.327e-16	679	2572417	8	11111462	FAM90A7	0	0	1	0
8	7622520	7622926	7.75781e-21	1355	2572417	8	11111462	FAM90A18/FAM90A19/FAM90A9/FAM90A10	0	0	1	0
8	7623196	7623374	1.55771e-13	239	2572417	8	11111462	FAM90A18/FAM90A19/FAM90A9/FAM90A10	0	0	1	0
8	7624730	7625013	1.06165e-19	1148	2572417	8	11111462	FAM90A18/FAM90A19/FAM90A9/FAM90A10	0	0	1	1
8	7625661	7626031	3.48532e-21	1277	2572417	8	11111462	FAM90A18/FAM90A19/FAM90A9/FAM90A10	0	0	1	0
8	7630138	7630294	6.94012e-11	20	35499486	8	11074036	FAM90A18/FAM90A19/FAM90A9/FAM90A10	1	0	1	0
8	7800199	7800348	3.00307e-09	2	2073809	8	12551618	LOC100132396/FAM66E	0	0	1	0
8	7806243	7806243	2.04155e-13	91	7840525	8	11845417	LOC100132396/FAM66E	0	0	1	0
8	7810081	7810081	2.18212e-16	694	4841662	8	11843758	LOC100132396/FAM66E	0	0	1	0
8	7818468	7818468	2.27975e-12	62	6601641	8	11840885	LOC100132396/FAM66E	0	0	1	0
8	7819248	7819359	1.04502e-10	3	7840525	8	11845417	LOC100132396/FAM66E	0	0	1	0
8	7819495	7819565	1.3615e-11	110	58602899	8	11848833	LOC100132396/FAM66E	0	0	1	0
8	7819732	7819751	1.48643e-09	3	6601641	8	11840885	LOC100132396/FAM66E	0	0	1	0
8	7825396	7825432	2.09606e-10	16	17799486	8	11340494	LOC100132396/FAM66E	0	1	1	0
8	7826394	7826595	3.67229e-10	1	7840525	8	11845417	LOC100132396/FAM66E	0	0	1	0
8	7826675	7827381	3.06038e-11	42	11250130	8	11214455	LOC100132396/FAM66E	4	0	1	0
8	7838957	7838957	3.21632e-14	93	7840525	8	11845417	FAM66E/DEFB109P1B	0	0	1	0
8	7875673	7876176	1.96178e-13	109	6601641	8	11840885	FAM66E/DEFB109P1B	0	0	1	1
8	7876515	7876618	4.80716e-11	13	6601641	8	11840885	FAM66E/DEFB109P1B	0	0	1	1
8	7877439	7878463	6.60064e-16	206	6601641	8	11840885	FAM66E/DEFB109P1B	0	0	1	1
8	7880055	7880164	2.46435e-10	25	4841498	8	10985432	FAM66E/DEFB109P1B	0	0	1	1
8	7882119	7882288	1.29066e-09	2	111589866	8	11589961	FAM66E/DEFB109P1B	3	0	1	1
8	7882838	7883022	1.46021e-11	67	4841662	8	11843758	FAM66E/DEFB109P1B	0	0	1	1
8	7883319	7883431	6.89162e-14	176	6601641	8	11840885	FAM66E/DEFB109P1B	0	0	1	1
8	7883808	7884265	2.22483e-13	278	2572417	8	11111462	FAM66E/DEFB109P1B	0	0	1	1
8	7884422	7884422	2.27987e-11	92	6601644	8	11847078	FAM66E/DEFB109P1B	0	0	1	1
8	7885629	7886239	4.02479e-14	258	9286062	8	11118527	FAM66E/DEFB109P1B	0	0	1	1
8	7886305	7886653	2.21081e-11	141	11775150	8	11335248		0	0	1	1
8	7888849	7889352	1.90845e-14	108	6601641	8	11840885		2	0	1	1
8	7889649	7889935	2.77172e-18	818	2572417	8	11111462		0	0	1	1
8	7978576	7978745	1.85995e-09	2	7388463	8	6974050		0	0	1	1
8	7986217	7986859	7.95092e-13	76	7838941	8	11850320		0	0	1	1
8	8034475	8034627	4.72504e-10	6	13256554	8	11432946		4	0	1	1
8	8034727	8034958	2.27515e-09	1	13270679	8	11159755		4	0	1	1
8	8035657	8035825	7.57538e-24	1818	756038	8	11336781		0	0	1	1
8	8036759	8036806	2.86232e-16	822	12548025	8	10260921		0	0	1	1
8	8037941	8038161	1.6367e-19	1276	330048	8	9087278		3	0	1	1
8	8055252	8055291	8.29814e-15	324	330057	8	9089793		0	0	1	1
8	8055738	8055832	4.52356e-11	34	6601427	8	10156025		0	0	1	1
8	8055966	8055992	2.40457e-10	21	2572417	8	11111462		0	0	1	1
8	8057222	8057261	3.11133e-11	19	11250099	8	10818657		0	0	1	1
8	8062402	8062492	1.60429e-34	2610	13275864	8	11361261		4	0	1	1
8	8063127	8063191	5.81501e-30	2507	10903343	8	11695872		4	0	1	1
8	8064074	8064100	2.45108e-11	19	4841659	8	11828200		0	0	1	1
8	8064266	8064293	6.00229e-39	2851	7005680	8	10978065		0	0	1	1
8	8067059	8067059	8.41287e-12	123	330050	8	9087679	FLJ10661	4	0	1	1
8	8068032	8068172	9.09842e-18	1044	330048	8	9087278	FLJ10661	0	0	1	1
8	8068273	8068273	3.25381e-12	219	4841517	8	11132007	FLJ10661	0	0	1	1
8	8068701	8068701	1.49065e-11	34	11250163	8	11596437	FLJ10661	0	0	1	1
8	8069293	8069329	9.0309e-41	2906	11250098	8	10818607	FLJ10661	4	0	1	1
8	8072238	8072312	4.93751e-13	328	2409717	8	11010974	FLJ10661	4	0	1	1
8	8072490	8072490	3.45297e-26	1448	11991716	8	10948575	FLJ10661	4	0	1	1
8	8072980	8073000	7.9456e-12	183	4841662	8	11843758	FLJ10661	3	0	1	1
8	8073572	8073572	9.02299e-12	109	7837979	8	10198534	FLJ10661	2	0	1	1
8	8073786	8074083	1.51243e-45	3383	12155745	8	11362277	FLJ10661	2	0	1	1
8	8074133	8074252	2.99782e-46	3265	10481445	8	11109269	FLJ10661	2	0	1	1
8	8074388	8074402	1.02733e-27	1575	330048	8	9087278	FLJ10661	3	0	1	1
8	8074526	8074534	5.24346e-27	1946	9657519	8	10945439	FLJ10661	3	0	1	1
8	8076188	8076823	3.68212e-36	2773	55860742	8	11358156	FLJ10661	4	0	1	1
8	8077318	8077318	2.48909e-21	1660	13276836	8	10981003	FLJ10661	3	0	1	1
8	8077509	8077509	4.68163e-39	2900	10481445	8	11109269	FLJ10661	3	0	1	1
8	8077622	8077622	1.04296e-30	2360	2409742	8	11069960	FLJ10661	4	0	1	1
8	8079433	8079437	1.04141e-12	260	17723229	8	10930069	FLJ10661	3	0	1	1
8	8079819	8080006	3.65558e-48	3175	4841498	8	10985432	FLJ10661	4	0	1	1
8	8080238	8080238	9.5358e-10	5	34421088	8	11589042	FLJ10661	4	0	1	1
8	8080645	8080725	1.15812e-47	3060	2409718	8	11012977	FLJ10661	4	0	1	1
8	8081544	8081544	7.31026e-22	1612	10481445	8	11109269	FLJ10661	4	0	1	1
8	8082323	8082435	2.05462e-27	1928	13273857	8	10955897	FLJ10661	4	0	1	1
8	8082819	8082965	1.24495e-34	2399	7835318	8	10953874	FLJ10661	4	0	1	1
8	8083342	8083342	1.5565e-21	1404	10088408	8	10817197	FLJ10661	4	0	1	1
8	8083726	8084466	6.39619e-63	4082	10481445	8	11109269	FLJ10661	4	0	1	1
8	8084610	8084610	3.20685e-14	554	7825778	8	10261010	FLJ10661	4	0	1	1
8	8087390	8087390	4.09134e-12	193	9657519	8	10945439	FLJ10661	0	0	1	0
8	8088886	8088888	2.31214e-09	1	1478890	8	11355602	FLJ10661	4	0	1	0
8	8089069	8089230	3.67561e-18	1063	7010590	8	11062882	FLJ10661	4	0	1	0
8	8098576	8098620	6.31688e-38	2861	7005680	8	10978065	FLJ10661	4	0	1	0
8	8109985	8110041	1.97184e-10	55	4841564	8	11425809	FLJ10661	4	0	0	1
8	8116838	8116986	1.0771e-22	1945	11998678	8	11830150	FLJ10661	4	0	0	1
8	8118600	8118611	4.28531e-15	362	1478890	8	11355602	FLJ10661	4	0	0	1
8	8123688	8123727	1.26795e-19	1305	11250098	8	10818607		4	0	0	1
8	8125256	8125256	5.41921e-10	3	2572417	8	11111462		4	0	0	1
8	8142547	8142649	1.8585e-09	1	2729940	8	11382367		4	0	0	1
8	8148270	8148319	2.57056e-30	2088	13276836	8	10981003		4	0	0	1
8	8168173	8168296	4.10793e-10	29	28712068	8	10251145	SGK223	4	0	0	0
8	8171477	8171550	1.49153e-14	303	10109025	8	10815571	SGK223	4	0	0	0
8	8174423	8174579	1.04286e-12	215	4841457	8	10773511	SGK223	4	0	0	0
8	8216955	8217060	7.90685e-37	2503	4840542	8	10944809	SGK223	4	0	0	0
8	8218918	8218924	6.62832e-15	494	28447271	8	11827392	SGK223	4	0	0	0
8	8266350	8266350	1.7396e-09	7	11783065	8	11417257		4	0	0	1
8	8268351	8268351	6.64194e-14	328	4841525	8	11249261		4	0	0	1
8	8270834	8270952	1.56235e-29	2029	12155745	8	11362277		4	0	0	1
8	8298796	8298889	3.31936e-14	271	11250098	8	10818607		4	0	0	1
8	8315808	8315817	3.52788e-16	734	11250117	8	10972740		4	0	0	1
8	8319889	8319925	5.88819e-21	1463	4841317	8	10186135		4	0	0	1
8	8320028	8320214	1.00399e-09	25	56279061	8	9873980		4	0	0	1
8	8326445	8326500	3.9599e-16	541	1478890	8	11355602		4	0	0	1
8	8327950	8327950	6.92946e-10	12	10105315	8	10932203		4	0	0	1
8	8345730	8345730	4.69288e-12	193	2409727	8	11043236		4	0	0	1
8	8346677	8346677	5.61462e-10	20	11250116	8	10943660		4	0	0	1
8	8347821	8347876	2.55266e-19	950	7005680	8	10978065		4	0	0	1
8	8349696	8349757	6.38023e-11	51	6985109	8	10761585		4	0	0	1
8	8358562	8358733	4.06583e-17	891	2409701	8	10957723		4	0	0	1
8	8377885	8377974	1.25433e-10	30	2736375	8	11115749		4	0	0	1
8	8378032	8378119	4.70064e-13	295	12678797	8	9978919		1	0	0	1
8	8378422	8378491	1.40399e-10	38	11998678	8	11830150		4	0	0	1
8	8379595	8379655	1.01048e-11	161	2409694	8	10946861		4	0	0	1
8	8386209	8386265	4.25262e-14	480	6601451	8	10243681		4	0	0	1
8	8386389	8386441	1.05911e-12	138	6601451	8	10243681		1	0	0	1
8	8455434	8455453	5.33803e-11	8	2409836	8	11689228		4	0	0	0
8	8455554	8455554	1.57875e-10	1	11784572	8	11174484		4	0	0	0
8	8461280	8461451	9.1474e-10	6	59446076	8	10861839		4	0	0	0
8	8480831	8480942	9.04012e-13	225	11250099	8	10818657		4	0	0	0
8	8501310	8501310	8.95284e-10	8	7825778	8	10261010		4	0	0	0
8	8549799	8549899	2.05072e-24	1592	4433149	8	10249268	CLDN23	4	0	0	0
8	8556789	8556969	6.90717e-14	302	6601450	8	10243101	CLDN23	4	0	0	0
8	8566388	8566413	5.2623e-13	172	10481445	8	11109269	CLDN23	4	0	0	0
8	8567831	8567884	7.46986e-15	508	4841564	8	11425809	CLDN23	4	0	0	0
8	8569623	8569723	1.1821e-12	194	6601450	8	10243101	CLDN23	4	0	0	0
8	8575652	8575652	1.50786e-19	1032	936546	8	11333353	CLDN23	4	0	0	1
[truncated: 1,821 more rows]

## Sheet: Cross chromosome meQTLs
Methylation site			meQTLs		Best meQTL SNP			More methylation site information
chrom	start	end	best p-value	# of	rs number	chrom	location	Nearby genes	CpG-SNPs (see readme)	Pseudogene	genomic super duplications	structural variants
1	4044271	4044299	5.70011e-12	2	10817689	9	117708099		0	0	0	1
1	15394271	15394293	2.63956e-14	3	7235344	18	4000092	KAZN	0	0	0	0
1	20484899	20484899	1.54169e-12	1	75891558	2	65123672	PLA2G2F/PLA2G2C	0	0	1	0
1	74481483	74481483	9.56255e-13	2	7136583	12	4805158	LRRIQ3	0	0	0	0
1	83682236	83682236	6.96329e-15	7	13247359	7	76357726		0	0	1	1
1	83789626	83789626	8.02172e-16	64	28642295	7	76417849		4	0	1	1
1	83869957	83869957	4.12923e-44	88	115546891	7	76490055		0	0	1	1
1	83893544	83893544	5.15371e-13	12	17722062	7	76514143		0	0	1	1
1	83918312	83918312	2.37421e-27	20	147236206	7	76507893		0	0	1	1
1	83923040	83923040	5.80907e-28	19	114268642	7	76540411		1	0	1	1
1	89449382	89449412	4.81534e-16	16	2988408	9	6728480	CCBL2/RBMXL1	2	0	1	0
1	103147482	103147482	7.03742e-15	11	7998088	13	100497996		1	0	0	1
1	109846687	109846705	2.48235e-19	35	2529079	7	24561481	MYBPHL/SORT1	0	0	0	0
1	114045979	114045979	1.10227e-13	4	59987461	9	115984931	MAGI3	3	0	0	0
1	158276577	158276577	4.64745e-18	17	138420216	3	140202071	CD1C	2	0	0	0
1	161332601	161332601	6.36172e-12	1	62066337	17	1743685	SDHC/C1orf192	0	0	0	0
1	169400121	169400121	6.62869e-17	20	4797324	18	8677912	C1orf114	0	0	0	0
1	171309837	171309909	5.37576e-18	41	2027610	22	25166231	FMO4/TOP1P1	4	0	1	0
1	182032978	182032978	2.77962e-13	19	6039071	20	8160875	ZNF648	1	0	0	0
1	192179267	192179299	4.22591e-19	59	4144023	9	73288934		0	0	0	0
1	210784497	210784617	4.33054e-15	53	374734	9	4657002	HHAT	3	0	0	0
1	215873991	215873991	4.03042e-12	1	7162378	15	25926976	USH2A	0	0	0	0
1	243252130	243252130	3.61232e-22	479	10518328	4	120401779	LOC731275	0	0	1	0
2	19821025	19821025	6.64271e-12	1	562770	5	81218259		0	0	0	0
2	21049863	21049863	4.84846e-13	14	649021	13	38848643		0	0	0	0
2	42052171	42052282	7.13038e-25	21	6551932	4	66399839		4	0	0	1
2	42052414	42052599	1.01811e-18	20	6551932	4	66399839		4	0	0	1
2	47817594	47817594	2.45998e-12	21	1702616	11	39744304		4	0	0	0
2	63494903	63494903	4.96792e-19	34	2270115	17	9804724	WDPCP	0	0	0	0
2	65497143	65497194	8.79222e-13	28	2014838	22	25090006	ACTR2	0	0	1	0
2	106996611	106996611	8.34372e-20	25	11963931	6	161343052	PLGLA	4	0	1	0
2	125055999	125055999	1.62278e-28	15	72484712	11	5710328	CNTNAP5	0	0	0	0
2	128568732	128568850	6.83911e-23	104	141686657	7	1063313	WDR33	2	0	0	0
2	132698815	132698815	1.01929e-14	30	632596	21	29169772		0	0	1	0
2	132714534	132714546	6.5657e-19	21	6516792	21	29269528		1	0	1	0
2	143410426	143410426	1.69592e-14	47	6509733	19	53702748		3	0	0	1
2	159732950	159732950	6.89766e-16	11	2062172	13	68464232		4	0	1	1
2	162357509	162357623	4.40453e-19	15	10802451	1	247027650		0	1	1	0
2	174246722	174246876	4.98472e-16	67	10146276	14	97815213	CDCA7	4	0	0	0
2	179296317	179296317	5.3475e-20	21	41269945	6	32607853	MIR548N/PRKRA/DFNB59	0	0	0	0
2	179314939	179315099	9.32342e-24	14	9271707	6	32593356	MIR548N/PRKRA/DFNB59/FKBP7	1	0	0	0
2	186057657	186057657	1.95863e-19	67	11949054	5	144490550		0	0	0	1
2	193000517	193000517	2.41197e-12	6	9878223	3	124450815	TMEFF2	4	0	0	0
2	204055842	204055851	2.27849e-12	2	1884714	20	53711095	NBEAL1	0	0	0	0
2	209601365	209601365	6.63217e-12	1	4627830	4	74763544		4	0	0	0
2	216476745	216476745	4.55983e-13	6	13240019	7	85097468	LOC646324	4	0	0	0
2	232268417	232268417	5.92855e-12	4	7006538	8	11804982	B3GNT7	4	0	0	0
2	238521561	238521561	4.60654e-12	1	112316289	1	175348173	LRRFIP1	4	0	0	0
3	8731419	8731419	5.75176e-32	41	9996024	4	4185305		4	0	1	1
3	13273287	13273464	4.93255e-12	1	77007662	1	210669949		1	0	0	0
3	27563998	27563998	1.99344e-12	1	76691366	1	31435772		2	0	0	0
3	35469064	35469076	6.75223e-12	1	2155945	18	29283145		4	0	0	1
3	37319479	37319479	1.91343e-32	76	4738544	8	54896575	GOLGA4	0	0	1	0
3	54592648	54592793	5.82772e-23	60	149731859	11	8539069	CACNA2D3	1	0	0	0
3	61385700	61385700	4.99319e-19	99	12644987	4	108291273		1	0	0	1
3	66687566	66687566	7.27984e-21	41	17700264	1	212121410		1	0	0	0
3	69086238	69086371	2.48273e-12	1	692965	13	63984474	TMF1/MIR3136/UBA3	1	0	0	0
3	70498707	70498707	1.00024e-16	172	2065114	6	86159143		4	0	0	1
3	85425820	85425820	2.45071e-23	21	4380187	2	185811940	CADM2	0	0	0	0
3	99082603	99082714	2.77449e-13	6	10774969	12	118345908		1	0	0	0
3	102240969	102241067	3.92421e-12	5	6449016	4	9374986		1	0	0	1
3	107244984	107244984	1.90357e-12	4	56065236	8	139109355	BBX	4	0	0	0
3	108411569	108411569	4.56485e-14	14	12422303	12	63337507	DZIP3	0	0	1	0
3	117696543	117696620	1.29776e-12	1	10761192	9	95839418		0	0	0	1
3	119725256	119725256	9.28789e-13	12	1230437	13	46794348	GSK3B	1	0	0	0
3	126945793	126945964	2.63088e-19	18	35968777	19	53296085		4	0	0	0
3	129780090	129780167	6.01779e-18	7	4440541	7	6940956		4	0	1	1
3	132320114	132320114	1.78689e-12	2	10872494	6	139148135	ACAD11/NPHP3-ACAD11/CCRL1	0	0	1	0
3	186773424	186773540	2.82986e-13	8	7039413	9	108850360	ST6GAL1	4	0	0	0
4	3807046	3807594	6.49744e-12	1	61908198	11	107423121		4	0	0	0
4	4816753	4816753	3.01559e-12	5	740941	9	122366212		4	0	0	0
4	9429090	9429090	9.14679e-13	35	1541306	11	71708013	DEFB131	0	0	1	1
4	22623618	22623618	9.66343e-18	78	9950196	18	24540901		0	0	1	0
4	23092487	23092611	6.60381e-12	2	59606381	9	6362124		1	0	0	1
4	69233721	69233730	1.44652e-28	27	10865742	3	16185878	YTHDC1	1	0	0	1
4	73702997	73702999	2.14871e-40	51	6605623	8	86557220		4	0	0	1
4	73703146	73703146	3.73422e-15	10	66976824	8	86546117		4	0	0	1
4	74144247	74144247	9.51583e-18	91	71314033	3	160828884	ANKRD17	0	0	0	1
4	76966998	76966998	7.29603e-19	105	4291789	13	100672921	ART3/CXCL10/CXCL11	4	0	0	0
4	85509446	85509446	7.02725e-12	1	1826347	3	49671654	CDS1	0	0	0	0
4	86319152	86319152	3.35239e-14	11	62071862	17	68787681		0	0	0	0
4	97378839	97378839	3.40225e-12	18	12454122	18	70022453		0	0	0	0
4	119441511	119441511	1.0875e-31	72	10926972	1	243385636	CEP170P1	4	0	1	0
4	132649384	132649705	1.78414e-14	6	28613334	19	37702339		3	0	1	1
4	167670002	167670002	1.55039e-19	262	10851475	15	49625930	SPOCK3	4	0	0	0
4	180294814	180294859	3.09534e-25	84	1423090	19	9776636		4	0	0	1
4	180329130	180329161	2.52351e-14	90	10514126	18	71978184		4	0	0	1
4	189005763	189005786	4.84124e-12	10	12713749	2	71652473	TRIML2	4	0	0	0
5	1631664	1631796	3.22722e-13	18	11921345	3	195746910	LOC728613	0	0	1	0
5	32439896	32439896	3.51895e-12	1	2700227	3	112824212	ZFR	0	0	0	0
5	58053309	58053426	2.78034e-21	43	6774961	3	126045270	RAB3C	0	0	0	0
5	71348768	71348768	7.14431e-13	2	78010437	1	170085306		4	0	0	0
5	71643007	71643058	4.10476e-12	4	11773023	7	129343967	PTCD2	3	0	0	0
5	79556036	79556036	1.51523e-15	83	58098260	1	240219852	SERINC5	0	0	0	0
5	85593511	85593511	5.11224e-13	3	114884181	1	108748627	NBPF22P	0	0	1	0
5	123096304	123096304	1.67462e-31	235	13231390	7	49574729		1	0	0	1
5	132207095	132207154	4.58858e-12	2	62424027	6	119083904	GDF9/UQCRQ/LEAP2/AFF4	0	0	0	0
5	133494195	133494195	4.64203e-55	236	9791892	7	66101484	TCF7/SKP1	0	0	0	0
5	146665855	146665855	1.0587e-13	4	111452074	19	48338590	STK32A	4	0	0	0
5	148021214	148021214	4.24921e-12	2	33946455	17	41321846	HTR4	0	0	0	0
5	172396482	172396482	1.28589e-14	73	11529116	11	2343769	ERGIC1/LOC100268168/RPL26L1/ATP6V0E1	1	0	0	0
5	173035245	173035290	2.42184e-18	45	9958909	18	1841371	BOD1	4	0	0	0
6	1224971	1224971	4.07961e-12	5	148705370	3	36548011		2	0	0	0
6	3045639	3045779	2.86304e-15	63	12713689	2	70427457		2	1	1	0
6	3045858	3045858	1.56967e-28	178	2618235	2	70524577		1	1	1	0
6	4630300	4630300	3.69224e-14	22	11090888	22	46959140		0	0	0	1
6	11626549	11626760	5.12268e-12	8	6893533	5	10263041		4	0	0	0
6	26859810	26859913	2.0869e-18	39	4290985	5	21409572	GUSBL1	0	0	1	0
6	27108547	27108556	1.25142e-14	86	2838316	21	44990036	HIST1H2BJ/HIST1H2AG/HIST1H2BK/HIST1H4I/HIST1H2AH/MIR3143	0	0	0	0
6	29915961	29915964	1.19837e-12	2	35131253	2	203090231	HLA-A	4	0	1	1
6	43655489	43655617	9.98727e-24	73	10971420	9	33125000	RSPH9/MRPS18A	0	0	0	0
6	44221293	44221403	1.93913e-12	13	12510860	4	88797100	SLC29A1/HSP90AB1/SLC35B2/NFKBIE/TMEM151B	2	0	0	0
6	48182433	48182433	1.60041e-15	24	4742246	9	6726133		0	1	1	0
6	70202374	70202419	5.113e-12	1	17492618	12	126841609		0	0	0	1
6	78649553	78649566	4.87975e-13	2	7616317	3	109724461		0	0	0	1
6	93096696	93096837	8.41727e-30	41	4686470	3	187717370		4	0	0	1
6	93096975	93096981	1.39186e-13	25	4686470	3	187717370		4	0	0	1
6	97202053	97202123	1.92388e-12	2	887110	4	15908378		4	0	0	1
6	119781361	119781392	5.86497e-13	4	2182128	13	33818017		1	0	0	1
6	129478919	129478967	3.7906e-12	4	72991	11	121243716	LAMA2	0	1	1	0
6	131420312	131420312	2.41071e-14	17	10169581	2	52602732		0	0	0	0
6	132024165	132027696	1.9413e-16	129	9986708	7	143821351	ENPP3/OR2A4/CTAGE9	0	0	1	0
6	135206191	135206191	6.25909e-15	16	13329545	15	37122815		1	0	0	1
6	143715535	143715611	6.95535e-12	1	1368523	4	101332552		1	0	0	0
6	145500454	145500454	7.08795e-13	39	2196141	4	179601313		4	0	0	1
6	152513057	152513057	2.69122e-20	154	1488978	2	214248686	SYNE1	0	0	0	0
7	17723961	17724006	1.43525e-12	1	10095374	8	17117930		4	0	0	1
7	26246056	26246078	2.62326e-16	92	6582	15	40845597	NFE2L3/HNRNPA2B1/CBX3	0	0	0	0
7	26248069	26248069	9.86538e-17	100	4924481	15	40842185	HNRNPA2B1/CBX3	2	0	0	0
7	29744181	29744186	3.18818e-34	82	60554198	12	63917652	LOC646762/LOC100271874/DPY19L2P3	0	0	1	0
7	35181363	35181433	1.32234e-43	84	60554198	12	63917652		1	0	1	0
7	35278209	35278297	2.82343e-25	80	7956412	12	64122721	TBX20	4	0	1	0
7	39953358	39953358	9.27973e-13	12	942923	6	109853446		0	0	0	1
7	44836151	44836309	3.14895e-12	5	1911737	4	77262103	PPIA	4	0	0	0
7	48968678	48968690	3.68194e-12	6	7860447	9	99263937	CDC14C	4	0	1	0
7	76116070	76116131	1.12815e-12	55	4801969	19	53713596	DTX2/FDPSL2A	4	0	1	0
7	76187986	76187986	2.02695e-12	1	11163657	1	83586591	LOC100133091	0	0	1	0
7	76202924	76202924	5.37488e-36	47	6693586	1	83586063	LOC100133091	0	0	1	0
7	76226410	76226410	1.33256e-22	64	11163663	1	83599557	LOC100133091/POMZP3	4	0	1	0
7	76396375	76396375	6.66481e-17	64	3864590	1	83772209		4	0	1	1
7	76531792	76531859	8.61695e-21	11	2620155	1	83896728		0	0	1	1
7	76614184	76614245	2.2616e-12	45	4801969	19	53713596	PMS2P11	0	0	1	0
7	86666014	86666014	2.92833e-21	41	8131446	21	23879169	KIAA1324L	4	0	0	0
7	89737639	89737639	1.70158e-12	10	61935241	12	64081808	DPY19L2P4	4	0	1	1
7	102875035	102875035	2.18756e-60	88	60554198	12	63917652	DPY19L2P2	0	0	1	0
7	107979302	107979302	1.08286e-26	48	2006747	18	47968358	NRCAM	1	0	0	0
7	107982638	107982638	3.00041e-12	16	2919767	18	47986017	NRCAM	4	0	0	0
7	111086772	111086772	8.70591e-19	103	12682387	8	128005941	IMMP2L/LRRN3	1	0	0	0
7	142374607	142374607	2.80305e-18	25	855529	9	33631512	MTRNR2L6	4	0	1	0
7	143876155	143876155	2.23543e-14	1	3904056	6	132044196	CTAGE4/ARHGEF35	0	0	1	0
7	153387432	153387432	1.36005e-15	106	2040075	1	95158284		0	0	0	1
8	3848424	3848424	4.92568e-12	1	10786312	10	82982816	CSMD1	4	0	0	0
8	7199481	7199577	3.13121e-22	39	10027319	4	9377221	FAM66B/DEFB109P1B/ZNF705G	0	1	1	0
8	7215484	7215484	9.68234e-14	80	7968858	12	8356908	FAM66B/DEFB109P1B/ZNF705G	4	0	1	0
8	7825836	7825932	8.08731e-23	47	6815476	4	9377480	LOC100132396/FAM66E	0	1	1	0
8	7830778	7830911	4.29722e-21	25	6449016	4	9374986	FAM66E/DEFB109P1B	4	0	1	0
8	7930323	7930323	2.69308e-13	55	28708946	3	125403160	MIR548I3	4	0	1	0
8	9739869	9739869	1.10319e-14	58	4593203	4	70031620	LOC157627	1	0	0	0
8	11918698	11918698	1.99725e-44	182	4945340	11	71619100	DEFB130/LOC100133267	0	0	1	0
8	11924366	11924366	3.23068e-20	180	56097487	11	71687541	DEFB130/LOC100133267	0	0	1	0
8	11986647	11986672	9.12839e-14	29	6815476	4	9377480	ZNF705D/FAM66D/LOC392196/USP17L2	4	1	1	0
8	11995417	11995417	1.38348e-27	71	13122164	4	9396646	FAM66D/LOC392196/USP17L2	4	0	1	0
8	12165262	12165262	7.68863e-27	179	4945340	11	71619100	DEFB130/LOC100133267	0	0	1	0
8	12170935	12170935	1.44509e-19	179	7106748	11	71645803	DEFB130/LOC100133267	0	0	1	0
8	12216917	12216917	2.56065e-17	91	12311395	12	8357507	FAM66A	3	0	1	1
8	12236588	12236591	6.90884e-12	1	1830148	4	9404002	FAM66A/DEFB109P1	4	1	1	0
8	33358558	33358558	1.8364e-16	4	12200940	6	155236998	MAK16/C8orf41	0	0	0	0
8	36049111	36049139	5.42205e-12	1	78412841	1	107502548		1	0	0	0
8	56962707	56962707	9.82097e-16	19	9325188	12	68868056	RPS20	1	0	1	0
8	57621137	57621182	8.45112e-13	3	910010	6	22631307		1	0	0	1
8	58014308	58014308	2.4448e-14	12	2011382	7	142044047		1	0	0	0
8	59221440	59221440	1.35319e-25	121	147011575	3	109730539		4	0	0	0
8	61851221	61851221	8.00787e-15	119	2991986	1	46081282		0	1	0	0
8	82613481	82613481	2.68995e-12	2	34927752	6	47631909	IMPA1/SLC10A5/ZFAND1	0	0	0	0
8	86066205	86066205	3.69713e-12	6	4553400	11	113574703	LRRCC1	1	0	0	0
8	87565833	87565852	7.9353e-18	49	11213333	11	110137801	CPNE3	0	0	0	0
8	94395293	94395293	1.03547e-15	39	7768970	6	159349477	LOC642924	2	0	0	0
8	107752664	107752664	8.59395e-15	20	804319	15	49014339	OXR1/ABRA	0	0	0	0
8	109329158	109329158	1.37282e-23	9	9974618	21	40951592		1	0	0	0
9	6242599	6242599	3.63381e-12	18	7800732	7	50984237	IL33	0	0	0	0
9	19378834	19378903	1.81804e-15	36	7960210	12	12973815	DENND4C/RPS6	0	0	0	0
9	19737513	19737538	6.75354e-12	1	7212722	17	55026145	SLC24A2	0	0	0	0
9	29761092	29761092	2.07624e-13	34	56004992	6	86906370		1	0	0	1
9	42251268	42251615	1.38217e-26	515	12975706	19	37512049		4	0	1	1
9	74433721	74433721	1.86722e-12	3	1442082	18	51180253		4	0	0	0
9	93908244	93908244	5.90067e-12	1	4660510	1	41755652		3	0	0	0
9	99284787	99284870	4.36571e-15	6	28531807	7	48926109	CDC14B	0	0	0	0
9	101476703	101476703	8.33834e-24	73	136414	22	32575149	GABBR2/ANKS6	4	0	1	0
9	105966934	105967001	4.56306e-19	4	4647887	17	74558806		4	0	0	1
9	128835871	128835871	5.7103e-12	4	10231579	7	150135203		4	0	0	0
9	131457908	131458006	3.2382e-26	84	1550985	2	116323717	SET/PKN3	1	0	1	0
10	5808573	5808593	6.94337e-23	127	2797543	1	72701100	C10orf18/GDI2	0	0	0	0
10	9271878	9272104	1.17296e-15	28	11642399	16	30059593		0	0	0	0
10	17590398	17590398	6.49763e-17	99	9869256	3	49624095		1	0	0	0
10	32937686	32937793	4.35852e-15	18	7931434	11	8206406	C10orf68	1	0	0	0
10	33197296	33197296	1.0752e-36	12	10420780	19	14731686	ITGB1	0	0	0	0
10	52617574	52617709	1.39825e-12	5	73250465	8	32270909	A1CF	0	0	0	0
10	97492892	97492892	1.28493e-12	34	60751124	4	89934939	ENTPD1	4	0	0	0
10	102447999	102448194	3.35918e-103	256	12028431	1	228743331		1	0	0	1
10	110058801	110058801	9.28927e-25	27	17163572	1	223088807		4	0	0	1
10	112177696	112177777	4.29694e-12	1	7806953	7	92854263		0	0	0	1
10	112178048	112178048	3.73396e-20	43	3802057	7	92933881		4	0	0	1
10	117760704	117760765	4.48027e-17	14	35968777	19	53296085		1	0	0	0
10	133781449	133781449	1.49943e-13	27	2093992	14	28741381	PPP2R2D/BNIP3	4	0	1	0
11	3543517	3543517	8.20512e-17	9	7199563	16	5220838		0	0	1	1
11	6723184	6723184	3.03694e-14	3	2103868	6	47230615	MRPL17/GVINP1	4	0	0	0
11	18946866	18946866	5.35898e-12	3	2222217	1	2063164	MRGPRX1	2	0	0	1
11	67580012	67580143	1.30111e-14	86	10934727	3	125567894	LOC645332	1	0	1	0
11	73633246	73633250	3.46658e-14	13	1419090	1	211641950	PAAF1	1	0	0	0
11	76062086	76062107	1.19968e-16	8	1866972	8	79722184	PRKRIR	1	0	1	0
11	86764311	86764311	1.59235e-17	12	11184556	1	104125556	TMEM135	4	0	0	0
11	101084392	101084392	1.37164e-19	128	7590388	2	101042122		0	0	0	1
11	110231688	110231688	2.07613e-13	1	1043083	8	17087014		4	0	0	0
11	122929025	122929025	1.43129e-12	38	2352117	7	10494441	HSPA8/CLMP	0	0	1	0
11	122931870	122931926	9.14167e-15	120	6464013	7	10492863	HSPA8/CLMP	4	0	1	0
11	123744361	123744361	1.42397e-29	161	1381598	7	46384179	TMEM225	4	0	1	0
11	129698138	129698138	9.00355e-14	1	10758227	9	33762135	TMEM45B	1	0	1	0
12	1485254	1485310	4.13415e-12	1	2059697	2	160655590	ERC1	4	0	0	0
12	8353414	8353414	5.52302e-12	1	11250187	8	11858873	FAM66C	1	0	1	0
12	46222378	46222392	1.21266e-12	9	62176040	2	179022730	ARID2	0	0	0	0
12	47832301	47832301	1.08746e-14	7	11607909	11	100517471		4	0	0	0
12	64061715	64061715	2.15091e-23	139	1728543	7	29692485	DPY19L2	4	0	1	0
12	64107699	64107847	8.39386e-34	266	6462599	7	35292420		4	0	1	1
12	64114299	64114299	6.48802e-18	102	10249005	7	35294854		4	0	1	1
12	65564797	65564797	1.17298e-17	20	8110954	19	53339139	LEMD3	1	0	0	0
12	65564951	65565065	1.39034e-58	121	7256165	19	53351266	LEMD3	1	0	0	0
12	99186620	99186620	2.97557e-15	63	13107305	4	142515615	ANKS1B	1	0	0	0
12	106077772	106077772	1.6257e-20	122	1361668	9	102856306		4	0	0	0
12	109870881	109871035	1.85201e-17	9	11666670	19	53293396	MYO1H/KCTD10	4	0	0	0
12	124496243	124496271	4.59878e-16	13	74840603	2	3932385	ZNF664/ZNF664-FAM101A	4	0	0	0
12	124496360	124496519	2.57107e-28	20	74840603	2	3932385	ZNF664/ZNF664-FAM101A	4	0	0	0
12	124497227	124497326	3.08972e-22	20	74840603	2	3932385	ZNF664/ZNF664-FAM101A	2	0	0	0
12	124497387	124497480	1.1948e-20	17	74840603	2	3932385	ZNF664/ZNF664-FAM101A	2	0	0	0
12	124497682	124497784	1.04231e-17	16	74840603	2	3932385	ZNF664/ZNF664-FAM101A	0	0	0	0
13	24958901	24958901	5.02282e-19	39	4274376	14	104963402		4	0	1	1
13	24958991	24958991	4.29012e-23	46	4274376	14	104963402		4	0	1	1
13	32328319	32328327	4.77925e-12	2	113627797	12	107672272	RXFP2	4	0	0	0
13	93290065	93290065	1.30255e-13	12	3909677	8	3886946	GPC5	0	0	1	0
13	98784898	98784898	1.01032e-12	6	2291027	17	73125173	FARP1	4	0	0	0
14	36207744	36207775	1.50956e-18	39	2771041	9	108227596	RALGAPA1	1	0	0	0
14	44113706	44113706	9.74658e-13	9	4345530	8	105186140		0	0	0	1
14	53194224	53194231	5.06934e-15	16	4913453	12	68875893	PSMC6/STYX	0	0	0	0
14	94046206	94046206	5.95549e-12	1	1066689	12	116283856	KIAA1409/COX8C	0	0	0	0
14	105371529	105371814	4.67717e-13	1	1539508	6	43868986	KIAA0284/PLD4	4	0	0	1
15	29073387	29073391	7.6062e-13	3	17810712	5	7275068	LOC646278	0	0	1	0
15	41856329	41856329	3.86807e-12	4	9316035	13	44123527	RPAP1/TYRO3	4	0	0	0
15	41863812	41863812	1.07489e-19	76	61959526	13	44089200	TYRO3	0	0	0	0
15	41863869	41863869	7.92854e-27	127	9594968	13	44098636	TYRO3	0	0	0	0
15	41870066	41871315	1.47792e-26	201	9590770	13	44102525	TYRO3	1	0	1	0
15	48834402	48834456	3.22508e-12	1	56116343	7	89981066	FBN1	0	0	0	0
15	94073705	94073705	5.82042e-12	1	28869230	4	42682561		4	0	0	1
15	94888339	94888525	5.64081e-31	217	7488963	12	73271683	MCTP2	1	0	0	0
16	5179455	5179455	8.79255e-24	39	10750814	11	67587793		4	0	1	0
16	19407408	19407408	7.02241e-12	1	4379291	6	48820500	TMC5	1	0	0	1
16	25956936	25956936	1.12355e-12	1	62079163	18	6088220	HS3ST4	4	0	0	0
16	88059408	88059435	2.93619e-12	4	75230929	3	116265600	BANP	1	0	1	0
17	6549964	6549998	6.77211e-13	7	34175640	1	11952212	KIAA0753/TXNDC17/MED31/C17orf100	3	0	0	0
17	32063737	32063960	6.03956e-39	61	6696199	1	88975378	ACCN1/AA06	1	0	0	0
17	32064494	32064561	3.57951e-15	31	685927	1	88975023	ACCN1/AA06	2	0	0	0
17	59651426	59651513	2.76009e-12	5	1578406	20	17234309	NACA2	2	0	0	0
17	60531706	60531714	6.53613e-17	14	11983903	7	128324779	METTL2A	0	0	1	0
17	60579864	60579864	4.65036e-35	33	745229	7	128358891	TLK2	0	0	1	0
17	60614231	60614231	4.87629e-14	22	1109552	7	128323034	TLK2	4	0	1	0
17	60619021	60619021	2.16099e-13	19	6467209	7	128317443	TLK2	0	0	1	0
17	72028362	72028393	4.3147e-12	1	28709435	1	197685827		4	0	0	1
17	73228742	73228993	1.21546e-12	1	112008264	4	82940886	NUP85/GGA3	1	0	0	0
19	1875242	1875242	3.03783e-18	16	10146762	14	62523066	KLF16/FAM108A1	1	0	1	0
19	7328098	7328103	7.1142e-32	76	848649	7	101276739		4	0	1	0
19	7339612	7339670	2.42725e-20	24	848651	7	101277225		0	0	1	0
19	9760360	9760360	4.23547e-23	36	12022633	1	246877604	ZNF562	1	0	0	0
19	32757004	32757179	5.12744e-12	1	7871069	9	104638499		0	0	0	0
19	35029178	35029178	3.14684e-12	1	72890354	2	65395973		2	0	1	0
19	42027798	42027906	2.34452e-26	47	10188593	2	179285938		1	1	0	0
19	42027998	42028073	2.99378e-13	6	10188593	2	179285938		0	1	0	0
19	57006395	57006424	8.50033e-24	322	475714	8	60879822	ZNF667/LOC100128252/ZNF471	0	0	1	0
20	13815201	13815203	7.04853e-17	35	10903057	1	24381612	C20orf7/SEL1L2	4	0	0	0
20	52021472	52021510	1.71067e-14	53	4706294	6	88317675	TSHZ2	4	0	0	0
20	52021608	52021608	3.9707e-15	69	4706294	6	88317675	TSHZ2	4	0	0	0
21	21287757	21287757	9.0575e-13	4	9300475	13	98954148		4	0	0	1
21	29262130	29262130	3.60376e-31	60	3106520	2	132743229		2	0	1	0
21	35489114	35489114	4.91153e-23	308	2055752	4	59520080	MRPS6/SLC5A3	3	0	0	0
21	44372400	44372400	5.84026e-12	1	9793102	1	247323260		4	0	0	0
22	23771820	23771930	1.56079e-57	428	141450539	7	1917035		0	0	0	1
22	23772443	23772559	5.1984e-31	244	10275045	7	1920826		3	0	0	1
22	23773582	23774391	3.49013e-31	264	10266703	7	1918941		4	0	1	1
22	38753210	38753210	3.25677e-17	10	2341679	1	246723313	LOC400927	0	0	1	0

## Sheet: readme
	Excel column	Text file column name	Description
	Methylaion site info:
	A	Site_chromosome	Methylation site chromosome
	B	Site_start	Methylation site left end on the chromosome
	C	Site_end	Methylation site right end on the chromosome
	meQTL(s) info:
	D	Best_meQTL_p.value	Best p-value among meQTLs for the methylation site
	E	N_Significant_meQTLs	Number of meQTLs passing 1% FDR threshold
	Best meQTL SNP info:
	F	Best_SNP_rs	Best meQTL SNP rs number
	G	Best_SNP_chr	Best meQTL SNP rs chromosome
	H	Best_SNP_location	Best meQTL SNP rs location on the chromosome
	More methylation site info:
	I	Site_gene	Nearest gene to the methylation site
	J	havecpg	is 0 when there are no SNP-CpGs within 250 bp for a given site
			is >=1 for SNP-CpGs with MAF >=0
			is >=2 for SNP-CpGs with MAF >=0.01
			is >=3 for SNP-CpGs with MAF >=0.03
			is >=4 for SNP-CpGs with MAF >=0.05
	K	Pseudogene	Site is in pseudogene
	L	genomicSuperDups	Site is in genomic super duplication region
	M	structuralVariant	Site is in structural variant region
